# Supplementary material for: Reverse Chromatin Immunoprecipitation (R-ChIP) enables investigation of the upstream regulators of plant genes
Source: Commun Biol. 2020 Dec 14;3:770. doi: 10.1038/s42003-020-01500-4 (PMC7736860; doi:10.1038/s42003-020-01500-4)
Supplement: Supplementary file 4 — Supplementary Data 1 [file 42003_2020_1500_MOESM4_ESM.xlsx]

## Sheet: WT-Sample1
Mass spectrometry results of wild-type and transiently transformed samples (3 biological replicates)
	Reference	PepCount	UniquePepCount	CoverPercent	MW	PI
	FileScan	Sequence	MH+	Diff(MH+)	Charge	Rank	Score	DeltaScore	ExpectValue	Ions	Reference	DIFF_MODIFIED_CANDIDATE	PI	MissCleavage	Modification	MatchedTIC	NumProteaseTermini	Engine	Tag	Decoy
$1-1	sp|Q38970|ACC1_ARATH Acetyl-CoA carboxylase 1 OS=Arabidopsis thaliana OX=3702 GN=ACC1 PE=1 SV=1	199	94	0.445	251379	6.09
	P20200500880_1,20487	K.AEPFHGSFPR.L	1144.55	0.00203	2	1	26.29	0	0.0863	0|0	sp|Q38970|ACC1_ARATH/tr|A0A178W1F6|A0A178W1F6_ARATH		6.79	0		0	2	MASCOT		T
	P20200500880_1,6369	K.AGSFGPR.E	691.352	0.00038	2	1	33.66	0	0.0323	0|0	sp|Q38970|ACC1_ARATH/sp|F4I1L3|ACC2_ARATH/tr|A0A178W1F6|A0A178W1F6_ARATH/tr|A0A178WA33|A0A178WA33_ARATH		9.8	0		0	2	MASCOT		T
	P20200500880_1,39656	K.AILLVGM*ATPEDM*R.I	1548.78	-3e-05	2	1	20.48	0	0.722	0|0	sp|Q38970|ACC1_ARATH/tr|A0A178W1F6|A0A178W1F6_ARATH		4.37	0	15.994919 Oxidation (M)	0	2	MASCOT		T
	P20200500880_1,39998	K.AILLVGM*ATPEDM*R.I	1548.78	-0.00185	2	1	41.08	0	0.00627	0|0	sp|Q38970|ACC1_ARATH/tr|A0A178W1F6|A0A178W1F6_ARATH		4.37	0	15.994919 Oxidation (M)	0	2	MASCOT		T
	P20200500880_1,49853	K.AILLVGM*ATPEDMR.I	1532.78	-0.00497	2	1	25.12	0	0.24	0|0	sp|Q38970|ACC1_ARATH/tr|A0A178W1F6|A0A178W1F6_ARATH		4.37	0	15.994919 Oxidation (M)	0	2	MASCOT		T
	P20200500880_1,54311	K.AILLVGMATPEDM*R.I	1532.78	-0.00071	2	1	59.08	0	9.79e-05	0|0	sp|Q38970|ACC1_ARATH/tr|A0A178W1F6|A0A178W1F6_ARATH		4.37	0	15.994919 Oxidation (M)	0	2	MASCOT		T
	P20200500880_1,63084	K.AILLVGMATPEDMR.I	1516.79	-0.00207	3	1	70.42	0	2.22e-05	0|0	sp|Q38970|ACC1_ARATH/tr|A0A178W1F6|A0A178W1F6_ARATH		4.37	0		0	2	MASCOT		T
	P20200500880_1,63103	K.AILLVGMATPEDMR.I	1516.79	-0.00097	2	1	66.47	0	1.8e-05	0|0	sp|Q38970|ACC1_ARATH/tr|A0A178W1F6|A0A178W1F6_ARATH		4.37	0		0	2	MASCOT		T
	P20200500880_1,62825	K.ASATSAAVVSDYVGYLEK.G	1830.91	-0.00058	3	1	67.19	0	1.29e-05	0|0	sp|Q38970|ACC1_ARATH/tr|A0A178W1F6|A0A178W1F6_ARATH		4.37	0		0	2	MASCOT		T
	P20200500880_1,63152	K.ASATSAAVVSDYVGYLEK.G	1830.91	-1e-05	2	1	74.29	0	2.45e-06	0|0	sp|Q38970|ACC1_ARATH/tr|A0A178W1F6|A0A178W1F6_ARATH		4.37	0		0	2	MASCOT		T
	P20200500880_1,63723	K.ASATSAAVVSDYVGYLEK.G	1830.91	0.00965	2	1	55.72	0	0.000169	0|0	sp|Q38970|ACC1_ARATH/tr|A0A178W1F6|A0A178W1F6_ARATH		4.37	0		0	2	MASCOT		T
	P20200500880_1,10743	K.ASQLLEQTK.L ! K.ASQLLEQTK.R	1017.56	0.00017	2	1	51.11	0	0.00068	0|0	sp|Q38970|ACC1_ARATH/tr|A0A178W1F6|A0A178W1F6_ARATH ! sp|F4I1L3|ACC2_ARATH/tr|A0A178WA33|A0A178WA33_ARATH		6.05	0		0	2	MASCOT		T
	P20200500880_1,5355	K.ASWGGGGK.G	719.347	0.00084	2	1	38.07	0	0.00908	0|0	sp|Q38970|ACC1_ARATH/sp|F4I1L3|ACC2_ARATH/tr|P92936|P92936_ARATH/tr|A0A1P8ANX0|A0A1P8ANX0_ARATH/tr|B3H4A7|B3H4A7_ARATH/tr|A0A178W1F6|A0A178W1F6_ARATH/tr|Q7DN91|Q7DN91_ARATH/tr|A0A178WA33|A0A178WA33_ARATH		8.8	0		0	2	MASCOT		T
	P20200500880_1,19022	K.DNVSNYELK.L	1081.52	2e-05	2	1	24.89	0	0.153	0|0	sp|Q38970|ACC1_ARATH/tr|A0A178W1F6|A0A178W1F6_ARATH		4.37	0		0	2	MASCOT		T
	P20200500880_1,21766	K.DTLINVK.E	802.467	-0.00042	2	1	38.06	0	0.0203	0|0	sp|Q38970|ACC1_ARATH/tr|A0A178W1F6|A0A178W1F6_ARATH		5.84	0		0	2	MASCOT		T
	P20200500880_1,9895	K.EIQIR.G ! K.ELQIR.V	658.388	0.0002	2	1	27.72	0	0.167	0|0	sp|Q38970|ACC1_ARATH/sp|F4I1L3|ACC2_ARATH/tr|A0A178W1F6|A0A178W1F6_ARATH/tr|A0A178WA33|A0A178WA33_ARATH ! tr|F4J152|F4J152_ARATH/tr|A0A178VCX9|A0A178VCX9_ARATH		6.1	0		0	2	MASCOT		T
	P20200500880_1,27100	K.ELLECMGR.L	1007.46	-0.00054	2	1	21.23	0	0.305	0|0	sp|Q38970|ACC1_ARATH/sp|F4I1L3|ACC2_ARATH/tr|A0A178W1F6|A0A178W1F6_ARATH/tr|A0A178WA33|A0A178WA33_ARATH		4.53	0		0	2	MASCOT		T
	P20200500880_1,8373	K.FAELHDTSM*R.M	1222.55	0.00017	2	1	21.12	0	0.231	0|0	sp|Q38970|ACC1_ARATH/sp|F4I1L3|ACC2_ARATH/tr|A0A178W1F6|A0A178W1F6_ARATH/tr|A0A178WA33|A0A178WA33_ARATH		5.32	0	15.994919 Oxidation (M)	0	2	MASCOT		T
	P20200500880_1,60895	K.GIIFLGPPASSM*AALGDK.I	1760.93	-0.00145	3	1	47.51	0	0.00123	0|0	sp|Q38970|ACC1_ARATH/tr|A0A178W1F6|A0A178W1F6_ARATH		5.84	0	15.994919 Oxidation (M)	0	2	MASCOT		T
	P20200500880_1,61056	K.GIIFLGPPASSM*AALGDK.I	1760.93	-0.00124	2	1	34.52	0	0.0248	0|0	sp|Q38970|ACC1_ARATH/tr|A0A178W1F6|A0A178W1F6_ARATH		5.84	0	15.994919 Oxidation (M)	0	2	MASCOT		T
	P20200500880_1,65679	K.GIIFLGPPASSMAALGDK.I	1744.93	0.00024	2	1	55.78	0	0.000181	0|0	sp|Q38970|ACC1_ARATH/tr|A0A178W1F6|A0A178W1F6_ARATH		5.84	0		0	2	MASCOT		T
	P20200500880_1,22090	K.GILEAHLSSCDEK.E	1458.69	-0.00067	2	1	60.07	0	4.05e-05	0|0	sp|Q38970|ACC1_ARATH/sp|F4I1L3|ACC2_ARATH/tr|A0A178W1F6|A0A178W1F6_ARATH/tr|A0A178WA33|A0A178WA33_ARATH		4.65	0		0	2	MASCOT		T
	P20200500880_1,4544	K.GQIPPK.H	639.382	0.0009	2	1	20.7	0	0.833	0|0	sp|Q38970|ACC1_ARATH/sp|F4I1L3|ACC2_ARATH/tr|A0A178W1F6|A0A178W1F6_ARATH/tr|A0A178WA33|A0A178WA33_ARATH		8.75	0		0	2	MASCOT		T
	P20200500880_1,6041	K.GQIPPK.H	639.382	-0.00054	2	1	29.25	0	0.0234	0|0	sp|Q38970|ACC1_ARATH/sp|F4I1L3|ACC2_ARATH/tr|A0A178W1F6|A0A178W1F6_ARATH/tr|A0A178WA33|A0A178WA33_ARATH		8.75	0		0	2	MASCOT		T
	P20200500880_1,6435	K.GQIPPK.H	639.382	0.00028	2	1	24.31	0	0.0728	0|0	sp|Q38970|ACC1_ARATH/sp|F4I1L3|ACC2_ARATH/tr|A0A178W1F6|A0A178W1F6_ARATH/tr|A0A178WA33|A0A178WA33_ARATH		8.75	0		0	2	MASCOT		T
	P20200500880_1,18750	K.GYSNIQYTPSR.D	1285.62	0.00068	2	1	61.69	0	3.17e-05	0|0	sp|Q38970|ACC1_ARATH/tr|A0A178W1F6|A0A178W1F6_ARATH/tr|A0A178WA33|A0A178WA33_ARATH		8.59	0		0	2	MASCOT		T
	P20200500880_1,19086	K.GYSNIQYTPSR.D	1285.62	-0.00048	2	1	67.47	0	9.14e-06	0|0	sp|Q38970|ACC1_ARATH/tr|A0A178W1F6|A0A178W1F6_ARATH/tr|A0A178WA33|A0A178WA33_ARATH		8.59	0		0	2	MASCOT		T
	P20200500880_1,63853	K.IGSSLIAQAADVPTLPWSGSHVK.I	2334.25	0.00137	3	1	67.35	0	9.38e-06	0|0	sp|Q38970|ACC1_ARATH/sp|F4I1L3|ACC2_ARATH/tr|P92936|P92936_ARATH/tr|A0A1P8ANX0|A0A1P8ANX0_ARATH/tr|B3H4A7|B3H4A7_ARATH/tr|A0A178W1F6|A0A178W1F6_ARATH/tr|A0A178WA33|A0A178WA33_ARATH		6.74	0		0	2	MASCOT		T
	P20200500880_1,63920	K.IGSSLIAQAADVPTLPWSGSHVK.I	2334.25	-0.0009	2	1	70.06	0	1.32e-05	0|0	sp|Q38970|ACC1_ARATH/sp|F4I1L3|ACC2_ARATH/tr|P92936|P92936_ARATH/tr|A0A1P8ANX0|A0A1P8ANX0_ARATH/tr|B3H4A7|B3H4A7_ARATH/tr|A0A178W1F6|A0A178W1F6_ARATH/tr|A0A178WA33|A0A178WA33_ARATH		6.74	0		0	2	MASCOT		T
	P20200500880_1,46093	K.IIEEGPITVAPPETVK.K	1692.94	-0.00111	2	1	64.7	0	1.41e-05	0|0	sp|Q38970|ACC1_ARATH/tr|A0A178W1F6|A0A178W1F6_ARATH/tr|Q7DN91|Q7DN91_ARATH		4.25	0		0	2	MASCOT		T
	P20200500880_1,46454	K.IIEEGPITVAPPETVK.K	1692.94	0.00013	2	1	78.43	0	6.04e-07	0|0	sp|Q38970|ACC1_ARATH/tr|A0A178W1F6|A0A178W1F6_ARATH/tr|Q7DN91|Q7DN91_ARATH		4.25	0		0	2	MASCOT		T
	P20200500880_1,62606	K.IPPNSNLVTIPEEIYR.Q ! -.IPPNSNLVTIPEEIYR.Q	1855	-0.00263	2	1	77.7	0	9.19e-07	0|0	sp|Q38970|ACC1_ARATH/tr|A0A178W1F6|A0A178W1F6_ARATH ! tr|Q7DN91|Q7DN91_ARATH		4.53	0		0	2	MASCOT		T
	P20200500880_1,62633	K.IPPNSNLVTIPEEIYR.Q ! -.IPPNSNLVTIPEEIYR.Q	1855	-0.00062	3	1	49.41	0	0.000657	0|0	sp|Q38970|ACC1_ARATH/tr|A0A178W1F6|A0A178W1F6_ARATH ! tr|Q7DN91|Q7DN91_ARATH		4.53	0		0	2	MASCOT		T
	P20200500880_1,62979	K.IPPNSNLVTIPEEIYR.Q ! -.IPPNSNLVTIPEEIYR.Q	1855	-0.00449	2	1	48.26	0	0.000804	0|0	sp|Q38970|ACC1_ARATH/tr|A0A178W1F6|A0A178W1F6_ARATH ! tr|Q7DN91|Q7DN91_ARATH		4.53	0		0	2	MASCOT		T
	P20200500880_1,63002	K.IPPNSNLVTIPEEIYR.Q ! -.IPPNSNLVTIPEEIYR.Q	1855	-0.00101	3	1	30.49	0	0.0497	0|0	sp|Q38970|ACC1_ARATH/tr|A0A178W1F6|A0A178W1F6_ARATH ! tr|Q7DN91|Q7DN91_ARATH		4.53	0		0	2	MASCOT		T
	P20200500880_1,8572	K.ISEIR.G ! K.ISEIR.A ! K.ISEIR.T ! K.ISEIR.D ! K.ISELR.L ! R.ISELR.K ! M.ISELR.S ! R.LSEIR.R ! K.LSEIR.S ! K.LSELR.S ! K.LSELR.A ! K.LSELR.D ! K.LSELR.T ! R.LSELR.E ! K.LSELR.L	617.362	-0.00045	2	1	21.54	0	1.5	0|0	sp|Q9STY0|PX11B_ARATH/tr|A0A178V6A6|A0A178V6A6_ARATH ! sp|Q9C7W2|ERF61_ARATH/tr|A0A178WL31|A0A178WL31_ARATH/tr|B3LF94|B3LF94_ARATH ! sp|Q5IBC5|ESP1_ARATH/tr|A0A1P8B3N4|A0A1P8B3N4_ARATH/tr|A0A178UY16|A0A178UY16_ARATH ! sp|Q8VY07|EPN1_ARATH/tr|A0A178UAM8|A0A178UAM8_ARATH/tr|A0A178U7V7|A0A178U7V7_ARATH ! sp|O49318|Y2317_ARATH/tr|A0A178VNC7|A0A178VNC7_ARATH ! sp|Q9FJT9|PQQL_ARATH/tr|A0A178UKX6|A0A178…		6	0		0	2	MASCOT		T
	P20200500880_1,34538	K.IVDIVLSHQGIK.N	1321.78	0.00039	3	1	60.29	0	2.24e-05	0|0	sp|Q38970|ACC1_ARATH/tr|A0A178W1F6|A0A178W1F6_ARATH		6.74	0		0	2	MASCOT		T
	P20200500880_1,34547	K.IVDIVLSHQGIK.N	1321.78	-0.00153	2	1	26.71	0	0.046	0|0	sp|Q38970|ACC1_ARATH/tr|A0A178W1F6|A0A178W1F6_ARATH		6.74	0		0	2	MASCOT		T
	P20200500880_1,34887	K.IVDIVLSHQGIK.N	1321.78	0.00018	3	1	44.12	0	0.000927	0|0	sp|Q38970|ACC1_ARATH/tr|A0A178W1F6|A0A178W1F6_ARATH		6.74	0		0	2	MASCOT		T
	P20200500880_1,69423	K.LLNQLAEIGNSSDLQALPQGLANLLNK.V	2847.56	-0.00214	2	1	115.19	0	1.07e-10	0|0	sp|Q38970|ACC1_ARATH/sp|F4I1L3|ACC2_ARATH/tr|A0A178W1F6|A0A178W1F6_ARATH/tr|A0A178WA33|A0A178WA33_ARATH		4.37	0		0	2	MASCOT		T
	P20200500880_1,56203	K.LLVIANDVTFK.A	1232.72	-0.00183	2	1	57.96	0	5.71e-05	0|0	sp|Q38970|ACC1_ARATH/tr|A0A178W1F6|A0A178W1F6_ARATH		5.84	0		0	2	MASCOT		T
	P20200500880_1,56929	K.LLVIANDVTFK.A	1232.72	0.00061	2	1	20.8	0	0.346	0|0	sp|Q38970|ACC1_ARATH/tr|A0A178W1F6|A0A178W1F6_ARATH		5.84	0		0	2	MASCOT		T
	P20200500880_1,5539	K.LM*AETPCK.L	965.443	0.00059	2	1	40.66	0	0.00405	0|0	sp|Q38970|ACC1_ARATH/sp|F4I1L3|ACC2_ARATH/tr|A0A178W1F6|A0A178W1F6_ARATH/tr|A0A178WA33|A0A178WA33_ARATH		5.99	0	15.994919 Oxidation (M)	0	2	MASCOT		T
	P20200500880_1,5679	K.LM*AETPCK.L	965.443	0.00065	1	1	21.61	0	0.75	0|0	sp|Q38970|ACC1_ARATH/sp|F4I1L3|ACC2_ARATH/tr|A0A178W1F6|A0A178W1F6_ARATH/tr|A0A178WA33|A0A178WA33_ARATH		5.99	0	15.994919 Oxidation (M)	0	2	MASCOT		T
	P20200500880_1,57850	K.LPLIYLAANSGAR.L	1358.78	0.0005	2	1	44.99	0	0.00168	0|0	sp|Q38970|ACC1_ARATH/sp|F4I1L3|ACC2_ARATH/tr|A0A178W1F6|A0A178W1F6_ARATH/tr|A0A178WA33|A0A178WA33_ARATH		8.75	0		0	2	MASCOT		T
	P20200500880_1,58163	K.LPLIYLAANSGAR.L	1358.78	0.0007	2	1	46.15	0	0.00126	0|0	sp|Q38970|ACC1_ARATH/sp|F4I1L3|ACC2_ARATH/tr|A0A178W1F6|A0A178W1F6_ARATH/tr|A0A178WA33|A0A178WA33_ARATH		8.75	0		0	2	MASCOT		T
	P20200500880_1,3889	K.LSSGETR.W	749.379	-0.00233	2	1	34.63	0	0.0993	0|0	sp|Q38970|ACC1_ARATH		6	0		0	2	MASCOT		T
	P20200500880_1,64290	K.M*SEGQAM*QAGELIANLDLDDPSAVR.K	2663.23	-0.00355	3	1	70.89	0	3.24e-06	0|0	sp|Q38970|ACC1_ARATH/tr|A0A178W1F6|A0A178W1F6_ARATH		3.77	0	15.994919 Oxidation (M)	0	2	MASCOT		T
	P20200500880_1,64315	K.M*SEGQAM*QAGELIANLDLDDPSAVR.K	2663.23	0.00125	2	1	100.84	0	3.16e-09	0|0	sp|Q38970|ACC1_ARATH/tr|A0A178W1F6|A0A178W1F6_ARATH		3.77	0	15.994919 Oxidation (M)	0	2	MASCOT		T
	P20200500880_1,65676	K.M*SEGQAMQAGELIANLDLDDPSAVR.K	2647.23	-0.01935	2	1	34.9	0	0.0148	0|0	sp|Q38970|ACC1_ARATH/tr|A0A178W1F6|A0A178W1F6_ARATH		3.77	0	15.994919 Oxidation (M)	0	2	MASCOT		T
	P20200500880_1,66388	K.MSEGQAMQAGELIANLDLDDPSAVR.K	2631.24	-0.01445	2	1	108.92	0	6.52e-10	0|0	sp|Q38970|ACC1_ARATH/tr|A0A178W1F6|A0A178W1F6_ARATH		3.77	0		0	2	MASCOT		T
	P20200500880_1,64633	K.MSEGQAMQAGELIANLDLDDPSAVRK.A	2759.33	0.01277	3	1	42.63	0	0.00916	0|0	sp|Q38970|ACC1_ARATH/tr|A0A178W1F6|A0A178W1F6_ARATH		4.1	1		0	2	MASCOT		T
	P20200500880_1,19507	K.NIGLDDPDTSEK.G	1303.6	0.00051	2	1	42.99	0	0.00134	0|0	sp|Q38970|ACC1_ARATH		3.84	0		0	2	MASCOT		T
	P20200500880_1,64352	K.QLLPVYIQIATK.F	1386.84	-0.00249	2	1	37.29	0	0.00421	0|0	sp|Q38970|ACC1_ARATH/tr|A0A178W1F6|A0A178W1F6_ARATH		8.59	0		0	2	MASCOT		T
	P20200500880_1,70035	K.QLLPVYIQIATK.F	1386.84	-0.00355	2	1	35.44	0	0.00582	0|0	sp|Q38970|ACC1_ARATH/tr|A0A178W1F6|A0A178W1F6_ARATH		8.59	0		0	2	MASCOT		T
	P20200500880_1,54783	K.QLSQTLISM*AFTSK.C	1570.81	0.00019	2	1	44.5	0	0.00255	0|0	sp|Q38970|ACC1_ARATH/tr|A0A178W1F6|A0A178W1F6_ARATH		8.75	0	15.994919 Oxidation (M)	0	2	MASCOT		T
	P20200500880_1,64932	K.QLSQTLISMAFTSK.C	1554.82	-0.00093	2	1	86.97	0	1.34e-07	0|0	sp|Q38970|ACC1_ARATH/tr|A0A178W1F6|A0A178W1F6_ARATH		8.75	0		0	2	MASCOT		T
	P20200500880_1,64963	K.QLSQTLISMAFTSK.C	1554.82	0.00034	3	1	56.9	0	0.000136	0|0	sp|Q38970|ACC1_ARATH/tr|A0A178W1F6|A0A178W1F6_ARATH		8.75	0		0	2	MASCOT		T
	P20200500880_1,59136	K.QSEAYANIELLQQQIK.A	1875.98	-0.00227	3	1	54.84	0	0.00028	0|0	sp|Q38970|ACC1_ARATH/tr|A0A178W1F6|A0A178W1F6_ARATH		4.53	0		0	2	MASCOT		T
	P20200500880_1,45086	K.QVQGEVPGSPIFIM*K.V	1645.86	7e-05	2	1	48.76	0	0.00102	0|0	sp|Q38970|ACC1_ARATH/sp|F4I1L3|ACC2_ARATH/tr|P92936|P92936_ARATH/tr|A0A1P8ANX0|A0A1P8ANX0_ARATH/tr|B3H4A7|B3H4A7_ARATH/tr|A0A178W1F6|A0A178W1F6_ARATH/tr|Q7DN91|Q7DN91_ARATH/tr|A0A178WA33|A0A178WA33_ARATH		6	0	15.994919 Oxidation (M)	0	2	MASCOT		T
	P20200500880_1,66548	K.QVQGEVPGSPIFIMK.V	1629.87	0.00709	2	1	20.98	0	0.61	0|0	sp|Q38970|ACC1_ARATH/sp|F4I1L3|ACC2_ARATH/tr|P92936|P92936_ARATH/tr|A0A1P8ANX0|A0A1P8ANX0_ARATH/tr|B3H4A7|B3H4A7_ARATH/tr|A0A178W1F6|A0A178W1F6_ARATH/tr|Q7DN91|Q7DN91_ARATH/tr|A0A178WA33|A0A178WA33_ARATH		6	0		0	2	MASCOT		T
	P20200500880_1,46029	K.QYYVEEPLLR.H	1309.68	0.00072	2	1	30.98	0	0.134	0|0	sp|Q38970|ACC1_ARATH/sp|F4I1L3|ACC2_ARATH/tr|A0A178W1F6|A0A178W1F6_ARATH/tr|A0A178WA33|A0A178WA33_ARATH		4.53	0		0	2	MASCOT		T
	P20200500880_1,25210	K.SEVVAEIHTLR.D	1253.68	0.00309	2	1	42.43	0	0.00667	0|0	sp|Q38970|ACC1_ARATH/tr|A0A178W1F6|A0A178W1F6_ARATH		5.38	0		0	2	MASCOT		T
	P20200500880_1,25215	K.SEVVAEIHTLR.D	1253.68	0.004	3	1	47.82	0	0.000915	0|0	sp|Q38970|ACC1_ARATH/tr|A0A178W1F6|A0A178W1F6_ARATH		5.38	0		0	2	MASCOT		T
	P20200500880_1,25545	K.SEVVAEIHTLR.D	1253.68	-0.00031	2	1	41.22	0	0.00371	0|0	sp|Q38970|ACC1_ARATH/tr|A0A178W1F6|A0A178W1F6_ARATH		5.38	0		0	2	MASCOT		T
	P20200500880_1,25549	K.SEVVAEIHTLR.D	1253.68	0.00025	3	1	48.49	0	0.000733	0|0	sp|Q38970|ACC1_ARATH/tr|A0A178W1F6|A0A178W1F6_ARATH		5.38	0		0	2	MASCOT		T
	P20200500880_1,25895	K.SEVVAEIHTLR.D	1253.68	0.00253	3	1	32.33	0	0.0298	0|0	sp|Q38970|ACC1_ARATH/tr|A0A178W1F6|A0A178W1F6_ARATH		5.38	0		0	2	MASCOT		T
	P20200500880_1,25981	K.SEVVAEIHTLR.D	1253.68	-0.00315	2	1	28.85	0	0.0656	0|0	sp|Q38970|ACC1_ARATH/tr|A0A178W1F6|A0A178W1F6_ARATH		5.38	0		0	2	MASCOT		T
	P20200500880_1,13585	K.SHVIYAEEEAAGTR.L	1532.73	-0.00088	3	1	66.95	0	1.16e-05	0|0	sp|Q38970|ACC1_ARATH/tr|A0A178W1F6|A0A178W1F6_ARATH		4.75	0		0	2	MASCOT		T
	P20200500880_1,13606	K.SHVIYAEEEAAGTR.L	1532.73	-0.00075	2	1	58.58	0	7.97e-05	0|0	sp|Q38970|ACC1_ARATH/tr|A0A178W1F6|A0A178W1F6_ARATH		4.75	0		0	2	MASCOT		T
	P20200500880_1,13895	K.SHVIYAEEEAAGTR.L	1532.73	-0.00157	3	1	60.45	0	5.17e-05	0|0	sp|Q38970|ACC1_ARATH/tr|A0A178W1F6|A0A178W1F6_ARATH		4.75	0		0	2	MASCOT		T
	P20200500880_1,14040	K.SHVIYAEEEAAGTR.L	1532.73	0.00161	2	1	51.95	0	0.000347	0|0	sp|Q38970|ACC1_ARATH/tr|A0A178W1F6|A0A178W1F6_ARATH		4.75	0		0	2	MASCOT		T
	P20200500880_1,14354	K.SHVIYAEEEAAGTR.L	1532.73	-0.00039	2	1	35.2	0	0.0173	0|0	sp|Q38970|ACC1_ARATH/tr|A0A178W1F6|A0A178W1F6_ARATH		4.75	0		0	2	MASCOT		T
	P20200500880_1,14767	K.SHVIYAEEEAAGTR.L	1532.73	-0.00319	2	1	42.2	0	0.00347	0|0	sp|Q38970|ACC1_ARATH/tr|A0A178W1F6|A0A178W1F6_ARATH		4.75	0		0	2	MASCOT		T
	P20200500880_1,14799	K.SHVIYAEEEAAGTR.L	1532.73	0.00068	3	1	42.91	0	0.0029	0|0	sp|Q38970|ACC1_ARATH/tr|A0A178W1F6|A0A178W1F6_ARATH		4.75	0		0	2	MASCOT		T
	P20200500880_1,15102	K.SHVIYAEEEAAGTR.L	1532.73	0.00161	2	1	21.56	0	0.379	0|0	sp|Q38970|ACC1_ARATH/tr|A0A178W1F6|A0A178W1F6_ARATH		4.75	0		0	2	MASCOT		T
	P20200500880_1,15118	K.SHVIYAEEEAAGTR.L	1532.73	8e-05	3	1	43.88	0	0.00234	0|0	sp|Q38970|ACC1_ARATH/tr|A0A178W1F6|A0A178W1F6_ARATH		4.75	0		0	2	MASCOT		T
	P20200500880_1,15521	K.SHVIYAEEEAAGTR.L	1532.73	-0.00202	3	1	23.39	0	0.268	0|0	sp|Q38970|ACC1_ARATH/tr|A0A178W1F6|A0A178W1F6_ARATH		4.75	0		0	2	MASCOT		T
	P20200500880_1,18793	K.SHVIYAEEEAAGTR.L	1532.73	-0.00562	3	1	21.64	0	0.388	0|0	sp|Q38970|ACC1_ARATH/tr|A0A178W1F6|A0A178W1F6_ARATH		4.75	0		0	2	MASCOT		T
	P20200500880_1,69715	K.SLQFLPSIISAALR.E	1515.89	-0.00044	3	1	76.89	0	6.08e-07	0|0	sp|Q38970|ACC1_ARATH/tr|A0A178W1F6|A0A178W1F6_ARATH		9.47	0		0	2	MASCOT		T
	P20200500880_1,20060	K.SVVEWSGSR.S	1006.5	-0.00077	2	1	39.64	0	0.00803	0|0	sp|Q38970|ACC1_ARATH/sp|F4I1L3|ACC2_ARATH/tr|A0A178W1F6|A0A178W1F6_ARATH/tr|A0A178WA33|A0A178WA33_ARATH		5.72	0		0	2	MASCOT		T
	P20200500880_1,20422	K.TAQALM*DFNR.E	1182.56	0.00163	2	1	38.23	0	0.00635	0|0	sp|Q38970|ACC1_ARATH/sp|F4I1L3|ACC2_ARATH/tr|A0A178W1F6|A0A178W1F6_ARATH/tr|A0A178WA33|A0A178WA33_ARATH		5.5	0	15.994919 Oxidation (M)	0	2	MASCOT		T
	P20200500880_1,20723	K.TAQALM*DFNR.E	1182.56	-0.00145	2	1	25.31	0	0.121	0|0	sp|Q38970|ACC1_ARATH/sp|F4I1L3|ACC2_ARATH/tr|A0A178W1F6|A0A178W1F6_ARATH/tr|A0A178WA33|A0A178WA33_ARATH		5.5	0	15.994919 Oxidation (M)	0	2	MASCOT		T
	P20200500880_1,34687	K.TAQALMDFNR.E	1166.56	0.00087	2	1	33.75	0	0.0222	0|0	sp|Q38970|ACC1_ARATH/sp|F4I1L3|ACC2_ARATH/tr|A0A178W1F6|A0A178W1F6_ARATH/tr|A0A178WA33|A0A178WA33_ARATH		5.5	0		0	2	MASCOT		T
	P20200500880_1,35028	K.TAQALMDFNR.E	1166.56	0.00063	2	1	22.37	0	0.306	0|0	sp|Q38970|ACC1_ARATH/sp|F4I1L3|ACC2_ARATH/tr|A0A178W1F6|A0A178W1F6_ARATH/tr|A0A178WA33|A0A178WA33_ARATH		5.5	0		0	2	MASCOT		T
	P20200500880_1,65663	K.TSVVAFPFDFDK.A	1372.68	0.00035	2	1	45.92	0	0.00145	0|0	sp|Q38970|ACC1_ARATH/tr|A0A178W1F6|A0A178W1F6_ARATH		4.21	0		0	2	MASCOT		T
	P20200500880_1,3874	K.VHNDDEVR.A	983.454	0.00137	2	1	37.21	0	0.0256	0|0	sp|Q38970|ACC1_ARATH/sp|F4I1L3|ACC2_ARATH/tr|P92936|P92936_ARATH/tr|A0A1P8ANX0|A0A1P8ANX0_ARATH/tr|B3H4A7|B3H4A7_ARATH/tr|A0A178W1F6|A0A178W1F6_ARATH/tr|Q7DN91|Q7DN91_ARATH/tr|A0A178WA33|A0A178WA33_ARATH		4.54	0		0	2	MASCOT		T
	P20200500880_1,35686	K.WGAM*VIIK.S	933.523	-0.00054	2	1	26.29	0	0.186	0|0	sp|Q38970|ACC1_ARATH/tr|A0A178W1F6|A0A178W1F6_ARATH		8.75	0	15.994919 Oxidation (M)	0	2	MASCOT		T
	P20200500880_1,57603	K.WLGGIFDK.N	935.499	0.00019	2	1	24.32	0	0.326	0|0	sp|Q38970|ACC1_ARATH/sp|F4I1L3|ACC2_ARATH/tr|A0A178W1F6|A0A178W1F6_ARATH/tr|A0A178WA33|A0A178WA33_ARATH		5.84	0		0	2	MASCOT		T
	P20200500880_1,57930	K.WLGGIFDK.N	935.499	-7e-05	2	1	29.48	0	0.0992	0|0	sp|Q38970|ACC1_ARATH/sp|F4I1L3|ACC2_ARATH/tr|A0A178W1F6|A0A178W1F6_ARATH/tr|A0A178WA33|A0A178WA33_ARATH		5.84	0		0	2	MASCOT		T
	P20200500880_1,26890	K.YTIDVVR.G	865.478	0.00027	2	1	28.18	0	0.0982	0|0	sp|Q38970|ACC1_ARATH/sp|F4I1L3|ACC2_ARATH/tr|A0A178W1F6|A0A178W1F6_ARATH/tr|A0A178WA33|A0A178WA33_ARATH		5.84	0		0	2	MASCOT		T
	P20200500880_1,27220	K.YTIDVVR.G	865.478	-0.00017	2	1	26.77	0	0.136	0|0	sp|Q38970|ACC1_ARATH/sp|F4I1L3|ACC2_ARATH/tr|A0A178W1F6|A0A178W1F6_ARATH/tr|A0A178WA33|A0A178WA33_ARATH		5.84	0		0	2	MASCOT		T
	P20200500880_1,6294	R.AAIAGVK.D	629.398	0.00014	2	1	39.5	0	0.0183	0|0	sp|Q38970|ACC1_ARATH/tr|A0A178W1F6|A0A178W1F6_ARATH		8.8	0		0	2	MASCOT		T
	P20200500880_1,59806	R.ALAIANM*VLGLK.E	1229.73	-0.00029	2	1	25.76	0	0.112	0|0	sp|Q38970|ACC1_ARATH/tr|A0A178W1F6|A0A178W1F6_ARATH		8.8	0	15.994919 Oxidation (M)	0	2	MASCOT		T
	P20200500880_1,60132	R.ALAIANM*VLGLK.E	1229.73	-0.00025	2	1	65.5	0	1.19e-05	0|0	sp|Q38970|ACC1_ARATH/tr|A0A178W1F6|A0A178W1F6_ARATH		8.8	0	15.994919 Oxidation (M)	0	2	MASCOT		T
	P20200500880_1,60455	R.ALAIANM*VLGLK.E	1229.73	-0.00027	2	1	66.25	0	1e-05	0|0	sp|Q38970|ACC1_ARATH/tr|A0A178W1F6|A0A178W1F6_ARATH		8.8	0	15.994919 Oxidation (M)	0	2	MASCOT		T
	P20200500880_1,66837	R.ALAIANMVLGLK.E	1213.73	0.00153	2	1	80.25	0	7.72e-07	0|0	sp|Q38970|ACC1_ARATH/tr|A0A178W1F6|A0A178W1F6_ARATH		8.8	0		0	2	MASCOT		T
	P20200500880_1,3924	R.DCSVQR.R	764.336	-0.00091	2	1	28.61	0	0.033	0|0	sp|Q38970|ACC1_ARATH/sp|Q42523|MCCA_ARATH/sp|F4I1L3|ACC2_ARATH/tr|A0A178WCG7|A0A178WCG7_ARATH/tr|P92936|P92936_ARATH/tr|A0A1P8ANX0|A0A1P8ANX0_ARATH/tr|B3H4A7|B3H4A7_ARATH/tr|A0A178W1F6|A0A178W1F6_ARATH/tr|Q7DN91|Q7DN91_ARATH/tr|A0A178WA33|A0A178WA33_ARATH		5.83	0		0	2	MASCOT		T
	P20200500880_1,43996	R.DGGLLM*QLDGK.S	1162.58	5e-05	2	1	45.53	0	0.00207	0|0	sp|Q38970|ACC1_ARATH/sp|F4I1L3|ACC2_ARATH/tr|A0A178W1F6|A0A178W1F6_ARATH/tr|A0A178WA33|A0A178WA33_ARATH		4.21	0	15.994919 Oxidation (M)	0	2	MASCOT		T
	P20200500880_1,44358	R.DGGLLM*QLDGK.S	1162.58	-0.00035	2	1	43.61	0	0.00321	0|0	sp|Q38970|ACC1_ARATH/sp|F4I1L3|ACC2_ARATH/tr|A0A178W1F6|A0A178W1F6_ARATH/tr|A0A178WA33|A0A178WA33_ARATH		4.21	0	15.994919 Oxidation (M)	0	2	MASCOT		T
	P20200500880_1,44771	R.DGGLLM*QLDGK.S	1162.58	-0.00043	2	1	63.62	0	3.2e-05	0|0	sp|Q38970|ACC1_ARATH/sp|F4I1L3|ACC2_ARATH/tr|A0A178W1F6|A0A178W1F6_ARATH/tr|A0A178WA33|A0A178WA33_ARATH		4.21	0	15.994919 Oxidation (M)	0	2	MASCOT		T
	P20200500880_1,48914	R.DGGLLMQLDGK.S	1146.58	1e-05	2	1	21.5	0	0.551	0|0	sp|Q38970|ACC1_ARATH/sp|F4I1L3|ACC2_ARATH/tr|A0A178W1F6|A0A178W1F6_ARATH/tr|A0A178WA33|A0A178WA33_ARATH		4.21	0		0	2	MASCOT		T
	P20200500880_1,51653	R.DGGLLMQLDGK.S	1146.58	0.00061	2	1	56.54	0	0.00016	0|0	sp|Q38970|ACC1_ARATH/sp|F4I1L3|ACC2_ARATH/tr|A0A178W1F6|A0A178W1F6_ARATH/tr|A0A178WA33|A0A178WA33_ARATH		4.21	0		0	2	MASCOT		T
	P20200500880_1,51872	R.DGGLLMQLDGK.S	1146.58	0.00173	1	1	62.3	0	0.000113	0|0	sp|Q38970|ACC1_ARATH/sp|F4I1L3|ACC2_ARATH/tr|A0A178W1F6|A0A178W1F6_ARATH/tr|A0A178WA33|A0A178WA33_ARATH		4.21	0		0	2	MASCOT		T
	P20200500880_1,51945	R.DGGLLMQLDGK.S	1146.58	-0.00055	2	1	57.82	0	0.00013	0|0	sp|Q38970|ACC1_ARATH/sp|F4I1L3|ACC2_ARATH/tr|A0A178W1F6|A0A178W1F6_ARATH/tr|A0A178WA33|A0A178WA33_ARATH		4.21	0		0	2	MASCOT		T
	P20200500880_1,56144	R.DGGLLMQLDGK.S	1146.58	-0.00059	2	1	52.7	0	0.000424	0|0	sp|Q38970|ACC1_ARATH/sp|F4I1L3|ACC2_ARATH/tr|A0A178W1F6|A0A178W1F6_ARATH/tr|A0A178WA33|A0A178WA33_ARATH		4.21	0		0	2	MASCOT		T
	P20200500880_1,8621	R.EASGDNLAYK.S	1067.5	-0.00041	2	1	85.57	0	1.19e-07	0|0	sp|Q38970|ACC1_ARATH/tr|A0A178W1F6|A0A178W1F6_ARATH		4.37	0		0	2	MASCOT		T
	P20200500880_1,70228	R.EELPLFILANWR.G	1500.82	-0.00343	2	1	66.9	0	1.32e-05	0|0	sp|Q38970|ACC1_ARATH/tr|A0A178W1F6|A0A178W1F6_ARATH		4.53	0		0	2	MASCOT		T
	P20200500880_1,27548	R.EELVAAIR.K	900.515	-0.00027	2	1	66.15	0	1.6e-05	0|0	sp|Q38970|ACC1_ARATH/tr|A0A178W1F6|A0A178W1F6_ARATH		4.53	0		0	2	MASCOT		T
	P20200500880_1,13128	R.EFESISR.N	867.421	0.00153	2	1	32.46	0	0.0872	0|0	sp|Q38970|ACC1_ARATH/tr|A0A178W1F6|A0A178W1F6_ARATH		4.53	0		0	2	MASCOT		T
	P20200500880_1,59923	R.EQQIDDLVPFPR.R	1456.74	0.00036	3	1	28.89	0	0.0802	0|0	sp|Q38970|ACC1_ARATH/tr|A0A178W1F6|A0A178W1F6_ARATH		4.03	0		0	2	MASCOT		T
	P20200500880_1,59933	R.EQQIDDLVPFPR.R	1456.74	-0.00069	2	1	48.99	0	0.000756	0|0	sp|Q38970|ACC1_ARATH/tr|A0A178W1F6|A0A178W1F6_ARATH		4.03	0		0	2	MASCOT		T
	P20200500880_1,60254	R.EQQIDDLVPFPR.R	1456.74	-0.00155	2	1	49.39	0	0.000699	0|0	sp|Q38970|ACC1_ARATH/tr|A0A178W1F6|A0A178W1F6_ARATH		4.03	0		0	2	MASCOT		T
	P20200500880_1,4829	R.EVETPGR.N	787.394	-7e-05	2	1	24.44	0	0.33	0|0	sp|Q38970|ACC1_ARATH/tr|A0A178W1F6|A0A178W1F6_ARATH		4.53	0		0	2	MASCOT		T
	P20200500880_1,7988	R.EVYSSHM*QLGGPK.I	1448.68	-0.00129	2	1	31.29	0	0.0352	0|0	sp|Q38970|ACC1_ARATH/sp|F4I1L3|ACC2_ARATH/tr|A0A178W1F6|A0A178W1F6_ARATH/tr|A0A178WA33|A0A178WA33_ARATH		6.85	0	15.994919 Oxidation (M)	0	2	MASCOT		T
	P20200500880_1,17746	R.EVYSSHMQLGGPK.I	1432.69	-0.00341	2	1	43.02	0	0.0027	0|0	sp|Q38970|ACC1_ARATH/sp|F4I1L3|ACC2_ARATH/tr|A0A178W1F6|A0A178W1F6_ARATH/tr|A0A178WA33|A0A178WA33_ARATH		6.85	0		0	2	MASCOT		T
	P20200500880_1,38069	R.FSTLNHTNYSELALK.A	1737.88	-0.00073	2	1	33.62	0	0.0311	0|0	sp|Q38970|ACC1_ARATH/tr|A0A178W1F6|A0A178W1F6_ARATH		6.75	0		0	2	MASCOT		T
	P20200500880_1,3746	R.GGSGTYR.L	697.326	0.00112	2	1	32.71	0	0.0155	0|0	sp|Q38970|ACC1_ARATH/sp|F4I1L3|ACC2_ARATH/tr|A0A178W1F6|A0A178W1F6_ARATH/tr|A0A178WA33|A0A178WA33_ARATH		8.75	0		0	2	MASCOT		T
	P20200500880_1,42202	R.GNVLEPEGTIEIK.F	1398.75	0.00022	2	1	25.85	0	0.176	0|0	sp|Q38970|ACC1_ARATH/tr|A0A178W1F6|A0A178W1F6_ARATH		4.25	0		0	2	MASCOT		T
	P20200500880_1,42553	R.GNVLEPEGTIEIK.F	1398.75	-0.0009	2	1	46.29	0	0.00156	0|0	sp|Q38970|ACC1_ARATH/tr|A0A178W1F6|A0A178W1F6_ARATH		4.25	0		0	2	MASCOT		T
	P20200500880_1,31985	R.HLEVQLLCDK.H	1254.65	-0.00045	2	1	27.68	0	0.0984	0|0	sp|Q38970|ACC1_ARATH/tr|A0A178W1F6|A0A178W1F6_ARATH/tr|Q7DN91|Q7DN91_ARATH		5.32	0		0	2	MASCOT		T
	P20200500880_1,32104	R.HLEVQLLCDK.H	1254.65	-0.00071	3	1	30.45	0	0.0514	0|0	sp|Q38970|ACC1_ARATH/tr|A0A178W1F6|A0A178W1F6_ARATH/tr|Q7DN91|Q7DN91_ARATH		5.32	0		0	2	MASCOT		T
	P20200500880_1,32308	R.HLEVQLLCDK.H	1254.65	0.00145	2	1	65.46	0	1.71e-05	0|0	sp|Q38970|ACC1_ARATH/tr|A0A178W1F6|A0A178W1F6_ARATH/tr|Q7DN91|Q7DN91_ARATH		5.32	0		0	2	MASCOT		T
	P20200500880_1,13002	R.IGSSVIAHEVK.L	1139.64	0.00047	3	1	24.65	0	0.13	0|0	sp|Q38970|ACC1_ARATH/sp|F4I1L3|ACC2_ARATH/tr|A0A178W1F6|A0A178W1F6_ARATH/tr|A0A178WA33|A0A178WA33_ARATH		6.75	0		0	2	MASCOT		T
	P20200500880_1,13020	R.IGSSVIAHEVK.L	1139.64	-0.00044	2	1	63.06	0	4.95e-05	0|0	sp|Q38970|ACC1_ARATH/sp|F4I1L3|ACC2_ARATH/tr|A0A178W1F6|A0A178W1F6_ARATH/tr|A0A178WA33|A0A178WA33_ARATH		6.75	0		0	2	MASCOT		T
	P20200500880_1,5044	R.INAEHIR.I	852.469	-9e-05	2	1	46.85	0	0.00091	0|0	sp|Q38970|ACC1_ARATH/sp|F4I1L3|ACC2_ARATH/tr|A0A1P8ANX0|A0A1P8ANX0_ARATH/tr|B3H4A7|B3H4A7_ARATH/tr|A0A178W1F6|A0A178W1F6_ARATH/tr|A0A178WA33|A0A178WA33_ARATH		6.75	0		0	2	MASCOT		T
	P20200500880_1,24246	R.IVEYVPENSCDPR.A	1577.73	-0.0007	2	1	41.22	0	0.00742	0|0	sp|Q38970|ACC1_ARATH/tr|A0A178W1F6|A0A178W1F6_ARATH		4.14	0		0	2	MASCOT		T
	P20200500880_1,24281	R.IVEYVPENSCDPR.A	1577.73	-0.00563	3	1	22.53	0	0.225	0|0	sp|Q38970|ACC1_ARATH/tr|A0A178W1F6|A0A178W1F6_ARATH		4.14	0		0	2	MASCOT		T
	P20200500880_1,12801	R.KAEPFHGSFPR.L	1272.65	0.00025	3	1	33.84	0	0.0262	0|0	sp|Q38970|ACC1_ARATH/tr|A0A178W1F6|A0A178W1F6_ARATH		8.76	1		0	2	MASCOT		T
	P20200500880_1,10052	R.KNIGLDDPDTSEK.G	1431.7	4e-05	2	1	64.84	0	4.39e-05	0|0	sp|Q38970|ACC1_ARATH		4.23	1		0	2	MASCOT		T
	P20200500880_1,10058	R.KNIGLDDPDTSEK.G	1431.7	-0.00104	3	1	47.69	0	0.000803	0|0	sp|Q38970|ACC1_ARATH		4.23	1		0	2	MASCOT		T
	P20200500880_1,59338	R.KTSVVAFPFDFDK.A	1500.77	-0.00092	3	1	35.47	0	0.0174	0|0	sp|Q38970|ACC1_ARATH/tr|A0A178W1F6|A0A178W1F6_ARATH		5.96	1		0	2	MASCOT		T
	P20200500880_1,59538	R.KTSVVAFPFDFDK.A	1500.77	-0.0003	2	1	63	0	3.16e-05	0|0	sp|Q38970|ACC1_ARATH/tr|A0A178W1F6|A0A178W1F6_ARATH		5.96	1		0	2	MASCOT		T
	P20200500880_1,59676	R.KTSVVAFPFDFDK.A	1500.77	0.00022	3	1	43.26	0	0.00296	0|0	sp|Q38970|ACC1_ARATH/tr|A0A178W1F6|A0A178W1F6_ARATH		5.96	1		0	2	MASCOT		T
	P20200500880_1,2578	R.KVHNDDEVR.A	1111.55	-0.00033	3	1	35.5	0	0.0142	0|0	sp|Q38970|ACC1_ARATH/sp|F4I1L3|ACC2_ARATH/tr|P92936|P92936_ARATH/tr|A0A1P8ANX0|A0A1P8ANX0_ARATH/tr|B3H4A7|B3H4A7_ARATH/tr|A0A178W1F6|A0A178W1F6_ARATH/tr|Q7DN91|Q7DN91_ARATH/tr|A0A178WA33|A0A178WA33_ARATH		5.38	1		0	2	MASCOT		T
	P20200500880_1,2582	R.KVHNDDEVR.A	1111.55	-0.00249	2	1	54.59	0	0.000178	0|0	sp|Q38970|ACC1_ARATH/sp|F4I1L3|ACC2_ARATH/tr|P92936|P92936_ARATH/tr|A0A1P8ANX0|A0A1P8ANX0_ARATH/tr|B3H4A7|B3H4A7_ARATH/tr|A0A178W1F6|A0A178W1F6_ARATH/tr|Q7DN91|Q7DN91_ARATH/tr|A0A178WA33|A0A178WA33_ARATH		5.38	1		0	2	MASCOT		T
	P20200500880_1,65203	R.LDQPIILTGFSTLNK.L	1659.93	-0.00505	2	1	64.9	0	1.45e-05	0|0	sp|Q38970|ACC1_ARATH/sp|F4I1L3|ACC2_ARATH/tr|A0A178W1F6|A0A178W1F6_ARATH/tr|A0A178WA33|A0A178WA33_ARATH		5.84	0		0	2	MASCOT		T
	P20200500880_1,65222	R.LDQPIILTGFSTLNK.L	1659.93	-0.00091	3	1	64.9	0	1.48e-05	0|0	sp|Q38970|ACC1_ARATH/sp|F4I1L3|ACC2_ARATH/tr|A0A178W1F6|A0A178W1F6_ARATH/tr|A0A178WA33|A0A178WA33_ARATH		5.84	0		0	2	MASCOT		T
	P20200500880_1,37857	R.LGLPTAISGR.V	984.584	-0.00076	2	1	59.52	0	3.35e-05	0|0	sp|Q38970|ACC1_ARATH/tr|A0A178W1F6|A0A178W1F6_ARATH		9.75	0		0	2	MASCOT		T
	P20200500880_1,13268	R.LGVAEEVK.A	844.477	-0.00018	2	1	29.52	0	0.112	0|0	sp|Q38970|ACC1_ARATH/sp|F4I1L3|ACC2_ARATH/tr|A0A178W1F6|A0A178W1F6_ARATH/tr|A0A178WA33|A0A178WA33_ARATH		4.53	0		0	2	MASCOT		T
	P20200500880_1,13592	R.LGVAEEVK.A	844.477	0.0008	2	1	43.86	0	0.00412	0|0	sp|Q38970|ACC1_ARATH/sp|F4I1L3|ACC2_ARATH/tr|A0A178W1F6|A0A178W1F6_ARATH/tr|A0A178WA33|A0A178WA33_ARATH		4.53	0		0	2	MASCOT		T
	P20200500880_1,40783	R.LGVCEWEVR.L	1147.56	0.00413	2	1	27.56	0	0.208	0|0	sp|Q38970|ACC1_ARATH/tr|A0A178W1F6|A0A178W1F6_ARATH		4.53	0		0	2	MASCOT		T
	P20200500880_1,46938	R.LIEPLM*SLAK.S	1130.65	-0.00102	2	1	49.46	0	0.000901	0|0	sp|Q38970|ACC1_ARATH/tr|A0A178W1F6|A0A178W1F6_ARATH		6	0	15.994919 Oxidation (M)	0	2	MASCOT		T
	P20200500880_1,47438	R.LIEPLM*SLAK.S	1130.65	-0.00204	2	1	33.03	0	0.0357	0|0	sp|Q38970|ACC1_ARATH/tr|A0A178W1F6|A0A178W1F6_ARATH		6	0	15.994919 Oxidation (M)	0	2	MASCOT		T
	P20200500880_1,47792	R.LIEPLM*SLAK.S	1130.65	-0.0008	2	1	45.8	0	0.00209	0|0	sp|Q38970|ACC1_ARATH/tr|A0A178W1F6|A0A178W1F6_ARATH		6	0	15.994919 Oxidation (M)	0	2	MASCOT		T
	P20200500880_1,58721	R.LIEPLMSLAK.S	1114.65	-0.00032	2	1	35.65	0	0.0159	0|0	sp|Q38970|ACC1_ARATH/tr|A0A178W1F6|A0A178W1F6_ARATH		6	0		0	2	MASCOT		T
	P20200500880_1,59071	R.LIEPLMSLAK.S	1114.65	-0.00044	2	1	57.13	0	0.000113	0|0	sp|Q38970|ACC1_ARATH/tr|A0A178W1F6|A0A178W1F6_ARATH		6	0		0	2	MASCOT		T
	P20200500880_1,19639	R.LLIDGR.T ! K.LLLDGR.D	686.42	0.00117	2	1	28.03	0	0.129	0|0	sp|Q38970|ACC1_ARATH/sp|F4I1L3|ACC2_ARATH/tr|A0A178W1F6|A0A178W1F6_ARATH/tr|A0A178WA33|A0A178WA33_ARATH ! sp|Q0WM29|MMSA_ARATH/tr|A0A178VQ51|A0A178VQ51_ARATH/tr|A8MQH4|A8MQH4_ARATH/tr|A8MQR6|A8MQR6_ARATH		5.84	0		0	2	MASCOT		T
	P20200500880_1,46096	R.LM*EQLVYPNPAAYR.D ! R.LM*EQLVYPNPAAYR.E	1680.84	-0.00246	2	1	43.03	0	0.00362	0|0	sp|Q38970|ACC1_ARATH/tr|A0A178W1F6|A0A178W1F6_ARATH ! sp|F4I1L3|ACC2_ARATH/tr|A0A178WA33|A0A178WA33_ARATH		6	0	15.994919 Oxidation (M)	0	2	MASCOT		T
	P20200500880_1,46453	R.LM*EQLVYPNPAAYR.D ! R.LM*EQLVYPNPAAYR.E	1680.84	0.00012	2	1	47.14	0	0.00145	0|0	sp|Q38970|ACC1_ARATH/tr|A0A178W1F6|A0A178W1F6_ARATH ! sp|F4I1L3|ACC2_ARATH/tr|A0A178WA33|A0A178WA33_ARATH		6	0	15.994919 Oxidation (M)	0	2	MASCOT		T
	P20200500880_1,54546	R.LMEQLVYPNPAAYR.D ! R.LMEQLVYPNPAAYR.E	1664.85	-0.0014	2	1	54.13	0	0.000302	0|0	sp|Q38970|ACC1_ARATH/tr|A0A178W1F6|A0A178W1F6_ARATH ! sp|F4I1L3|ACC2_ARATH/tr|A0A178WA33|A0A178WA33_ARATH		6	0		0	2	MASCOT		T
	P20200500880_1,54642	R.LMEQLVYPNPAAYR.D ! R.LMEQLVYPNPAAYR.E	1664.85	-0.00251	3	1	38.94	0	0.0101	0|0	sp|Q38970|ACC1_ARATH/tr|A0A178W1F6|A0A178W1F6_ARATH ! sp|F4I1L3|ACC2_ARATH/tr|A0A178WA33|A0A178WA33_ARATH		6	0		0	2	MASCOT		T
	P20200500880_1,54854	R.LMEQLVYPNPAAYR.D ! R.LMEQLVYPNPAAYR.E	1664.85	-0.00434	2	1	38.89	0	0.01	0|0	sp|Q38970|ACC1_ARATH/tr|A0A178W1F6|A0A178W1F6_ARATH ! sp|F4I1L3|ACC2_ARATH/tr|A0A178WA33|A0A178WA33_ARATH		6	0		0	2	MASCOT		T
	P20200500880_1,26531	R.LYQPYVVK.D ! R.LYQPYVVK.E	1009.57	-0.0005	2	1	25.18	0	0.117	0|0	sp|Q38970|ACC1_ARATH/tr|A0A178W1F6|A0A178W1F6_ARATH ! sp|F4I1L3|ACC2_ARATH/tr|A0A178WA33|A0A178WA33_ARATH		8.5	0		0	2	MASCOT		T
	P20200500880_1,26627	R.LYQPYVVK.D ! R.LYQPYVVK.E	1009.57	-0.00068	2	1	27.98	0	0.0613	0|0	sp|Q38970|ACC1_ARATH/tr|A0A178W1F6|A0A178W1F6_ARATH ! sp|F4I1L3|ACC2_ARATH/tr|A0A178WA33|A0A178WA33_ARATH		8.5	0		0	2	MASCOT		T
	P20200500880_1,11078	R.M*ILAGYEHK.V	1077.54	0.00097	3	1	31.07	0	0.0596	0|0	sp|Q38970|ACC1_ARATH/tr|A0A178W1F6|A0A178W1F6_ARATH		6.5	0	15.994919 Oxidation (M)	0	2	MASCOT		T
	P20200500880_1,18070	R.MILAGYEHK.V	1061.54	0.00325	2	1	21.01	0	0.664	0|0	sp|Q38970|ACC1_ARATH/tr|A0A178W1F6|A0A178W1F6_ARATH		6.5	0		0	2	MASCOT		T
	P20200500880_1,6689	R.NMIESK.V ! R.NMLESK.Y	721.355	-0.00053	2	1	24.42	0	0.209	0|0	sp|Q9SJZ6|MED18_ARATH/tr|A0A178VRQ8|A0A178VRQ8_ARATH ! sp|Q38970|ACC1_ARATH/tr|A0A178W1F6|A0A178W1F6_ARATH		6	0		0	2	MASCOT		T
	P20200500880_1,17295	R.NSLIYHSITK.K	1175.64	-0.00243	2	1	37.61	0	0.0157	0|0	sp|Q38970|ACC1_ARATH/sp|F4I1L3|ACC2_ARATH/tr|A0A178W1F6|A0A178W1F6_ARATH/tr|A0A178WA33|A0A178WA33_ARATH		8.6	0		0	2	MASCOT		T
	P20200500880_1,24987	R.NSLTTDFPAK.L	1093.55	-0.00067	2	1	44.61	0	0.0027	0|0	sp|Q38970|ACC1_ARATH/tr|A0A178W1F6|A0A178W1F6_ARATH		5.84	0		0	2	MASCOT		T
	P20200500880_1,25322	R.NSLTTDFPAK.L	1093.55	-0.00081	2	1	65.86	0	1.99e-05	0|0	sp|Q38970|ACC1_ARATH/tr|A0A178W1F6|A0A178W1F6_ARATH		5.84	0		0	2	MASCOT		T
	P20200500880_1,29516	R.QATM*NDGFILQQGQDK.Q	1809.84	-0.00233	2	1	43.06	0	0.00653	0|0	sp|Q38970|ACC1_ARATH/tr|A0A178W1F6|A0A178W1F6_ARATH		4.21	0	15.994919 Oxidation (M)	0	2	MASCOT		T
	P20200500880_1,29841	R.QATM*NDGFILQQGQDK.Q	1809.84	-0.00055	2	1	126.22	0	1.07e-11	0|0	sp|Q38970|ACC1_ARATH/tr|A0A178W1F6|A0A178W1F6_ARATH		4.21	0	15.994919 Oxidation (M)	0	2	MASCOT		T
	P20200500880_1,39504	R.QATMNDGFILQQGQDK.Q	1793.85	-0.00154	3	1	36.49	0	0.0139	0|0	sp|Q38970|ACC1_ARATH/tr|A0A178W1F6|A0A178W1F6_ARATH		4.21	0		0	2	MASCOT		T
	P20200500880_1,39781	R.QATMNDGFILQQGQDK.Q	1793.85	-0.00073	2	1	92.94	0	3.12e-08	0|0	sp|Q38970|ACC1_ARATH/tr|A0A178W1F6|A0A178W1F6_ARATH		4.21	0		0	2	MASCOT		T
	P20200500880_1,43929	R.QATMNDGFILQQGQDK.Q	1793.85	0.03215	2	1	37.87	0	0.0159	0|0	sp|Q38970|ACC1_ARATH/tr|A0A178W1F6|A0A178W1F6_ARATH		4.21	0		0	2	MASCOT		T
	P20200500880_1,66196	R.RVEVNAEDEETTVEM*ILEEAAR.E	2549.2	-0.00054	3	1	99.7	0	1.77e-08	0|0	sp|Q38970|ACC1_ARATH/tr|A0A178W1F6|A0A178W1F6_ARATH		3.99	1	15.994919 Oxidation (M)	0	2	MASCOT		T
	P20200500880_1,66760	R.RVEVNAEDEETTVEMILEEAAR.E	2533.21	0.00018	3	1	108.75	0	8.15e-10	0|0	sp|Q38970|ACC1_ARATH/tr|A0A178W1F6|A0A178W1F6_ARATH		3.99	1		0	2	MASCOT		T
	P20200500880_1,24897	R.SFFYK.K	691.345	-0.00162	1	1	30.03	0	0.197	0|0	sp|Q38970|ACC1_ARATH/sp|F4I1L3|ACC2_ARATH/tr|A0A178W1F6|A0A178W1F6_ARATH/tr|A0A178WA33|A0A178WA33_ARATH		8.31	0		0	2	MASCOT		T
	P20200500880_1,52813	R.SLSELEM*FTEDGENM*DTPK.R	2204.92	-0.00069	3	1	63.81	0	3.14e-06	0|0	sp|Q38970|ACC1_ARATH/tr|A0A178W1F6|A0A178W1F6_ARATH		3.77	0	15.994919 Oxidation (M)	0	2	MASCOT		T
	P20200500880_1,52820	R.SLSELEM*FTEDGENM*DTPK.R	2204.92	0.00705	2	1	52.14	0	3.64e-05	0|0	sp|Q38970|ACC1_ARATH/tr|A0A178W1F6|A0A178W1F6_ARATH		3.77	0	15.994919 Oxidation (M)	0	2	MASCOT		T
	P20200500880_1,59617	R.SLSELEM*FTEDGENMDTPK.R	2188.93	-0.00569	2	1	100.57	0	1.12e-09	0|0	sp|Q38970|ACC1_ARATH/tr|A0A178W1F6|A0A178W1F6_ARATH		3.77	0	15.994919 Oxidation (M)	0	2	MASCOT		T
	P20200500880_1,59130	R.SLSELEMFTEDGENM*DTPK.R	2188.93	-0.00171	3	1	20.74	0	0.245	0|0	sp|Q38970|ACC1_ARATH/tr|A0A178W1F6|A0A178W1F6_ARATH		3.77	0	15.994919 Oxidation (M)	0	2	MASCOT		T
	P20200500880_1,62938	R.SLSELEMFTEDGENMDTPK.R	2172.93	-0.00121	2	1	55.23	0	3.61e-05	0|0	sp|Q38970|ACC1_ARATH/tr|A0A178W1F6|A0A178W1F6_ARATH		3.77	0		0	2	MASCOT		T
	P20200500880_1,63737	R.SLSELEMFTEDGENMDTPK.R	2172.93	-6e-05	3	1	77.87	0	1.45e-07	0|0	sp|Q38970|ACC1_ARATH/tr|A0A178W1F6|A0A178W1F6_ARATH		3.77	0		0	2	MASCOT		T
	P20200500880_1,9412	R.TCLLQNDHDPSK.L	1427.66	0.00563	2	1	37.47	0	0.0137	0|0	sp|Q38970|ACC1_ARATH/sp|F4I1L3|ACC2_ARATH/tr|A0A178W1F6|A0A178W1F6_ARATH/tr|A0A178WA33|A0A178WA33_ARATH		5.18	0		0	2	MASCOT		T
	P20200500880_1,9014	R.TCTVHIYR.E	1049.52	0.00039	3	1	35.88	0	0.0158	0|0	sp|Q38970|ACC1_ARATH/sp|F4I1L3|ACC2_ARATH/tr|A0A178W1F6|A0A178W1F6_ARATH/tr|A0A178WA33|A0A178WA33_ARATH		7.92	0		0	2	MASCOT		T
	P20200500880_1,9053	R.TCTVHIYR.E	1049.52	-4e-05	2	1	26.08	0	0.345	0|0	sp|Q38970|ACC1_ARATH/sp|F4I1L3|ACC2_ARATH/tr|A0A178W1F6|A0A178W1F6_ARATH/tr|A0A178WA33|A0A178WA33_ARATH		7.92	0		0	2	MASCOT		T
	P20200500880_1,55968	R.TNVDYTIDLLHASDYR.D ! R.TNVDYTIDLLHASDYR.E	1895.91	0.00101	2	1	22.21	0	0.394	0|0	sp|Q38970|ACC1_ARATH/tr|A0A178W1F6|A0A178W1F6_ARATH ! sp|F4I1L3|ACC2_ARATH/tr|A0A178WA33|A0A178WA33_ARATH		4.41	0		0	2	MASCOT		T
	P20200500880_1,56392	R.TNVDYTIDLLHASDYR.D ! R.TNVDYTIDLLHASDYR.E	1895.91	0.00042	3	1	43.54	0	0.00295	0|0	sp|Q38970|ACC1_ARATH/tr|A0A178W1F6|A0A178W1F6_ARATH ! sp|F4I1L3|ACC2_ARATH/tr|A0A178WA33|A0A178WA33_ARATH		4.41	0		0	2	MASCOT		T
	P20200500880_1,41258	R.TVGIGAYLAR.L	1020.58	-0.00088	2	1	22.42	0	0.329	0|0	sp|Q38970|ACC1_ARATH/tr|A0A178W1F6|A0A178W1F6_ARATH		8.41	0		0	2	MASCOT		T
	P20200500880_1,41601	R.TVGIGAYLAR.L	1020.58	-0.00028	2	1	49.88	0	0.000588	0|0	sp|Q38970|ACC1_ARATH/tr|A0A178W1F6|A0A178W1F6_ARATH		8.41	0		0	2	MASCOT		T
	P20200500880_1,41611	R.TWAYETFGTEK.A	1332.61	-0.00043	2	1	30.27	0	0.0304	0|0	sp|Q38970|ACC1_ARATH/tr|A0A178W1F6|A0A178W1F6_ARATH		4.53	0		0	2	MASCOT		T
	P20200500880_1,41943	R.TWAYETFGTEK.A	1332.61	-0.00065	2	1	48.79	0	0.000431	0|0	sp|Q38970|ACC1_ARATH/tr|A0A178W1F6|A0A178W1F6_ARATH		4.53	0		0	2	MASCOT		T
	P20200500880_1,63323	R.VDAVWPGWGHASENPELPDALDAK.G	2574.23	0.00309	3	1	41.2	0	0.00364	0|0	sp|Q38970|ACC1_ARATH/tr|A0A178W1F6|A0A178W1F6_ARATH		4.1	0		0	2	MASCOT		T
	P20200500880_1,67940	R.VEVNAEDEETTVEM*ILEEAAR.E	2393.1	-0.00553	2	1	137.72	0	6.53e-13	0|0	sp|Q38970|ACC1_ARATH/tr|A0A178W1F6|A0A178W1F6_ARATH		3.72	0	15.994919 Oxidation (M)	0	2	MASCOT		T
	P20200500880_1,68572	R.VEVNAEDEETTVEMILEEAAR.E	2377.11	-0.00187	3	1	104.17	0	1.39e-09	0|0	sp|Q38970|ACC1_ARATH/tr|A0A178W1F6|A0A178W1F6_ARATH		3.72	0		0	2	MASCOT		T
	P20200500880_1,21361	R.VQELSFK.S	850.467	0.00096	2	1	29.92	0	0.0873	0|0	sp|Q38970|ACC1_ARATH/tr|A0A178W1F6|A0A178W1F6_ARATH		5.97	0		0	2	MASCOT		T
	P20200500880_1,21599	R.VQELSFK.S	850.467	0.0009	2	1	46.26	0	0.00203	0|0	sp|Q38970|ACC1_ARATH/tr|A0A178W1F6|A0A178W1F6_ARATH		5.97	0		0	2	MASCOT		T
	P20200500880_1,21854	R.VQELSFK.S	850.467	0.00136	2	1	46	0	0.00215	0|0	sp|Q38970|ACC1_ARATH/tr|A0A178W1F6|A0A178W1F6_ARATH		5.97	0		0	2	MASCOT		T
	P20200500880_1,22156	R.VQELSFK.S	850.467	0.00044	2	1	46.05	0	0.00208	0|0	sp|Q38970|ACC1_ARATH/tr|A0A178W1F6|A0A178W1F6_ARATH		5.97	0		0	2	MASCOT		T
	P20200500880_1,22473	R.VQELSFK.S	850.467	0.00016	2	1	45.13	0	0.00257	0|0	sp|Q38970|ACC1_ARATH/tr|A0A178W1F6|A0A178W1F6_ARATH		5.97	0		0	2	MASCOT		T
	P20200500880_1,10559	R.VTSEDPDDGFKPTSGR.V	1707.78	-7e-05	2	1	59.67	0	0.000108	0|0	sp|Q38970|ACC1_ARATH/tr|A0A178W1F6|A0A178W1F6_ARATH		4.23	0		0	2	MASCOT		T
	P20200500880_1,12199	R.VTSEDPDDGFKPTSGR.V	1707.78	-0.00143	2	1	63.69	0	1.44e-05	0|0	sp|Q38970|ACC1_ARATH/tr|A0A178W1F6|A0A178W1F6_ARATH		4.23	0		0	2	MASCOT		T
	P20200500880_1,17019	R.VVETYIR.R	879.493	-0.00017	2	1	41.54	0	0.00344	0|0	sp|Q38970|ACC1_ARATH/tr|A0A178W1F6|A0A178W1F6_ARATH		5.97	0		0	2	MASCOT		T
	P20200500880_1,50545	R.VVPQAGQVWFPDSAAK.T	1699.88	-0.00178	3	1	22.68	0	0.372	0|0	sp|Q38970|ACC1_ARATH/sp|F4I1L3|ACC2_ARATH/tr|A0A178W1F6|A0A178W1F6_ARATH/tr|A0A178WA33|A0A178WA33_ARATH		5.81	0		0	2	MASCOT		T
	P20200500880_1,50620	R.VVPQAGQVWFPDSAAK.T	1699.88	-0.0016	2	1	56.2	0	0.00016	0|0	sp|Q38970|ACC1_ARATH/sp|F4I1L3|ACC2_ARATH/tr|A0A178W1F6|A0A178W1F6_ARATH/tr|A0A178WA33|A0A178WA33_ARATH		5.81	0		0	2	MASCOT		T
	P20200500880_1,12965	R.VVVANVTGR.T	914.542	-0.00032	2	1	52.93	0	0.000345	0|0	sp|Q38970|ACC1_ARATH/sp|F4I1L3|ACC2_ARATH/tr|A0A178W1F6|A0A178W1F6_ARATH/tr|A0A178WA33|A0A178WA33_ARATH		9.72	0		0	2	MASCOT		T
	P20200500880_1,56138	R.WVIDTIVGK.E	1030.59	-0.00056	2	1	20.5	0	0.753	0|0	sp|Q38970|ACC1_ARATH/sp|F4I1L3|ACC2_ARATH/tr|A0A178W1F6|A0A178W1F6_ARATH/tr|A0A178WA33|A0A178WA33_ARATH		5.84	0		0	2	MASCOT		T
$2-1	tr|A0A178WA33|A0A178WA33_ARATH ACC2 OS=Arabidopsis thaliana OX=3702 GN=AXX17_At1g36930 PE=4 SV=1	78	45	0.1911	262809	6.65
	P20200500880_1,6369	K.AGSFGPR.E	691.352	0.00038	2	1	33.66	0	0.0323	0|0	sp|Q38970|ACC1_ARATH/sp|F4I1L3|ACC2_ARATH/tr|A0A178W1F6|A0A178W1F6_ARATH/tr|A0A178WA33|A0A178WA33_ARATH		9.8	0		0	2	MASCOT		T
	P20200500880_1,10743	K.ASQLLEQTK.L ! K.ASQLLEQTK.R	1017.56	0.00017	2	1	51.11	0	0.00068	0|0	sp|Q38970|ACC1_ARATH/tr|A0A178W1F6|A0A178W1F6_ARATH ! sp|F4I1L3|ACC2_ARATH/tr|A0A178WA33|A0A178WA33_ARATH		6.05	0		0	2	MASCOT		T
	P20200500880_1,5355	K.ASWGGGGK.G	719.347	0.00084	2	1	38.07	0	0.00908	0|0	sp|Q38970|ACC1_ARATH/sp|F4I1L3|ACC2_ARATH/tr|P92936|P92936_ARATH/tr|A0A1P8ANX0|A0A1P8ANX0_ARATH/tr|B3H4A7|B3H4A7_ARATH/tr|A0A178W1F6|A0A178W1F6_ARATH/tr|Q7DN91|Q7DN91_ARATH/tr|A0A178WA33|A0A178WA33_ARATH		8.8	0		0	2	MASCOT		T
	P20200500880_1,9895	K.EIQIR.G ! K.ELQIR.V	658.388	0.0002	2	1	27.72	0	0.167	0|0	sp|Q38970|ACC1_ARATH/sp|F4I1L3|ACC2_ARATH/tr|A0A178W1F6|A0A178W1F6_ARATH/tr|A0A178WA33|A0A178WA33_ARATH ! tr|F4J152|F4J152_ARATH/tr|A0A178VCX9|A0A178VCX9_ARATH		6.1	0		0	2	MASCOT		T
	P20200500880_1,27100	K.ELLECMGR.L	1007.46	-0.00054	2	1	21.23	0	0.305	0|0	sp|Q38970|ACC1_ARATH/sp|F4I1L3|ACC2_ARATH/tr|A0A178W1F6|A0A178W1F6_ARATH/tr|A0A178WA33|A0A178WA33_ARATH		4.53	0		0	2	MASCOT		T
	P20200500880_1,8373	K.FAELHDTSM*R.M	1222.55	0.00017	2	1	21.12	0	0.231	0|0	sp|Q38970|ACC1_ARATH/sp|F4I1L3|ACC2_ARATH/tr|A0A178W1F6|A0A178W1F6_ARATH/tr|A0A178WA33|A0A178WA33_ARATH		5.32	0	15.994919 Oxidation (M)	0	2	MASCOT		T
	P20200500880_1,22090	K.GILEAHLSSCDEK.E	1458.69	-0.00067	2	1	60.07	0	4.05e-05	0|0	sp|Q38970|ACC1_ARATH/sp|F4I1L3|ACC2_ARATH/tr|A0A178W1F6|A0A178W1F6_ARATH/tr|A0A178WA33|A0A178WA33_ARATH		4.65	0		0	2	MASCOT		T
	P20200500880_1,4544	K.GQIPPK.H	639.382	0.0009	2	1	20.7	0	0.833	0|0	sp|Q38970|ACC1_ARATH/sp|F4I1L3|ACC2_ARATH/tr|A0A178W1F6|A0A178W1F6_ARATH/tr|A0A178WA33|A0A178WA33_ARATH		8.75	0		0	2	MASCOT		T
	P20200500880_1,6041	K.GQIPPK.H	639.382	-0.00054	2	1	29.25	0	0.0234	0|0	sp|Q38970|ACC1_ARATH/sp|F4I1L3|ACC2_ARATH/tr|A0A178W1F6|A0A178W1F6_ARATH/tr|A0A178WA33|A0A178WA33_ARATH		8.75	0		0	2	MASCOT		T
	P20200500880_1,6435	K.GQIPPK.H	639.382	0.00028	2	1	24.31	0	0.0728	0|0	sp|Q38970|ACC1_ARATH/sp|F4I1L3|ACC2_ARATH/tr|A0A178W1F6|A0A178W1F6_ARATH/tr|A0A178WA33|A0A178WA33_ARATH		8.75	0		0	2	MASCOT		T
	P20200500880_1,18750	K.GYSNIQYTPSR.D	1285.62	0.00068	2	1	61.69	0	3.17e-05	0|0	sp|Q38970|ACC1_ARATH/tr|A0A178W1F6|A0A178W1F6_ARATH/tr|A0A178WA33|A0A178WA33_ARATH		8.59	0		0	2	MASCOT		T
	P20200500880_1,19086	K.GYSNIQYTPSR.D	1285.62	-0.00048	2	1	67.47	0	9.14e-06	0|0	sp|Q38970|ACC1_ARATH/tr|A0A178W1F6|A0A178W1F6_ARATH/tr|A0A178WA33|A0A178WA33_ARATH		8.59	0		0	2	MASCOT		T
	P20200500880_1,63853	K.IGSSLIAQAADVPTLPWSGSHVK.I	2334.25	0.00137	3	1	67.35	0	9.38e-06	0|0	sp|Q38970|ACC1_ARATH/sp|F4I1L3|ACC2_ARATH/tr|P92936|P92936_ARATH/tr|A0A1P8ANX0|A0A1P8ANX0_ARATH/tr|B3H4A7|B3H4A7_ARATH/tr|A0A178W1F6|A0A178W1F6_ARATH/tr|A0A178WA33|A0A178WA33_ARATH		6.74	0		0	2	MASCOT		T
	P20200500880_1,63920	K.IGSSLIAQAADVPTLPWSGSHVK.I	2334.25	-0.0009	2	1	70.06	0	1.32e-05	0|0	sp|Q38970|ACC1_ARATH/sp|F4I1L3|ACC2_ARATH/tr|P92936|P92936_ARATH/tr|A0A1P8ANX0|A0A1P8ANX0_ARATH/tr|B3H4A7|B3H4A7_ARATH/tr|A0A178W1F6|A0A178W1F6_ARATH/tr|A0A178WA33|A0A178WA33_ARATH		6.74	0		0	2	MASCOT		T
	P20200500880_1,8572	K.ISEIR.G ! K.ISEIR.A ! K.ISEIR.T ! K.ISEIR.D ! K.ISELR.L ! R.ISELR.K ! M.ISELR.S ! R.LSEIR.R ! K.LSEIR.S ! K.LSELR.S ! K.LSELR.A ! K.LSELR.D ! K.LSELR.T ! R.LSELR.E ! K.LSELR.L	617.362	-0.00045	2	1	21.54	0	1.5	0|0	sp|Q9STY0|PX11B_ARATH/tr|A0A178V6A6|A0A178V6A6_ARATH ! sp|Q9C7W2|ERF61_ARATH/tr|A0A178WL31|A0A178WL31_ARATH/tr|B3LF94|B3LF94_ARATH ! sp|Q5IBC5|ESP1_ARATH/tr|A0A1P8B3N4|A0A1P8B3N4_ARATH/tr|A0A178UY16|A0A178UY16_ARATH ! sp|Q8VY07|EPN1_ARATH/tr|A0A178UAM8|A0A178UAM8_ARATH/tr|A0A178U7V7|A0A178U7V7_ARATH ! sp|O49318|Y2317_ARATH/tr|A0A178VNC7|A0A178VNC7_ARATH ! sp|Q9FJT9|PQQL_ARATH/tr|A0A178UKX6|A0A178…		6	0		0	2	MASCOT		T
	P20200500880_1,29346	K.LDLDDPSAVR.K	1100.56	-0.00386	2	1	20.52	0	0.392	0|0	sp|F4I1L3|ACC2_ARATH/tr|A0A178WA33|A0A178WA33_ARATH		3.93	0		0	2	MASCOT		T
	P20200500880_1,69423	K.LLNQLAEIGNSSDLQALPQGLANLLNK.V	2847.56	-0.00214	2	1	115.19	0	1.07e-10	0|0	sp|Q38970|ACC1_ARATH/sp|F4I1L3|ACC2_ARATH/tr|A0A178W1F6|A0A178W1F6_ARATH/tr|A0A178WA33|A0A178WA33_ARATH		4.37	0		0	2	MASCOT		T
	P20200500880_1,5539	K.LM*AETPCK.L	965.443	0.00059	2	1	40.66	0	0.00405	0|0	sp|Q38970|ACC1_ARATH/sp|F4I1L3|ACC2_ARATH/tr|A0A178W1F6|A0A178W1F6_ARATH/tr|A0A178WA33|A0A178WA33_ARATH		5.99	0	15.994919 Oxidation (M)	0	2	MASCOT		T
	P20200500880_1,5679	K.LM*AETPCK.L	965.443	0.00065	1	1	21.61	0	0.75	0|0	sp|Q38970|ACC1_ARATH/sp|F4I1L3|ACC2_ARATH/tr|A0A178W1F6|A0A178W1F6_ARATH/tr|A0A178WA33|A0A178WA33_ARATH		5.99	0	15.994919 Oxidation (M)	0	2	MASCOT		T
	P20200500880_1,57850	K.LPLIYLAANSGAR.L	1358.78	0.0005	2	1	44.99	0	0.00168	0|0	sp|Q38970|ACC1_ARATH/sp|F4I1L3|ACC2_ARATH/tr|A0A178W1F6|A0A178W1F6_ARATH/tr|A0A178WA33|A0A178WA33_ARATH		8.75	0		0	2	MASCOT		T
	P20200500880_1,58163	K.LPLIYLAANSGAR.L	1358.78	0.0007	2	1	46.15	0	0.00126	0|0	sp|Q38970|ACC1_ARATH/sp|F4I1L3|ACC2_ARATH/tr|A0A178W1F6|A0A178W1F6_ARATH/tr|A0A178WA33|A0A178WA33_ARATH		8.75	0		0	2	MASCOT		T
	P20200500880_1,45086	K.QVQGEVPGSPIFIM*K.V	1645.86	7e-05	2	1	48.76	0	0.00102	0|0	sp|Q38970|ACC1_ARATH/sp|F4I1L3|ACC2_ARATH/tr|P92936|P92936_ARATH/tr|A0A1P8ANX0|A0A1P8ANX0_ARATH/tr|B3H4A7|B3H4A7_ARATH/tr|A0A178W1F6|A0A178W1F6_ARATH/tr|Q7DN91|Q7DN91_ARATH/tr|A0A178WA33|A0A178WA33_ARATH		6	0	15.994919 Oxidation (M)	0	2	MASCOT		T
	P20200500880_1,66548	K.QVQGEVPGSPIFIMK.V	1629.87	0.00709	2	1	20.98	0	0.61	0|0	sp|Q38970|ACC1_ARATH/sp|F4I1L3|ACC2_ARATH/tr|P92936|P92936_ARATH/tr|A0A1P8ANX0|A0A1P8ANX0_ARATH/tr|B3H4A7|B3H4A7_ARATH/tr|A0A178W1F6|A0A178W1F6_ARATH/tr|Q7DN91|Q7DN91_ARATH/tr|A0A178WA33|A0A178WA33_ARATH		6	0		0	2	MASCOT		T
	P20200500880_1,46029	K.QYYVEEPLLR.H	1309.68	0.00072	2	1	30.98	0	0.134	0|0	sp|Q38970|ACC1_ARATH/sp|F4I1L3|ACC2_ARATH/tr|A0A178W1F6|A0A178W1F6_ARATH/tr|A0A178WA33|A0A178WA33_ARATH		4.53	0		0	2	MASCOT		T
	P20200500880_1,20060	K.SVVEWSGSR.S	1006.5	-0.00077	2	1	39.64	0	0.00803	0|0	sp|Q38970|ACC1_ARATH/sp|F4I1L3|ACC2_ARATH/tr|A0A178W1F6|A0A178W1F6_ARATH/tr|A0A178WA33|A0A178WA33_ARATH		5.72	0		0	2	MASCOT		T
	P20200500880_1,20422	K.TAQALM*DFNR.E	1182.56	0.00163	2	1	38.23	0	0.00635	0|0	sp|Q38970|ACC1_ARATH/sp|F4I1L3|ACC2_ARATH/tr|A0A178W1F6|A0A178W1F6_ARATH/tr|A0A178WA33|A0A178WA33_ARATH		5.5	0	15.994919 Oxidation (M)	0	2	MASCOT		T
	P20200500880_1,20723	K.TAQALM*DFNR.E	1182.56	-0.00145	2	1	25.31	0	0.121	0|0	sp|Q38970|ACC1_ARATH/sp|F4I1L3|ACC2_ARATH/tr|A0A178W1F6|A0A178W1F6_ARATH/tr|A0A178WA33|A0A178WA33_ARATH		5.5	0	15.994919 Oxidation (M)	0	2	MASCOT		T
	P20200500880_1,34687	K.TAQALMDFNR.E	1166.56	0.00087	2	1	33.75	0	0.0222	0|0	sp|Q38970|ACC1_ARATH/sp|F4I1L3|ACC2_ARATH/tr|A0A178W1F6|A0A178W1F6_ARATH/tr|A0A178WA33|A0A178WA33_ARATH		5.5	0		0	2	MASCOT		T
	P20200500880_1,35028	K.TAQALMDFNR.E	1166.56	0.00063	2	1	22.37	0	0.306	0|0	sp|Q38970|ACC1_ARATH/sp|F4I1L3|ACC2_ARATH/tr|A0A178W1F6|A0A178W1F6_ARATH/tr|A0A178WA33|A0A178WA33_ARATH		5.5	0		0	2	MASCOT		T
	P20200500880_1,3874	K.VHNDDEVR.A	983.454	0.00137	2	1	37.21	0	0.0256	0|0	sp|Q38970|ACC1_ARATH/sp|F4I1L3|ACC2_ARATH/tr|P92936|P92936_ARATH/tr|A0A1P8ANX0|A0A1P8ANX0_ARATH/tr|B3H4A7|B3H4A7_ARATH/tr|A0A178W1F6|A0A178W1F6_ARATH/tr|Q7DN91|Q7DN91_ARATH/tr|A0A178WA33|A0A178WA33_ARATH		4.54	0		0	2	MASCOT		T
	P20200500880_1,57603	K.WLGGIFDK.N	935.499	0.00019	2	1	24.32	0	0.326	0|0	sp|Q38970|ACC1_ARATH/sp|F4I1L3|ACC2_ARATH/tr|A0A178W1F6|A0A178W1F6_ARATH/tr|A0A178WA33|A0A178WA33_ARATH		5.84	0		0	2	MASCOT		T
	P20200500880_1,57930	K.WLGGIFDK.N	935.499	-7e-05	2	1	29.48	0	0.0992	0|0	sp|Q38970|ACC1_ARATH/sp|F4I1L3|ACC2_ARATH/tr|A0A178W1F6|A0A178W1F6_ARATH/tr|A0A178WA33|A0A178WA33_ARATH		5.84	0		0	2	MASCOT		T
	P20200500880_1,26890	K.YTIDVVR.G	865.478	0.00027	2	1	28.18	0	0.0982	0|0	sp|Q38970|ACC1_ARATH/sp|F4I1L3|ACC2_ARATH/tr|A0A178W1F6|A0A178W1F6_ARATH/tr|A0A178WA33|A0A178WA33_ARATH		5.84	0		0	2	MASCOT		T
	P20200500880_1,27220	K.YTIDVVR.G	865.478	-0.00017	2	1	26.77	0	0.136	0|0	sp|Q38970|ACC1_ARATH/sp|F4I1L3|ACC2_ARATH/tr|A0A178W1F6|A0A178W1F6_ARATH/tr|A0A178WA33|A0A178WA33_ARATH		5.84	0		0	2	MASCOT		T
	P20200500880_1,3924	R.DCSVQR.R	764.336	-0.00091	2	1	28.61	0	0.033	0|0	sp|Q38970|ACC1_ARATH/sp|Q42523|MCCA_ARATH/sp|F4I1L3|ACC2_ARATH/tr|A0A178WCG7|A0A178WCG7_ARATH/tr|P92936|P92936_ARATH/tr|A0A1P8ANX0|A0A1P8ANX0_ARATH/tr|B3H4A7|B3H4A7_ARATH/tr|A0A178W1F6|A0A178W1F6_ARATH/tr|Q7DN91|Q7DN91_ARATH/tr|A0A178WA33|A0A178WA33_ARATH		5.83	0		0	2	MASCOT		T
	P20200500880_1,43996	R.DGGLLM*QLDGK.S	1162.58	5e-05	2	1	45.53	0	0.00207	0|0	sp|Q38970|ACC1_ARATH/sp|F4I1L3|ACC2_ARATH/tr|A0A178W1F6|A0A178W1F6_ARATH/tr|A0A178WA33|A0A178WA33_ARATH		4.21	0	15.994919 Oxidation (M)	0	2	MASCOT		T
	P20200500880_1,44358	R.DGGLLM*QLDGK.S	1162.58	-0.00035	2	1	43.61	0	0.00321	0|0	sp|Q38970|ACC1_ARATH/sp|F4I1L3|ACC2_ARATH/tr|A0A178W1F6|A0A178W1F6_ARATH/tr|A0A178WA33|A0A178WA33_ARATH		4.21	0	15.994919 Oxidation (M)	0	2	MASCOT		T
	P20200500880_1,44771	R.DGGLLM*QLDGK.S	1162.58	-0.00043	2	1	63.62	0	3.2e-05	0|0	sp|Q38970|ACC1_ARATH/sp|F4I1L3|ACC2_ARATH/tr|A0A178W1F6|A0A178W1F6_ARATH/tr|A0A178WA33|A0A178WA33_ARATH		4.21	0	15.994919 Oxidation (M)	0	2	MASCOT		T
	P20200500880_1,48914	R.DGGLLMQLDGK.S	1146.58	1e-05	2	1	21.5	0	0.551	0|0	sp|Q38970|ACC1_ARATH/sp|F4I1L3|ACC2_ARATH/tr|A0A178W1F6|A0A178W1F6_ARATH/tr|A0A178WA33|A0A178WA33_ARATH		4.21	0		0	2	MASCOT		T
	P20200500880_1,51653	R.DGGLLMQLDGK.S	1146.58	0.00061	2	1	56.54	0	0.00016	0|0	sp|Q38970|ACC1_ARATH/sp|F4I1L3|ACC2_ARATH/tr|A0A178W1F6|A0A178W1F6_ARATH/tr|A0A178WA33|A0A178WA33_ARATH		4.21	0		0	2	MASCOT		T
	P20200500880_1,51872	R.DGGLLMQLDGK.S	1146.58	0.00173	1	1	62.3	0	0.000113	0|0	sp|Q38970|ACC1_ARATH/sp|F4I1L3|ACC2_ARATH/tr|A0A178W1F6|A0A178W1F6_ARATH/tr|A0A178WA33|A0A178WA33_ARATH		4.21	0		0	2	MASCOT		T
	P20200500880_1,51945	R.DGGLLMQLDGK.S	1146.58	-0.00055	2	1	57.82	0	0.00013	0|0	sp|Q38970|ACC1_ARATH/sp|F4I1L3|ACC2_ARATH/tr|A0A178W1F6|A0A178W1F6_ARATH/tr|A0A178WA33|A0A178WA33_ARATH		4.21	0		0	2	MASCOT		T
	P20200500880_1,56144	R.DGGLLMQLDGK.S	1146.58	-0.00059	2	1	52.7	0	0.000424	0|0	sp|Q38970|ACC1_ARATH/sp|F4I1L3|ACC2_ARATH/tr|A0A178W1F6|A0A178W1F6_ARATH/tr|A0A178WA33|A0A178WA33_ARATH		4.21	0		0	2	MASCOT		T
	P20200500880_1,7988	R.EVYSSHM*QLGGPK.I	1448.68	-0.00129	2	1	31.29	0	0.0352	0|0	sp|Q38970|ACC1_ARATH/sp|F4I1L3|ACC2_ARATH/tr|A0A178W1F6|A0A178W1F6_ARATH/tr|A0A178WA33|A0A178WA33_ARATH		6.85	0	15.994919 Oxidation (M)	0	2	MASCOT		T
	P20200500880_1,17746	R.EVYSSHMQLGGPK.I	1432.69	-0.00341	2	1	43.02	0	0.0027	0|0	sp|Q38970|ACC1_ARATH/sp|F4I1L3|ACC2_ARATH/tr|A0A178W1F6|A0A178W1F6_ARATH/tr|A0A178WA33|A0A178WA33_ARATH		6.85	0		0	2	MASCOT		T
	P20200500880_1,3746	R.GGSGTYR.L	697.326	0.00112	2	1	32.71	0	0.0155	0|0	sp|Q38970|ACC1_ARATH/sp|F4I1L3|ACC2_ARATH/tr|A0A178W1F6|A0A178W1F6_ARATH/tr|A0A178WA33|A0A178WA33_ARATH		8.75	0		0	2	MASCOT		T
	P20200500880_1,13002	R.IGSSVIAHEVK.L	1139.64	0.00047	3	1	24.65	0	0.13	0|0	sp|Q38970|ACC1_ARATH/sp|F4I1L3|ACC2_ARATH/tr|A0A178W1F6|A0A178W1F6_ARATH/tr|A0A178WA33|A0A178WA33_ARATH		6.75	0		0	2	MASCOT		T
	P20200500880_1,13020	R.IGSSVIAHEVK.L	1139.64	-0.00044	2	1	63.06	0	4.95e-05	0|0	sp|Q38970|ACC1_ARATH/sp|F4I1L3|ACC2_ARATH/tr|A0A178W1F6|A0A178W1F6_ARATH/tr|A0A178WA33|A0A178WA33_ARATH		6.75	0		0	2	MASCOT		T
	P20200500880_1,5044	R.INAEHIR.I	852.469	-9e-05	2	1	46.85	0	0.00091	0|0	sp|Q38970|ACC1_ARATH/sp|F4I1L3|ACC2_ARATH/tr|A0A1P8ANX0|A0A1P8ANX0_ARATH/tr|B3H4A7|B3H4A7_ARATH/tr|A0A178W1F6|A0A178W1F6_ARATH/tr|A0A178WA33|A0A178WA33_ARATH		6.75	0		0	2	MASCOT		T
	P20200500880_1,46071	R.KLLIVANDVTFK.A	1360.82	0.0019	3	1	25.53	0	0.184	0|0	sp|F4I1L3|ACC2_ARATH/tr|A0A178WA33|A0A178WA33_ARATH		8.59	1		0	2	MASCOT		T
	P20200500880_1,2578	R.KVHNDDEVR.A	1111.55	-0.00033	3	1	35.5	0	0.0142	0|0	sp|Q38970|ACC1_ARATH/sp|F4I1L3|ACC2_ARATH/tr|P92936|P92936_ARATH/tr|A0A1P8ANX0|A0A1P8ANX0_ARATH/tr|B3H4A7|B3H4A7_ARATH/tr|A0A178W1F6|A0A178W1F6_ARATH/tr|Q7DN91|Q7DN91_ARATH/tr|A0A178WA33|A0A178WA33_ARATH		5.38	1		0	2	MASCOT		T
	P20200500880_1,2582	R.KVHNDDEVR.A	1111.55	-0.00249	2	1	54.59	0	0.000178	0|0	sp|Q38970|ACC1_ARATH/sp|F4I1L3|ACC2_ARATH/tr|P92936|P92936_ARATH/tr|A0A1P8ANX0|A0A1P8ANX0_ARATH/tr|B3H4A7|B3H4A7_ARATH/tr|A0A178W1F6|A0A178W1F6_ARATH/tr|Q7DN91|Q7DN91_ARATH/tr|A0A178WA33|A0A178WA33_ARATH		5.38	1		0	2	MASCOT		T
	P20200500880_1,65203	R.LDQPIILTGFSTLNK.L	1659.93	-0.00505	2	1	64.9	0	1.45e-05	0|0	sp|Q38970|ACC1_ARATH/sp|F4I1L3|ACC2_ARATH/tr|A0A178W1F6|A0A178W1F6_ARATH/tr|A0A178WA33|A0A178WA33_ARATH		5.84	0		0	2	MASCOT		T
	P20200500880_1,65222	R.LDQPIILTGFSTLNK.L	1659.93	-0.00091	3	1	64.9	0	1.48e-05	0|0	sp|Q38970|ACC1_ARATH/sp|F4I1L3|ACC2_ARATH/tr|A0A178W1F6|A0A178W1F6_ARATH/tr|A0A178WA33|A0A178WA33_ARATH		5.84	0		0	2	MASCOT		T
	P20200500880_1,36263	R.LGLPTAISGK.V	956.577	-0.00133	2	1	25.44	0	0.112	0|0	sp|F4I1L3|ACC2_ARATH/tr|A0A178WA33|A0A178WA33_ARATH		8.75	0		0	2	MASCOT		T
	P20200500880_1,13268	R.LGVAEEVK.A	844.477	-0.00018	2	1	29.52	0	0.112	0|0	sp|Q38970|ACC1_ARATH/sp|F4I1L3|ACC2_ARATH/tr|A0A178W1F6|A0A178W1F6_ARATH/tr|A0A178WA33|A0A178WA33_ARATH		4.53	0		0	2	MASCOT		T
	P20200500880_1,13592	R.LGVAEEVK.A	844.477	0.0008	2	1	43.86	0	0.00412	0|0	sp|Q38970|ACC1_ARATH/sp|F4I1L3|ACC2_ARATH/tr|A0A178W1F6|A0A178W1F6_ARATH/tr|A0A178WA33|A0A178WA33_ARATH		4.53	0		0	2	MASCOT		T
	P20200500880_1,19639	R.LLIDGR.T ! K.LLLDGR.D	686.42	0.00117	2	1	28.03	0	0.129	0|0	sp|Q38970|ACC1_ARATH/sp|F4I1L3|ACC2_ARATH/tr|A0A178W1F6|A0A178W1F6_ARATH/tr|A0A178WA33|A0A178WA33_ARATH ! sp|Q0WM29|MMSA_ARATH/tr|A0A178VQ51|A0A178VQ51_ARATH/tr|A8MQH4|A8MQH4_ARATH/tr|A8MQR6|A8MQR6_ARATH		5.84	0		0	2	MASCOT		T
	P20200500880_1,46096	R.LM*EQLVYPNPAAYR.D ! R.LM*EQLVYPNPAAYR.E	1680.84	-0.00246	2	1	43.03	0	0.00362	0|0	sp|Q38970|ACC1_ARATH/tr|A0A178W1F6|A0A178W1F6_ARATH ! sp|F4I1L3|ACC2_ARATH/tr|A0A178WA33|A0A178WA33_ARATH		6	0	15.994919 Oxidation (M)	0	2	MASCOT		T
	P20200500880_1,46453	R.LM*EQLVYPNPAAYR.D ! R.LM*EQLVYPNPAAYR.E	1680.84	0.00012	2	1	47.14	0	0.00145	0|0	sp|Q38970|ACC1_ARATH/tr|A0A178W1F6|A0A178W1F6_ARATH ! sp|F4I1L3|ACC2_ARATH/tr|A0A178WA33|A0A178WA33_ARATH		6	0	15.994919 Oxidation (M)	0	2	MASCOT		T
	P20200500880_1,54546	R.LMEQLVYPNPAAYR.D ! R.LMEQLVYPNPAAYR.E	1664.85	-0.0014	2	1	54.13	0	0.000302	0|0	sp|Q38970|ACC1_ARATH/tr|A0A178W1F6|A0A178W1F6_ARATH ! sp|F4I1L3|ACC2_ARATH/tr|A0A178WA33|A0A178WA33_ARATH		6	0		0	2	MASCOT		T
	P20200500880_1,54642	R.LMEQLVYPNPAAYR.D ! R.LMEQLVYPNPAAYR.E	1664.85	-0.00251	3	1	38.94	0	0.0101	0|0	sp|Q38970|ACC1_ARATH/tr|A0A178W1F6|A0A178W1F6_ARATH ! sp|F4I1L3|ACC2_ARATH/tr|A0A178WA33|A0A178WA33_ARATH		6	0		0	2	MASCOT		T
	P20200500880_1,54854	R.LMEQLVYPNPAAYR.D ! R.LMEQLVYPNPAAYR.E	1664.85	-0.00434	2	1	38.89	0	0.01	0|0	sp|Q38970|ACC1_ARATH/tr|A0A178W1F6|A0A178W1F6_ARATH ! sp|F4I1L3|ACC2_ARATH/tr|A0A178WA33|A0A178WA33_ARATH		6	0		0	2	MASCOT		T
	P20200500880_1,26531	R.LYQPYVVK.D ! R.LYQPYVVK.E	1009.57	-0.0005	2	1	25.18	0	0.117	0|0	sp|Q38970|ACC1_ARATH/tr|A0A178W1F6|A0A178W1F6_ARATH ! sp|F4I1L3|ACC2_ARATH/tr|A0A178WA33|A0A178WA33_ARATH		8.5	0		0	2	MASCOT		T
	P20200500880_1,26627	R.LYQPYVVK.D ! R.LYQPYVVK.E	1009.57	-0.00068	2	1	27.98	0	0.0613	0|0	sp|Q38970|ACC1_ARATH/tr|A0A178W1F6|A0A178W1F6_ARATH ! sp|F4I1L3|ACC2_ARATH/tr|A0A178WA33|A0A178WA33_ARATH		8.5	0		0	2	MASCOT		T
	P20200500880_1,17295	R.NSLIYHSITK.K	1175.64	-0.00243	2	1	37.61	0	0.0157	0|0	sp|Q38970|ACC1_ARATH/sp|F4I1L3|ACC2_ARATH/tr|A0A178W1F6|A0A178W1F6_ARATH/tr|A0A178WA33|A0A178WA33_ARATH		8.6	0		0	2	MASCOT		T
	P20200500880_1,24897	R.SFFYK.K	691.345	-0.00162	1	1	30.03	0	0.197	0|0	sp|Q38970|ACC1_ARATH/sp|F4I1L3|ACC2_ARATH/tr|A0A178W1F6|A0A178W1F6_ARATH/tr|A0A178WA33|A0A178WA33_ARATH		8.31	0		0	2	MASCOT		T
	P20200500880_1,9412	R.TCLLQNDHDPSK.L	1427.66	0.00563	2	1	37.47	0	0.0137	0|0	sp|Q38970|ACC1_ARATH/sp|F4I1L3|ACC2_ARATH/tr|A0A178W1F6|A0A178W1F6_ARATH/tr|A0A178WA33|A0A178WA33_ARATH		5.18	0		0	2	MASCOT		T
	P20200500880_1,9014	R.TCTVHIYR.E	1049.52	0.00039	3	1	35.88	0	0.0158	0|0	sp|Q38970|ACC1_ARATH/sp|F4I1L3|ACC2_ARATH/tr|A0A178W1F6|A0A178W1F6_ARATH/tr|A0A178WA33|A0A178WA33_ARATH		7.92	0		0	2	MASCOT		T
	P20200500880_1,9053	R.TCTVHIYR.E	1049.52	-4e-05	2	1	26.08	0	0.345	0|0	sp|Q38970|ACC1_ARATH/sp|F4I1L3|ACC2_ARATH/tr|A0A178W1F6|A0A178W1F6_ARATH/tr|A0A178WA33|A0A178WA33_ARATH		7.92	0		0	2	MASCOT		T
	P20200500880_1,55968	R.TNVDYTIDLLHASDYR.D ! R.TNVDYTIDLLHASDYR.E	1895.91	0.00101	2	1	22.21	0	0.394	0|0	sp|Q38970|ACC1_ARATH/tr|A0A178W1F6|A0A178W1F6_ARATH ! sp|F4I1L3|ACC2_ARATH/tr|A0A178WA33|A0A178WA33_ARATH		4.41	0		0	2	MASCOT		T
	P20200500880_1,56392	R.TNVDYTIDLLHASDYR.D ! R.TNVDYTIDLLHASDYR.E	1895.91	0.00042	3	1	43.54	0	0.00295	0|0	sp|Q38970|ACC1_ARATH/tr|A0A178W1F6|A0A178W1F6_ARATH ! sp|F4I1L3|ACC2_ARATH/tr|A0A178WA33|A0A178WA33_ARATH		4.41	0		0	2	MASCOT		T
	P20200500880_1,24975	R.VLFRTK.Q	763.482	0.01196	2	1	24.01	0	0.291	0|0	tr|A0A178WA33|A0A178WA33_ARATH		11	1		0	2	MASCOT		T
	P20200500880_1,25298	R.VLFRTK.Q	763.482	0.01116	2	1	23.11	0	0.338	0|0	tr|A0A178WA33|A0A178WA33_ARATH		11	1		0	2	MASCOT		T
	P20200500880_1,50545	R.VVPQAGQVWFPDSAAK.T	1699.88	-0.00178	3	1	22.68	0	0.372	0|0	sp|Q38970|ACC1_ARATH/sp|F4I1L3|ACC2_ARATH/tr|A0A178W1F6|A0A178W1F6_ARATH/tr|A0A178WA33|A0A178WA33_ARATH		5.81	0		0	2	MASCOT		T
	P20200500880_1,50620	R.VVPQAGQVWFPDSAAK.T	1699.88	-0.0016	2	1	56.2	0	0.00016	0|0	sp|Q38970|ACC1_ARATH/sp|F4I1L3|ACC2_ARATH/tr|A0A178W1F6|A0A178W1F6_ARATH/tr|A0A178WA33|A0A178WA33_ARATH		5.81	0		0	2	MASCOT		T
	P20200500880_1,12965	R.VVVANVTGR.T	914.542	-0.00032	2	1	52.93	0	0.000345	0|0	sp|Q38970|ACC1_ARATH/sp|F4I1L3|ACC2_ARATH/tr|A0A178W1F6|A0A178W1F6_ARATH/tr|A0A178WA33|A0A178WA33_ARATH		9.72	0		0	2	MASCOT		T
	P20200500880_1,56138	R.WVIDTIVGK.E	1030.59	-0.00056	2	1	20.5	0	0.753	0|0	sp|Q38970|ACC1_ARATH/sp|F4I1L3|ACC2_ARATH/tr|A0A178W1F6|A0A178W1F6_ARATH/tr|A0A178WA33|A0A178WA33_ARATH		5.84	0		0	2	MASCOT		T
$3-1	sp|Q42523|MCCA_ARATH Methylcrotonoyl-CoA carboxylase subunit alpha, mitochondrial OS=Arabidopsis thaliana OX=3702 GN=MCCA PE=1 SV=2	106	29	0.5218	80450.4	6.42
	P20200500880_1,28180	K.AGQQVSDGSALFR.I	1335.67	0.00208	2	1	37.4	0	0.0135	0|0	sp|Q42523|MCCA_ARATH/tr|A0A178WCG7|A0A178WCG7_ARATH		5.88	0		0	2	MASCOT		T
	P20200500880_1,28405	K.AGQQVSDGSALFR.I	1335.67	0.00116	3	1	44.16	0	0.00308	0|0	sp|Q42523|MCCA_ARATH/tr|A0A178WCG7|A0A178WCG7_ARATH		5.88	0		0	2	MASCOT		T
	P20200500880_1,28512	K.AGQQVSDGSALFR.I	1335.67	-0.0002	2	1	61.74	0	5.44e-05	0|0	sp|Q42523|MCCA_ARATH/tr|A0A178WCG7|A0A178WCG7_ARATH		5.88	0		0	2	MASCOT		T
	P20200500880_1,31506	K.AGQQVSDGSALFR.I	1335.67	-0.00154	2	1	58	0	0.000124	0|0	sp|Q42523|MCCA_ARATH/tr|A0A178WCG7|A0A178WCG7_ARATH		5.88	0		0	2	MASCOT		T
	P20200500880_1,14092	K.APSSGSIQDLK.V	1102.57	-0.0007	2	1	71.58	0	5.6e-06	0|0	sp|Q42523|MCCA_ARATH/tr|A0A178WCG7|A0A178WCG7_ARATH		5.88	0		0	2	MASCOT		T
	P20200500880_1,14412	K.APSSGSIQDLK.V	1102.57	-0.00054	2	1	77.19	0	1.52e-06	0|0	sp|Q42523|MCCA_ARATH/tr|A0A178WCG7|A0A178WCG7_ARATH		5.88	0		0	2	MASCOT		T
	P20200500880_1,66258	K.DCLSNFQVAGVPTNINFLQK.L	2265.13	-0.00276	3	1	64.51	0	2.46e-05	0|0	sp|Q42523|MCCA_ARATH/tr|A0A178WCG7|A0A178WCG7_ARATH		5.83	0		0	2	MASCOT		T
	P20200500880_1,54597	K.DFADSFLGAQR.E	1226.58	0.00051	2	1	46.97	0	0.000767	0|0	sp|Q42523|MCCA_ARATH/tr|A0A178WCG7|A0A178WCG7_ARATH		4.21	0		0	2	MASCOT		T
	P20200500880_1,54738	K.DFADSFLGAQR.E	1226.58	-0.00031	3	1	30.9	0	0.0311	0|0	sp|Q42523|MCCA_ARATH/tr|A0A178WCG7|A0A178WCG7_ARATH		4.21	0		0	2	MASCOT		T
	P20200500880_1,54919	K.DFADSFLGAQR.E	1226.58	0.00013	2	1	56.13	0	9.31e-05	0|0	sp|Q42523|MCCA_ARATH/tr|A0A178WCG7|A0A178WCG7_ARATH		4.21	0		0	2	MASCOT		T
	P20200500880_1,16066	K.HGNVLHLYER.D	1237.64	0.0002	3	1	20.92	0	0.578	0|0	sp|Q42523|MCCA_ARATH/tr|A0A178WCG7|A0A178WCG7_ARATH		6.92	0		0	2	MASCOT		T
	P20200500880_1,26839	K.IGYPIIIKPTHGGGGK.G	1607.93	-0.00019	4	1	22.3	0	0.133	0|0	sp|Q42523|MCCA_ARATH/tr|A0A178WCG7|A0A178WCG7_ARATH		9.7	0		0	2	MASCOT		T
	P20200500880_1,25003	K.IIEEAPAPNISEK.F	1410.75	-0.00429	2	1	42.75	0	0.00326	0|0	sp|Q42523|MCCA_ARATH/tr|A0A178WCG7|A0A178WCG7_ARATH		4.25	0		0	2	MASCOT		T
	P20200500880_1,25109	K.IIEEAPAPNISEK.F	1410.75	-0.0023	3	1	22.23	0	0.386	0|0	sp|Q42523|MCCA_ARATH/tr|A0A178WCG7|A0A178WCG7_ARATH		4.25	0		0	2	MASCOT		T
	P20200500880_1,25333	K.IIEEAPAPNISEK.F	1410.75	-0.00073	2	1	55.77	0	0.000168	0|0	sp|Q42523|MCCA_ARATH/tr|A0A178WCG7|A0A178WCG7_ARATH		4.25	0		0	2	MASCOT		T
	P20200500880_1,27874	K.LVVWGGNR.G	900.505	-5e-05	2	1	34.55	0	0.0196	0|0	sp|Q42523|MCCA_ARATH/tr|A0A178WCG7|A0A178WCG7_ARATH		9.75	0		0	2	MASCOT		T
	P20200500880_1,28208	K.LVVWGGNR.G	900.505	-0.00071	2	1	24.56	0	0.187	0|0	sp|Q42523|MCCA_ARATH/tr|A0A178WCG7|A0A178WCG7_ARATH		9.75	0		0	2	MASCOT		T
	P20200500880_1,65409	K.QTIELEWNNECEGTGSNLISLGVR.Y	2719.3	-0.00099	3	1	46.33	0	0.00124	0|0	sp|Q42523|MCCA_ARATH/tr|A0A178WCG7|A0A178WCG7_ARATH		4.09	0		0	2	MASCOT		T
	P20200500880_1,34799	K.RLGIQTVAVYSDADR.D	1663.88	-0.00024	3	1	35.05	0	0.0487	0|0	sp|Q42523|MCCA_ARATH/tr|A0A178WCG7|A0A178WCG7_ARATH		5.96	1		0	2	MASCOT		T
	P20200500880_1,46054	K.SDLFADESNPAATEVAYK.A	1927.89	-0.0028	3	1	20.8	0	0.848	0|0	sp|Q42523|MCCA_ARATH/tr|A0A178WCG7|A0A178WCG7_ARATH		3.92	0		0	2	MASCOT		T
	P20200500880_1,46402	K.SDLFADESNPAATEVAYK.A	1927.89	-0.00051	2	1	118.21	0	6.43e-11	0|0	sp|Q42523|MCCA_ARATH/tr|A0A178WCG7|A0A178WCG7_ARATH		3.92	0		0	2	MASCOT		T
	P20200500880_1,46403	K.SDLFADESNPAATEVAYK.A	1927.89	-0.0043	3	1	37.81	0	0.0169	0|0	sp|Q42523|MCCA_ARATH/tr|A0A178WCG7|A0A178WCG7_ARATH		3.92	0		0	2	MASCOT		T
	P20200500880_1,28756	K.VGIEFSEDEEGVQHR.T	1730.8	0.00057	3	1	31.35	0	0.0242	0|0	sp|Q42523|MCCA_ARATH/tr|A0A178WCG7|A0A178WCG7_ARATH		4.25	0		0	2	MASCOT		T
	P20200500880_1,28970	K.VGIEFSEDEEGVQHR.T	1730.8	-7e-05	2	1	129.07	0	4.09e-12	0|0	sp|Q42523|MCCA_ARATH/tr|A0A178WCG7|A0A178WCG7_ARATH		4.25	0		0	2	MASCOT		T
	P20200500880_1,29077	K.VGIEFSEDEEGVQHR.T	1730.8	0	3	1	75.32	0	9.69e-07	0|0	sp|Q42523|MCCA_ARATH/tr|A0A178WCG7|A0A178WCG7_ARATH		4.25	0		0	2	MASCOT		T
	P20200500880_1,29393	K.VGIEFSEDEEGVQHR.T	1730.8	-0.00042	3	1	87.58	0	5.73e-08	0|0	sp|Q42523|MCCA_ARATH/tr|A0A178WCG7|A0A178WCG7_ARATH		4.25	0		0	2	MASCOT		T
	P20200500880_1,29722	K.VGIEFSEDEEGVQHR.T	1730.8	0.00756	3	1	73.41	0	1.39e-06	0|0	sp|Q42523|MCCA_ARATH/tr|A0A178WCG7|A0A178WCG7_ARATH		4.25	0		0	2	MASCOT		T
	P20200500880_1,30056	K.VGIEFSEDEEGVQHR.T	1730.8	-0.00087	3	1	86.94	0	6.64e-08	0|0	sp|Q42523|MCCA_ARATH/tr|A0A178WCG7|A0A178WCG7_ARATH		4.25	0		0	2	MASCOT		T
	P20200500880_1,30450	K.VGIEFSEDEEGVQHR.T	1730.8	-0.00051	3	1	56.1	0	8.05e-05	0|0	sp|Q42523|MCCA_ARATH/tr|A0A178WCG7|A0A178WCG7_ARATH		4.25	0		0	2	MASCOT		T
	P20200500880_1,30793	K.VGIEFSEDEEGVQHR.T	1730.8	-3e-05	3	1	32.03	0	0.0207	0|0	sp|Q42523|MCCA_ARATH/tr|A0A178WCG7|A0A178WCG7_ARATH		4.25	0		0	2	MASCOT		T
	P20200500880_1,31125	K.VGIEFSEDEEGVQHR.T	1730.8	9e-05	3	1	31.54	0	0.0231	0|0	sp|Q42523|MCCA_ARATH/tr|A0A178WCG7|A0A178WCG7_ARATH		4.25	0		0	2	MASCOT		T
	P20200500880_1,31488	K.VGIEFSEDEEGVQHR.T	1730.8	0.00207	3	1	27.29	0	0.0591	0|0	sp|Q42523|MCCA_ARATH/tr|A0A178WCG7|A0A178WCG7_ARATH		4.25	0		0	2	MASCOT		T
	P20200500880_1,71468	K.VGIEFSEDEEGVQHR.T	1730.8	-0.00153	3	1	28.38	0	0.0486	0|0	sp|Q42523|MCCA_ARATH/tr|A0A178WCG7|A0A178WCG7_ARATH		4.25	0		0	2	MASCOT		T
	P20200500880_1,72431	K.VGIEFSEDEEGVQHR.T	1730.8	-0.00063	3	1	32.1	0	0.0202	0|0	sp|Q42523|MCCA_ARATH/tr|A0A178WCG7|A0A178WCG7_ARATH		4.25	0		0	2	MASCOT		T
	P20200500880_1,60293	K.VPSIWYSNPPFR.V	1462.75	-0.00119	2	1	56.24	0	0.000194	0|0	sp|Q42523|MCCA_ARATH/tr|A0A178WCG7|A0A178WCG7_ARATH		8.72	0		0	2	MASCOT		T
	P20200500880_1,60365	K.VPSIWYSNPPFR.V	1462.75	-0.00038	3	1	37.39	0	0.0149	0|0	sp|Q42523|MCCA_ARATH/tr|A0A178WCG7|A0A178WCG7_ARATH		8.72	0		0	2	MASCOT		T
	P20200500880_1,16163	R.ANLGQAAVSAAR.A	1128.61	-0.00058	2	1	49.18	0	0.000594	0|0	sp|Q42523|MCCA_ARATH/tr|A0A178WCG7|A0A178WCG7_ARATH		9.8	0		0	2	MASCOT		T
	P20200500880_1,16262	R.ANLGQAAVSAAR.A	1128.61	-0.00022	3	1	48.59	0	0.000681	0|0	sp|Q42523|MCCA_ARATH/tr|A0A178WCG7|A0A178WCG7_ARATH		9.8	0		0	2	MASCOT		T
	P20200500880_1,16488	R.ANLGQAAVSAAR.A	1128.61	-0.00054	2	1	55.67	0	0.000133	0|0	sp|Q42523|MCCA_ARATH/tr|A0A178WCG7|A0A178WCG7_ARATH		9.8	0		0	2	MASCOT		T
	P20200500880_1,3924	R.DCSVQR.R	764.336	-0.00091	2	1	28.61	0	0.033	0|0	sp|Q38970|ACC1_ARATH/sp|Q42523|MCCA_ARATH/sp|F4I1L3|ACC2_ARATH/tr|A0A178WCG7|A0A178WCG7_ARATH/tr|P92936|P92936_ARATH/tr|A0A1P8ANX0|A0A1P8ANX0_ARATH/tr|B3H4A7|B3H4A7_ARATH/tr|A0A178W1F6|A0A178W1F6_ARATH/tr|Q7DN91|Q7DN91_ARATH/tr|A0A178WA33|A0A178WA33_ARATH		5.83	0		0	2	MASCOT		T
	P20200500880_1,4649	R.DSLHVK.S	698.383	0.00038	2	1	20.79	0	0.238	0|0	sp|Q42523|MCCA_ARATH/tr|A0A178WCG7|A0A178WCG7_ARATH		6.74	0		0	2	MASCOT		T
	P20200500880_1,61684	R.EAAASFGVNTILLEK.Y	1562.84	-0.00154	2	1	70.03	0	7.59e-06	0|0	sp|Q42523|MCCA_ARATH/tr|A0A178WCG7|A0A178WCG7_ARATH		4.53	0		0	2	MASCOT		T
	P20200500880_1,61778	R.EAAASFGVNTILLEK.Y	1562.84	-0.00693	3	1	25.83	0	0.186	0|0	sp|Q42523|MCCA_ARATH/tr|A0A178WCG7|A0A178WCG7_ARATH		4.53	0		0	2	MASCOT		T
	P20200500880_1,61997	R.EAAASFGVNTILLEK.Y	1562.84	-0.00076	2	1	87.58	0	1.33e-07	0|0	sp|Q42523|MCCA_ARATH/tr|A0A178WCG7|A0A178WCG7_ARATH		4.53	0		0	2	MASCOT		T
	P20200500880_1,62111	R.EAAASFGVNTILLEK.Y	1562.84	-0.00213	3	1	21.67	0	0.514	0|0	sp|Q42523|MCCA_ARATH/tr|A0A178WCG7|A0A178WCG7_ARATH		4.53	0		0	2	MASCOT		T
	P20200500880_1,62354	R.EAAASFGVNTILLEK.Y	1562.84	-0.00108	2	1	74.66	0	2.61e-06	0|0	sp|Q42523|MCCA_ARATH/tr|A0A178WCG7|A0A178WCG7_ARATH		4.53	0		0	2	MASCOT		T
	P20200500880_1,62688	R.EAAASFGVNTILLEK.Y	1562.84	-4e-05	2	1	71.83	0	5.02e-06	0|0	sp|Q42523|MCCA_ARATH/tr|A0A178WCG7|A0A178WCG7_ARATH		4.53	0		0	2	MASCOT		T
	P20200500880_1,63201	R.EAAASFGVNTILLEK.Y	1562.84	-0.00016	2	1	86.65	0	1.65e-07	0|0	sp|Q42523|MCCA_ARATH/tr|A0A178WCG7|A0A178WCG7_ARATH		4.53	0		0	2	MASCOT		T
	P20200500880_1,63574	R.EAAASFGVNTILLEK.Y	1562.84	-0.00182	2	1	64.5	0	2.71e-05	0|0	sp|Q42523|MCCA_ARATH/tr|A0A178WCG7|A0A178WCG7_ARATH		4.53	0		0	2	MASCOT		T
	P20200500880_1,64032	R.EAAASFGVNTILLEK.Y	1562.84	-0.0025	2	1	49.22	0	0.000909	0|0	sp|Q42523|MCCA_ARATH/tr|A0A178WCG7|A0A178WCG7_ARATH		4.53	0		0	2	MASCOT		T
	P20200500880_1,64934	R.EAAASFGVNTILLEK.Y	1562.84	0.0257	2	1	28.79	0	0.117	0|0	sp|Q42523|MCCA_ARATH/tr|A0A178WCG7|A0A178WCG7_ARATH		4.53	0		0	2	MASCOT		T
	P20200500880_1,71569	R.EAAASFGVNTILLEK.Y	1562.84	-0.0005	2	1	22.18	0	0.462	0|0	sp|Q42523|MCCA_ARATH/tr|A0A178WCG7|A0A178WCG7_ARATH		4.53	0		0	2	MASCOT		T
	P20200500880_1,72335	R.EAAASFGVNTILLEK.Y	1562.84	-0.00248	2	1	24.14	0	0.293	0|0	sp|Q42523|MCCA_ARATH/tr|A0A178WCG7|A0A178WCG7_ARATH		4.53	0		0	2	MASCOT		T
	P20200500880_1,73183	R.EAAASFGVNTILLEK.Y	1562.84	-0.00378	2	1	40.99	0	0.00573	0|0	sp|Q42523|MCCA_ARATH/tr|A0A178WCG7|A0A178WCG7_ARATH		4.53	0		0	2	MASCOT		T
	P20200500880_1,73452	R.EAAASFGVNTILLEK.Y	1562.84	0.0005	2	1	31.8	0	0.0522	0|0	sp|Q42523|MCCA_ARATH/tr|A0A178WCG7|A0A178WCG7_ARATH		4.53	0		0	2	MASCOT		T
	P20200500880_1,73956	R.EAAASFGVNTILLEK.Y	1562.84	-0.0033	2	1	25.06	0	0.234	0|0	sp|Q42523|MCCA_ARATH/tr|A0A178WCG7|A0A178WCG7_ARATH		4.53	0		0	2	MASCOT		T
	P20200500880_1,5671	R.GEALVK.L	616.366	0.00051	2	1	21.96	0	1.05	0|0	sp|Q42523|MCCA_ARATH/tr|A0A178WCG7|A0A178WCG7_ARATH		6	0		0	2	MASCOT		T
	P20200500880_1,33859	R.HIEVQIFGDK.H	1185.63	0.00093	2	1	30.34	0	0.155	0|0	sp|Q42523|MCCA_ARATH/tr|A0A178WCG7|A0A178WCG7_ARATH		5.32	0		0	2	MASCOT		T
	P20200500880_1,34190	R.HIEVQIFGDK.H	1185.63	0.00015	2	1	56.91	0	0.000114	0|0	sp|Q42523|MCCA_ARATH/tr|A0A178WCG7|A0A178WCG7_ARATH		5.32	0		0	2	MASCOT		T
	P20200500880_1,34549	R.HIEVQIFGDK.H	1185.63	0.00373	2	1	26.33	0	0.413	0|0	sp|Q42523|MCCA_ARATH/tr|A0A178WCG7|A0A178WCG7_ARATH		5.32	0		0	2	MASCOT		T
	P20200500880_1,6468	R.IGPPSAR.L	697.399	-9e-05	2	1	32.97	0	0.0126	0|0	sp|Q42523|MCCA_ARATH/tr|A0A178WCG7|A0A178WCG7_ARATH		9.75	0		0	2	MASCOT		T
	P20200500880_1,544	R.IVQSGK.D	631.377	0.00074	2	1	39.65	0	0.0182	0|0	sp|Q42523|MCCA_ARATH/tr|A0A178WCG7|A0A178WCG7_ARATH		8.75	0		0	2	MASCOT		T
	P20200500880_1,767	R.IVQSGK.D	631.377	0.00028	2	1	38.14	0	0.0258	0|0	sp|Q42523|MCCA_ARATH/tr|A0A178WCG7|A0A178WCG7_ARATH		8.75	0		0	2	MASCOT		T
	P20200500880_1,990	R.IVQSGK.D	631.377	0.00024	2	1	31.77	0	0.112	0|0	sp|Q42523|MCCA_ARATH/tr|A0A178WCG7|A0A178WCG7_ARATH		8.75	0		0	2	MASCOT		T
	P20200500880_1,1211	R.IVQSGK.D	631.377	0.00016	2	1	31.81	0	0.111	0|0	sp|Q42523|MCCA_ARATH/tr|A0A178WCG7|A0A178WCG7_ARATH		8.75	0		0	2	MASCOT		T
	P20200500880_1,1433	R.IVQSGK.D	631.377	0.00016	2	1	29.65	0	0.182	0|0	sp|Q42523|MCCA_ARATH/tr|A0A178WCG7|A0A178WCG7_ARATH		8.75	0		0	2	MASCOT		T
	P20200500880_1,1657	R.IVQSGK.D	631.377	0.00014	2	1	37.92	0	0.0272	0|0	sp|Q42523|MCCA_ARATH/tr|A0A178WCG7|A0A178WCG7_ARATH		8.75	0		0	2	MASCOT		T
	P20200500880_1,1877	R.IVQSGK.D	631.377	0.00014	2	1	37.64	0	0.029	0|0	sp|Q42523|MCCA_ARATH/tr|A0A178WCG7|A0A178WCG7_ARATH		8.75	0		0	2	MASCOT		T
	P20200500880_1,2097	R.IVQSGK.D	631.377	4e-05	2	1	35.03	0	0.0528	0|0	sp|Q42523|MCCA_ARATH/tr|A0A178WCG7|A0A178WCG7_ARATH		8.75	0		0	2	MASCOT		T
	P20200500880_1,2318	R.IVQSGK.D	631.377	-0.00038	2	1	35.81	0	0.0581	0|0	sp|Q42523|MCCA_ARATH/tr|A0A178WCG7|A0A178WCG7_ARATH		8.75	0		0	2	MASCOT		T
	P20200500880_1,12058	R.IYAENVPK.G	933.504	-0.00046	2	1	40.44	0	0.00774	0|0	sp|Q42523|MCCA_ARATH/tr|A0A178WCG7|A0A178WCG7_ARATH		6	0		0	2	MASCOT		T
	P20200500880_1,43795	R.LGIQTVAVYSDADR.D	1507.78	-0.00087	2	1	63.73	0	3.63e-05	0|0	sp|Q42523|MCCA_ARATH/tr|A0A178WCG7|A0A178WCG7_ARATH		4.21	0		0	2	MASCOT		T
	P20200500880_1,43830	R.LGIQTVAVYSDADR.D	1507.78	-0.00361	3	1	27.18	0	0.159	0|0	sp|Q42523|MCCA_ARATH/tr|A0A178WCG7|A0A178WCG7_ARATH		4.21	0		0	2	MASCOT		T
	P20200500880_1,44157	R.LGIQTVAVYSDADR.D	1507.78	-0.00221	2	1	47.08	0	0.00164	0|0	sp|Q42523|MCCA_ARATH/tr|A0A178WCG7|A0A178WCG7_ARATH		4.21	0		0	2	MASCOT		T
	P20200500880_1,50181	R.LSYLSGVTIM*EAAAR.T	1597.83	-0.00096	3	1	31.66	0	0.0392	0|0	sp|Q42523|MCCA_ARATH/tr|A0A178WCG7|A0A178WCG7_ARATH		6	0	15.994919 Oxidation (M)	0	2	MASCOT		T
	P20200500880_1,50400	R.LSYLSGVTIM*EAAAR.T	1597.83	-0.00107	2	1	67.44	0	1.04e-05	0|0	sp|Q42523|MCCA_ARATH/tr|A0A178WCG7|A0A178WCG7_ARATH		6	0	15.994919 Oxidation (M)	0	2	MASCOT		T
	P20200500880_1,50539	R.LSYLSGVTIM*EAAAR.T	1597.83	-0.00114	3	1	42.17	0	0.00364	0|0	sp|Q42523|MCCA_ARATH/tr|A0A178WCG7|A0A178WCG7_ARATH		6	0	15.994919 Oxidation (M)	0	2	MASCOT		T
	P20200500880_1,50734	R.LSYLSGVTIM*EAAAR.T	1597.83	-0.00067	2	1	85.77	0	1.54e-07	0|0	sp|Q42523|MCCA_ARATH/tr|A0A178WCG7|A0A178WCG7_ARATH		6	0	15.994919 Oxidation (M)	0	2	MASCOT		T
	P20200500880_1,51072	R.LSYLSGVTIM*EAAAR.T	1597.83	0.00207	2	1	37.74	0	0.0277	0|0	sp|Q42523|MCCA_ARATH/tr|A0A178WCG7|A0A178WCG7_ARATH		6	0	15.994919 Oxidation (M)	0	2	MASCOT		T
	P20200500880_1,64763	R.LSYLSGVTIMEAAAR.T	1581.83	-0.00651	2	1	75.84	0	1.64e-06	0|0	sp|Q42523|MCCA_ARATH/tr|A0A178WCG7|A0A178WCG7_ARATH		6	0		0	2	MASCOT		T
	P20200500880_1,64789	R.LSYLSGVTIMEAAAR.T	1581.83	-0.00198	3	1	66.43	0	1.54e-05	0|0	sp|Q42523|MCCA_ARATH/tr|A0A178WCG7|A0A178WCG7_ARATH		6	0		0	2	MASCOT		T
	P20200500880_1,35142	R.TSSETSSHPPGTIVAPM*AGLVVK.V	2282.17	-0.00217	3	1	29.05	0	0.0808	0|0	sp|Q42523|MCCA_ARATH/tr|A0A178WCG7|A0A178WCG7_ARATH		6.41	0	15.994919 Oxidation (M)	0	2	MASCOT		T
	P20200500880_1,35471	R.TSSETSSHPPGTIVAPM*AGLVVK.V	2282.17	-0.00115	3	1	25.3	0	0.189	0|0	sp|Q42523|MCCA_ARATH/tr|A0A178WCG7|A0A178WCG7_ARATH		6.41	0	15.994919 Oxidation (M)	0	2	MASCOT		T
	P20200500880_1,50366	R.TSSETSSHPPGTIVAPMAGLVVK.V	2266.17	-0.00142	3	1	35.27	0	0.0214	0|0	sp|Q42523|MCCA_ARATH/tr|A0A178WCG7|A0A178WCG7_ARATH		6.41	0		0	2	MASCOT		T
	P20200500880_1,50606	R.TSSETSSHPPGTIVAPMAGLVVK.V	2266.17	-0.00285	2	1	35.85	0	0.0187	0|0	sp|Q42523|MCCA_ARATH/tr|A0A178WCG7|A0A178WCG7_ARATH		6.41	0		0	2	MASCOT		T
	P20200500880_1,50703	R.TSSETSSHPPGTIVAPMAGLVVK.V	2266.17	-0.0016	3	1	33.94	0	0.029	0|0	sp|Q42523|MCCA_ARATH/tr|A0A178WCG7|A0A178WCG7_ARATH		6.41	0		0	2	MASCOT		T
	P20200500880_1,51042	R.TSSETSSHPPGTIVAPMAGLVVK.V	2266.17	-0.00118	3	1	35.38	0	0.0209	0|0	sp|Q42523|MCCA_ARATH/tr|A0A178WCG7|A0A178WCG7_ARATH		6.41	0		0	2	MASCOT		T
	P20200500880_1,41540	R.VANGEPLPLSQSEVPM*SGHAFEAR.I	2539.22	-0.00018	2	1	52.44	0	0.000347	0|0	sp|Q42523|MCCA_ARATH/tr|A0A178WCG7|A0A178WCG7_ARATH		4.75	0	15.994919 Oxidation (M)	0	2	MASCOT		T
	P20200500880_1,41727	R.VANGEPLPLSQSEVPM*SGHAFEAR.I	2539.22	-0.0015	3	1	38.98	0	0.00789	0|0	sp|Q42523|MCCA_ARATH/tr|A0A178WCG7|A0A178WCG7_ARATH		4.75	0	15.994919 Oxidation (M)	0	2	MASCOT		T
	P20200500880_1,50032	R.VANGEPLPLSQSEVPMSGHAFEAR.I	2523.23	-0.00108	3	1	54.6	0	0.000203	0|0	sp|Q42523|MCCA_ARATH/tr|A0A178WCG7|A0A178WCG7_ARATH		4.75	0		0	2	MASCOT		T
	P20200500880_1,62527	R.VEAAGLSM*NVSLAAYLK.D	1752.92	-0.00351	2	1	99.64	0	7.43e-09	0|0	sp|Q42523|MCCA_ARATH		5.97	0	15.994919 Oxidation (M)	0	2	MASCOT		T
	P20200500880_1,62875	R.VEAAGLSM*NVSLAAYLK.D	1752.92	-0.00103	2	1	87.23	0	1.3e-07	0|0	sp|Q42523|MCCA_ARATH		5.97	0	15.994919 Oxidation (M)	0	2	MASCOT		T
	P20200500880_1,63089	R.VEAAGLSM*NVSLAAYLK.D	1752.92	-0.00034	3	1	29.86	0	0.0706	0|0	sp|Q42523|MCCA_ARATH		5.97	0	15.994919 Oxidation (M)	0	2	MASCOT		T
	P20200500880_1,63239	R.VEAAGLSM*NVSLAAYLK.D	1752.92	-0.00053	2	1	85.17	0	2.08e-07	0|0	sp|Q42523|MCCA_ARATH		5.97	0	15.994919 Oxidation (M)	0	2	MASCOT		T
	P20200500880_1,63615	R.VEAAGLSM*NVSLAAYLK.D	1752.92	-0.00011	2	1	99.51	0	7.66e-09	0|0	sp|Q42523|MCCA_ARATH		5.97	0	15.994919 Oxidation (M)	0	2	MASCOT		T
	P20200500880_1,71327	R.VEAAGLSM*NVSLAAYLK.D	1752.92	0.00329	2	1	21.74	0	0.479	0|0	sp|Q42523|MCCA_ARATH		5.97	0	15.994919 Oxidation (M)	0	2	MASCOT		T
	P20200500880_1,72513	R.VEAAGLSM*NVSLAAYLK.D	1752.92	0.00489	2	1	41.16	0	0.0055	0|0	sp|Q42523|MCCA_ARATH		5.97	0	15.994919 Oxidation (M)	0	2	MASCOT		T
	P20200500880_1,73709	R.VEAAGLSM*NVSLAAYLK.D	1752.92	-0.00391	2	1	26.33	0	0.158	0|0	sp|Q42523|MCCA_ARATH		5.97	0	15.994919 Oxidation (M)	0	2	MASCOT		T
	P20200500880_1,26551	R.VETGVEQGDTVSM*HYDPM*IAK.L	2339.05	-0.00317	3	1	26.63	0	0.0602	0|0	sp|Q42523|MCCA_ARATH/tr|A0A178WCG7|A0A178WCG7_ARATH		4.31	0	15.994919 Oxidation (M)	0	2	MASCOT		T
	P20200500880_1,40727	R.VETGVEQGDTVSMHYDPMIAK.L	2307.06	-0.00173	3	1	39.58	0	0.00463	0|0	sp|Q42523|MCCA_ARATH/tr|A0A178WCG7|A0A178WCG7_ARATH		4.31	0		0	2	MASCOT		T
	P20200500880_1,57938	R.YQPDGSYLIEEGNDSPSLELR.V	2382.11	-0.00478	2	1	46.5	0	0.00278	0|0	sp|Q42523|MCCA_ARATH/tr|A0A178WCG7|A0A178WCG7_ARATH		3.83	0		0	2	MASCOT		T
	P20200500880_1,58242	R.YQPDGSYLIEEGNDSPSLELR.V	2382.11	-0.00298	2	1	67.69	0	7.16e-06	0|0	sp|Q42523|MCCA_ARATH/tr|A0A178WCG7|A0A178WCG7_ARATH		3.83	0		0	2	MASCOT		T
	P20200500880_1,58261	R.YQPDGSYLIEEGNDSPSLELR.V	2382.11	-0.00234	3	1	85.72	0	1.13e-07	0|0	sp|Q42523|MCCA_ARATH/tr|A0A178WCG7|A0A178WCG7_ARATH		3.83	0		0	2	MASCOT		T
	P20200500880_1,58591	R.YQPDGSYLIEEGNDSPSLELR.V	2382.11	0.00069	3	1	62.07	0	2.52e-05	0|0	sp|Q42523|MCCA_ARATH/tr|A0A178WCG7|A0A178WCG7_ARATH		3.83	0		0	2	MASCOT		T
	P20200500880_1,58926	R.YQPDGSYLIEEGNDSPSLELR.V	2382.11	-0.0027	3	1	70.87	0	3.44e-06	0|0	sp|Q42523|MCCA_ARATH/tr|A0A178WCG7|A0A178WCG7_ARATH		3.83	0		0	2	MASCOT		T
	P20200500880_1,59039	R.YQPDGSYLIEEGNDSPSLELR.V	2382.11	-0.00198	2	1	32.45	0	0.0697	0|0	sp|Q42523|MCCA_ARATH/tr|A0A178WCG7|A0A178WCG7_ARATH		3.83	0		0	2	MASCOT		T
$4-1	sp|O03042|RBL_ARATH Ribulose bisphosphate carboxylase large chain OS=Arabidopsis thaliana OX=3702 GN=rbcL PE=1 SV=1	80	25	0.5157	52954.4	5.88
$4-2	tr|A0A1B1W4U8|A0A1B1W4U8_ARATH Ribulose bisphosphate carboxylase large chain OS=Arabidopsis thaliana OX=3702 GN=rbcL PE=3 SV=1	80	25	0.5157	52954.4	5.88
	P20200500880_1,12103	K.ALAALR.L ! R.ALAALR.N	614.398	-0.00014	2	1	34.25	0	0.0261	0|0	sp|O03042|RBL_ARATH/tr|A0A1B1W4U8|A0A1B1W4U8_ARATH/tr|H9AFL1|H9AFL1_ARATH/tr|A0A3G1M2D0|A0A3G1M2D0_ARATH/tr|Q85B88|Q85B88_ARATH/tr|A0A482JZC1|A0A482JZC1_ARATH/tr|A0A0F7C956|A0A0F7C956_ARATH/tr|A0A0K1CVP8|A0A0K1CVP8_ARATH/tr|H9AFL0|H9AFL0_ARATH/tr|G0WXW0|G0WXW0_ARATH/tr|A0A142I795|A0A142I795_ARATH/tr|A0A075M556|A0A075M556_ARATH/tr|X5ICS1|X5ICS1_ARATH ! sp|O80674|BH106_ARATH/tr|A0A178VRM6|A0A178VRM…		9.8	0		0	2	MASCOT		T
	P20200500880_1,12437	K.ALAALR.L ! R.ALAALR.N	614.398	-8e-05	2	1	25.49	0	0.196	0|0	sp|O03042|RBL_ARATH/tr|A0A1B1W4U8|A0A1B1W4U8_ARATH/tr|H9AFL1|H9AFL1_ARATH/tr|A0A3G1M2D0|A0A3G1M2D0_ARATH/tr|Q85B88|Q85B88_ARATH/tr|A0A482JZC1|A0A482JZC1_ARATH/tr|A0A0F7C956|A0A0F7C956_ARATH/tr|A0A0K1CVP8|A0A0K1CVP8_ARATH/tr|H9AFL0|H9AFL0_ARATH/tr|G0WXW0|G0WXW0_ARATH/tr|A0A142I795|A0A142I795_ARATH/tr|A0A075M556|A0A075M556_ARATH/tr|X5ICS1|X5ICS1_ARATH ! sp|O80674|BH106_ARATH/tr|A0A178VRM6|A0A178VRM…		9.8	0		0	2	MASCOT		T
	P20200500880_1,7704	K.ASVGFK.A ! -.ASVGFK.A	608.34	7e-05	2	1	43.26	0	0.00238	0|0	sp|O03042|RBL_ARATH/tr|A0A1B1W4U8|A0A1B1W4U8_ARATH/tr|A0A482JZC1|A0A482JZC1_ARATH/tr|A0A0K1CVP8|A0A0K1CVP8_ARATH/tr|A0A142I795|A0A142I795_ARATH ! tr|A0A075M556|A0A075M556_ARATH		8.8	0		0	2	MASCOT		T
	P20200500880_1,16681	K.DDENVNSQPFM*R.W	1467.62	0.00096	2	1	34.63	0	0.0113	0|0	sp|O03042|RBL_ARATH/sp|P93292|M280_ARATH/tr|A0A1B1W4U8|A0A1B1W4U8_ARATH/tr|Q85B88|Q85B88_ARATH/tr|F4INE2|F4INE2_ARATH/tr|A0A0F7C956|A0A0F7C956_ARATH/tr|G0WXW0|G0WXW0_ARATH/tr|A0A142I795|A0A142I795_ARATH/tr|A0A075M556|A0A075M556_ARATH/tr|X5ICS1|X5ICS1_ARATH		4.03	0	15.994919 Oxidation (M)	0	2	MASCOT		T
	P20200500880_1,16780	K.DDENVNSQPFM*R.W	1467.62	-0.00053	3	1	20.53	0	0.116	0|0	sp|O03042|RBL_ARATH/sp|P93292|M280_ARATH/tr|A0A1B1W4U8|A0A1B1W4U8_ARATH/tr|Q85B88|Q85B88_ARATH/tr|F4INE2|F4INE2_ARATH/tr|A0A0F7C956|A0A0F7C956_ARATH/tr|G0WXW0|G0WXW0_ARATH/tr|A0A142I795|A0A142I795_ARATH/tr|A0A075M556|A0A075M556_ARATH/tr|X5ICS1|X5ICS1_ARATH		4.03	0	15.994919 Oxidation (M)	0	2	MASCOT		T
	P20200500880_1,17018	K.DDENVNSQPFM*R.W	1467.62	-0.00066	2	1	53.72	0	5.58e-05	0|0	sp|O03042|RBL_ARATH/sp|P93292|M280_ARATH/tr|A0A1B1W4U8|A0A1B1W4U8_ARATH/tr|Q85B88|Q85B88_ARATH/tr|F4INE2|F4INE2_ARATH/tr|A0A0F7C956|A0A0F7C956_ARATH/tr|G0WXW0|G0WXW0_ARATH/tr|A0A142I795|A0A142I795_ARATH/tr|A0A075M556|A0A075M556_ARATH/tr|X5ICS1|X5ICS1_ARATH		4.03	0	15.994919 Oxidation (M)	0	2	MASCOT		T
	P20200500880_1,17348	K.DDENVNSQPFM*R.W	1467.62	-0.00064	2	1	26.79	0	0.0725	0|0	sp|O03042|RBL_ARATH/sp|P93292|M280_ARATH/tr|A0A1B1W4U8|A0A1B1W4U8_ARATH/tr|Q85B88|Q85B88_ARATH/tr|F4INE2|F4INE2_ARATH/tr|A0A0F7C956|A0A0F7C956_ARATH/tr|G0WXW0|G0WXW0_ARATH/tr|A0A142I795|A0A142I795_ARATH/tr|A0A075M556|A0A075M556_ARATH/tr|X5ICS1|X5ICS1_ARATH		4.03	0	15.994919 Oxidation (M)	0	2	MASCOT		T
	P20200500880_1,26613	K.DDENVNSQPFMR.W	1451.62	-0.00056	2	1	54.17	0	0.000177	0|0	sp|O03042|RBL_ARATH/sp|P93292|M280_ARATH/tr|A0A1B1W4U8|A0A1B1W4U8_ARATH/tr|Q85B88|Q85B88_ARATH/tr|F4INE2|F4INE2_ARATH/tr|A0A0F7C956|A0A0F7C956_ARATH/tr|G0WXW0|G0WXW0_ARATH/tr|A0A142I795|A0A142I795_ARATH/tr|A0A075M556|A0A075M556_ARATH/tr|X5ICS1|X5ICS1_ARATH		4.03	0		0	2	MASCOT		T
	P20200500880_1,26926	K.DDENVNSQPFMR.W	1451.62	-0.0007	2	1	65.14	0	4.33e-06	0|0	sp|O03042|RBL_ARATH/sp|P93292|M280_ARATH/tr|A0A1B1W4U8|A0A1B1W4U8_ARATH/tr|Q85B88|Q85B88_ARATH/tr|F4INE2|F4INE2_ARATH/tr|A0A0F7C956|A0A0F7C956_ARATH/tr|G0WXW0|G0WXW0_ARATH/tr|A0A142I795|A0A142I795_ARATH/tr|A0A075M556|A0A075M556_ARATH/tr|X5ICS1|X5ICS1_ARATH		4.03	0		0	2	MASCOT		T
	P20200500880_1,30296	K.DDENVNSQPFMR.W	1451.62	-0.00356	2	1	43.69	0	0.00227	0|0	sp|O03042|RBL_ARATH/sp|P93292|M280_ARATH/tr|A0A1B1W4U8|A0A1B1W4U8_ARATH/tr|Q85B88|Q85B88_ARATH/tr|F4INE2|F4INE2_ARATH/tr|A0A0F7C956|A0A0F7C956_ARATH/tr|G0WXW0|G0WXW0_ARATH/tr|A0A142I795|A0A142I795_ARATH/tr|A0A075M556|A0A075M556_ARATH/tr|X5ICS1|X5ICS1_ARATH		4.03	0		0	2	MASCOT		T
	P20200500880_1,61245	K.DTDILAAFR.V	1021.53	-0.00059	2	1	40.63	0	0.00692	0|0	sp|O03042|RBL_ARATH/tr|A0A1B1W4U8|A0A1B1W4U8_ARATH/tr|H9AFL1|H9AFL1_ARATH/tr|A0A3G1M2D0|A0A3G1M2D0_ARATH/tr|Q85B88|Q85B88_ARATH/tr|A0A482JZC1|A0A482JZC1_ARATH/tr|A0A0F7C956|A0A0F7C956_ARATH/tr|A0A0K1CVP8|A0A0K1CVP8_ARATH/tr|H9AFL0|H9AFL0_ARATH/tr|G0WXW0|G0WXW0_ARATH/tr|A0A142I795|A0A142I795_ARATH/tr|A0A075M556|A0A075M556_ARATH/tr|X5ICS1|X5ICS1_ARATH		4.21	0		0	2	MASCOT		T
	P20200500880_1,61558	K.DTDILAAFR.V	1021.53	-0.00045	2	1	42.38	0	0.00463	0|0	sp|O03042|RBL_ARATH/tr|A0A1B1W4U8|A0A1B1W4U8_ARATH/tr|H9AFL1|H9AFL1_ARATH/tr|A0A3G1M2D0|A0A3G1M2D0_ARATH/tr|Q85B88|Q85B88_ARATH/tr|A0A482JZC1|A0A482JZC1_ARATH/tr|A0A0F7C956|A0A0F7C956_ARATH/tr|A0A0K1CVP8|A0A0K1CVP8_ARATH/tr|H9AFL0|H9AFL0_ARATH/tr|G0WXW0|G0WXW0_ARATH/tr|A0A142I795|A0A142I795_ARATH/tr|A0A075M556|A0A075M556_ARATH/tr|X5ICS1|X5ICS1_ARATH		4.21	0		0	2	MASCOT		T
	P20200500880_1,61866	K.DTDILAAFR.V	1021.53	-0.00205	2	1	39.79	0	0.0191	0|0	sp|O03042|RBL_ARATH/tr|A0A1B1W4U8|A0A1B1W4U8_ARATH/tr|H9AFL1|H9AFL1_ARATH/tr|A0A3G1M2D0|A0A3G1M2D0_ARATH/tr|Q85B88|Q85B88_ARATH/tr|A0A482JZC1|A0A482JZC1_ARATH/tr|A0A0F7C956|A0A0F7C956_ARATH/tr|A0A0K1CVP8|A0A0K1CVP8_ARATH/tr|H9AFL0|H9AFL0_ARATH/tr|G0WXW0|G0WXW0_ARATH/tr|A0A142I795|A0A142I795_ARATH/tr|A0A075M556|A0A075M556_ARATH/tr|X5ICS1|X5ICS1_ARATH		4.21	0		0	2	MASCOT		T
	P20200500880_1,64573	K.DTDILAAFR.V	1021.53	-0.00065	2	1	44.73	0	0.00567	0|0	sp|O03042|RBL_ARATH/tr|A0A1B1W4U8|A0A1B1W4U8_ARATH/tr|H9AFL1|H9AFL1_ARATH/tr|A0A3G1M2D0|A0A3G1M2D0_ARATH/tr|Q85B88|Q85B88_ARATH/tr|A0A482JZC1|A0A482JZC1_ARATH/tr|A0A0F7C956|A0A0F7C956_ARATH/tr|A0A0K1CVP8|A0A0K1CVP8_ARATH/tr|H9AFL0|H9AFL0_ARATH/tr|G0WXW0|G0WXW0_ARATH/tr|A0A142I795|A0A142I795_ARATH/tr|A0A075M556|A0A075M556_ARATH/tr|X5ICS1|X5ICS1_ARATH		4.21	0		0	2	MASCOT		T
	P20200500880_1,63180	K.EITFNFPTIDK.L	1324.68	0.00108	2	1	33.13	0	0.034	0|0	sp|O03042|RBL_ARATH/tr|A0A1B1W4U8|A0A1B1W4U8_ARATH/tr|Q9MVP0|Q9MVP0_ARATH/tr|A0A0F7C956|A0A0F7C956_ARATH/tr|A0A142I795|A0A142I795_ARATH		4.37	0		0	2	MASCOT		T
	P20200500880_1,66073	K.EITFNFPTIDKLDGQE.-	1866.91	-0.00256	2	1	23.66	0	0.308	0|0	sp|O03042|RBL_ARATH/tr|A0A1B1W4U8|A0A1B1W4U8_ARATH/tr|Q9MVP0|Q9MVP0_ARATH		4.16	1		0	2	MASCOT		T
	P20200500880_1,66158	K.EITFNFPTIDKLDGQE.-	1866.91	0.00154	3	1	29.36	0	0.0815	0|0	sp|O03042|RBL_ARATH/tr|A0A1B1W4U8|A0A1B1W4U8_ARATH/tr|Q9MVP0|Q9MVP0_ARATH		4.16	1		0	2	MASCOT		T
	P20200500880_1,17236	K.GHYLNATAGTCEEM*IK.R	1810.81	-0.00098	3	1	53.15	0	0.00012	0|0	sp|O03042|RBL_ARATH/sp|P93292|M280_ARATH/tr|A0A1B1W4U8|A0A1B1W4U8_ARATH/tr|Q85B88|Q85B88_ARATH/tr|A0A0F7C956|A0A0F7C956_ARATH/tr|A0A142I795|A0A142I795_ARATH/tr|A0A075M556|A0A075M556_ARATH/tr|X5ICS1|X5ICS1_ARATH		5.4	0	15.994919 Oxidation (M)	0	2	MASCOT		T
	P20200500880_1,17555	K.GHYLNATAGTCEEM*IK.R	1810.81	0.00109	3	1	44.1	0	0.00092	0|0	sp|O03042|RBL_ARATH/sp|P93292|M280_ARATH/tr|A0A1B1W4U8|A0A1B1W4U8_ARATH/tr|Q85B88|Q85B88_ARATH/tr|A0A0F7C956|A0A0F7C956_ARATH/tr|A0A142I795|A0A142I795_ARATH/tr|A0A075M556|A0A075M556_ARATH/tr|X5ICS1|X5ICS1_ARATH		5.4	0	15.994919 Oxidation (M)	0	2	MASCOT		T
	P20200500880_1,12650	K.GHYLNATAGTCEEM*IKR.A	1966.91	-0.00092	3	1	30.91	0	0.0821	0|0	sp|O03042|RBL_ARATH/sp|P93292|M280_ARATH/tr|A0A1B1W4U8|A0A1B1W4U8_ARATH/tr|Q85B88|Q85B88_ARATH/tr|A0A0F7C956|A0A0F7C956_ARATH/tr|A0A142I795|A0A142I795_ARATH/tr|A0A075M556|A0A075M556_ARATH/tr|X5ICS1|X5ICS1_ARATH		6.75	1	15.994919 Oxidation (M)	0	2	MASCOT		T
	P20200500880_1,25293	K.GHYLNATAGTCEEMIK.R	1794.81	-0.00314	3	1	43.58	0	0.00152	0|0	sp|O03042|RBL_ARATH/sp|P93292|M280_ARATH/tr|A0A1B1W4U8|A0A1B1W4U8_ARATH/tr|Q85B88|Q85B88_ARATH/tr|A0A0F7C956|A0A0F7C956_ARATH/tr|A0A142I795|A0A142I795_ARATH/tr|A0A075M556|A0A075M556_ARATH/tr|X5ICS1|X5ICS1_ARATH		5.4	0		0	2	MASCOT		T
	P20200500880_1,25312	K.GHYLNATAGTCEEMIK.R	1794.81	0.00332	2	1	20.33	0	0.291	0|0	sp|O03042|RBL_ARATH/sp|P93292|M280_ARATH/tr|A0A1B1W4U8|A0A1B1W4U8_ARATH/tr|Q85B88|Q85B88_ARATH/tr|A0A0F7C956|A0A0F7C956_ARATH/tr|A0A142I795|A0A142I795_ARATH/tr|A0A075M556|A0A075M556_ARATH/tr|X5ICS1|X5ICS1_ARATH		5.4	0		0	2	MASCOT		T
	P20200500880_1,25636	K.GHYLNATAGTCEEMIK.R	1794.81	-0.00014	3	1	50.34	0	0.000309	0|0	sp|O03042|RBL_ARATH/sp|P93292|M280_ARATH/tr|A0A1B1W4U8|A0A1B1W4U8_ARATH/tr|Q85B88|Q85B88_ARATH/tr|A0A0F7C956|A0A0F7C956_ARATH/tr|A0A142I795|A0A142I795_ARATH/tr|A0A075M556|A0A075M556_ARATH/tr|X5ICS1|X5ICS1_ARATH		5.4	0		0	2	MASCOT		T
	P20200500880_1,7981	K.IEDLR.L ! R.LEDLR.I ! K.LEDLR.F	645.357	0.00015	2	1	24.02	0	0.465	0|0	tr|Q9M0Q5|Q9M0Q5_ARATH ! sp|O03042|RBL_ARATH/tr|A0A1B1W4U8|A0A1B1W4U8_ARATH/tr|H9AFL1|H9AFL1_ARATH/tr|A0A3G1M2D0|A0A3G1M2D0_ARATH/tr|Q85B88|Q85B88_ARATH/tr|A0A482JZC1|A0A482JZC1_ARATH/tr|A0A0F7C956|A0A0F7C956_ARATH/tr|A0A0K1CVP8|A0A0K1CVP8_ARATH/tr|H9AFL0|H9AFL0_ARATH/tr|G0WXW0|G0WXW0_ARATH/tr|A0A142I795|A0A142I795_ARATH/tr|A0A075M556|A0A075M556_ARATH/tr|X5ICS1|X5ICS1_ARATH ! sp|Q84VX0|RFS1_ARATH…		4.37	0		0	2	MASCOT		T
	P20200500880_1,30135	K.LTYYTPEYETK.D	1407.67	0.00109	2	1	34.96	0	0.0176	0|0	sp|O03042|RBL_ARATH/tr|A0A1B1W4U8|A0A1B1W4U8_ARATH/tr|H9AFL1|H9AFL1_ARATH/tr|A0A3G1M2D0|A0A3G1M2D0_ARATH/tr|Q85B88|Q85B88_ARATH/tr|A0A482JZC1|A0A482JZC1_ARATH/tr|A0A0K1CVP8|A0A0K1CVP8_ARATH/tr|H9AFL0|H9AFL0_ARATH/tr|G0WXW0|G0WXW0_ARATH/tr|A0A142I795|A0A142I795_ARATH/tr|A0A075M556|A0A075M556_ARATH/tr|X5ICS1|X5ICS1_ARATH		4.53	0		0	2	MASCOT		T
	P20200500880_1,30468	K.LTYYTPEYETK.D	1407.67	-0.00085	2	1	42.24	0	0.00324	0|0	sp|O03042|RBL_ARATH/tr|A0A1B1W4U8|A0A1B1W4U8_ARATH/tr|H9AFL1|H9AFL1_ARATH/tr|A0A3G1M2D0|A0A3G1M2D0_ARATH/tr|Q85B88|Q85B88_ARATH/tr|A0A482JZC1|A0A482JZC1_ARATH/tr|A0A0K1CVP8|A0A0K1CVP8_ARATH/tr|H9AFL0|H9AFL0_ARATH/tr|G0WXW0|G0WXW0_ARATH/tr|A0A142I795|A0A142I795_ARATH/tr|A0A075M556|A0A075M556_ARATH/tr|X5ICS1|X5ICS1_ARATH		4.53	0		0	2	MASCOT		T
	P20200500880_1,5045	K.SQAETGEIK.G	962.479	0.00145	2	1	26.05	0	0.167	0|0	sp|O03042|RBL_ARATH/tr|A0A1B1W4U8|A0A1B1W4U8_ARATH/tr|Q85B88|Q85B88_ARATH/tr|A0A0F7C956|A0A0F7C956_ARATH/tr|A0A142I795|A0A142I795_ARATH/tr|A0A075M556|A0A075M556_ARATH/tr|X5ICS1|X5ICS1_ARATH		4.53	0		0	2	MASCOT		T
	P20200500880_1,22230	K.TFQGPPHGIQVER.D	1465.75	-0.00279	3	1	25.67	0	0.211	0|0	sp|O03042|RBL_ARATH/tr|A0A1B1W4U8|A0A1B1W4U8_ARATH/tr|H9AFL1|H9AFL1_ARATH/tr|A0A3G1M2D0|A0A3G1M2D0_ARATH/tr|Q85B88|Q85B88_ARATH/tr|A0A482JZC1|A0A482JZC1_ARATH/tr|A0A0F7C956|A0A0F7C956_ARATH/tr|A0A0K1CVP8|A0A0K1CVP8_ARATH/tr|H9AFL0|H9AFL0_ARATH/tr|G0WXW0|G0WXW0_ARATH/tr|A0A142I795|A0A142I795_ARATH/tr|A0A075M556|A0A075M556_ARATH/tr|X5ICS1|X5ICS1_ARATH		6.41	0		0	2	MASCOT		T
	P20200500880_1,22549	K.TFQGPPHGIQVER.D	1465.75	-0.00012	3	1	29.56	0	0.0883	0|0	sp|O03042|RBL_ARATH/tr|A0A1B1W4U8|A0A1B1W4U8_ARATH/tr|H9AFL1|H9AFL1_ARATH/tr|A0A3G1M2D0|A0A3G1M2D0_ARATH/tr|Q85B88|Q85B88_ARATH/tr|A0A482JZC1|A0A482JZC1_ARATH/tr|A0A0F7C956|A0A0F7C956_ARATH/tr|A0A0K1CVP8|A0A0K1CVP8_ARATH/tr|H9AFL0|H9AFL0_ARATH/tr|G0WXW0|G0WXW0_ARATH/tr|A0A142I795|A0A142I795_ARATH/tr|A0A075M556|A0A075M556_ARATH/tr|X5ICS1|X5ICS1_ARATH		6.41	0		0	2	MASCOT		T
	P20200500880_1,62096	K.WSPELAAACEVWK.E	1546.74	-0.00313	2	1	73.56	0	2.03e-06	0|0	sp|O03042|RBL_ARATH/tr|A0A1B1W4U8|A0A1B1W4U8_ARATH/tr|Q9MVP0|Q9MVP0_ARATH/tr|A0A0F7C956|A0A0F7C956_ARATH/tr|A0A142I795|A0A142I795_ARATH/tr|A0A075M556|A0A075M556_ARATH		4.53	0		0	2	MASCOT		T
	P20200500880_1,4578	R.AM*HAVIDR.Q	928.467	0.00109	3	1	64.69	0	1.21e-05	0|0	sp|O03042|RBL_ARATH/tr|A0A1B1W4U8|A0A1B1W4U8_ARATH/tr|Q85B88|Q85B88_ARATH/tr|A0A0F7C956|A0A0F7C956_ARATH/tr|A0A142I795|A0A142I795_ARATH/tr|A0A075M556|A0A075M556_ARATH/tr|X5ICS1|X5ICS1_ARATH		6.79	0	15.994919 Oxidation (M)	0	2	MASCOT		T
	P20200500880_1,13209	R.AM*HAVIDR.Q	928.467	0.00156	2	1	39.05	0	0.00443	0|0	sp|O03042|RBL_ARATH/tr|A0A1B1W4U8|A0A1B1W4U8_ARATH/tr|Q85B88|Q85B88_ARATH/tr|A0A0F7C956|A0A0F7C956_ARATH/tr|A0A142I795|A0A142I795_ARATH/tr|A0A075M556|A0A075M556_ARATH/tr|X5ICS1|X5ICS1_ARATH		6.79	0	15.994919 Oxidation (M)	0	2	MASCOT		T
	P20200500880_1,6501	R.AMHAVIDR.Q	912.472	-0.00053	3	1	26.71	0	0.0851	0|0	sp|O03042|RBL_ARATH/tr|A0A1B1W4U8|A0A1B1W4U8_ARATH/tr|Q85B88|Q85B88_ARATH/tr|A0A0F7C956|A0A0F7C956_ARATH/tr|A0A142I795|A0A142I795_ARATH/tr|A0A075M556|A0A075M556_ARATH/tr|X5ICS1|X5ICS1_ARATH		6.79	0		0	2	MASCOT		T
	P20200500880_1,16390	R.AVYECLR.G	910.445	-3e-05	2	1	22.68	0	0.247	0|0	sp|O03042|RBL_ARATH/sp|P93292|M280_ARATH/tr|A0A1B1W4U8|A0A1B1W4U8_ARATH/tr|Q85B88|Q85B88_ARATH/tr|F4INE2|F4INE2_ARATH/tr|A0A0F7C956|A0A0F7C956_ARATH/tr|A0A0K1CVP8|A0A0K1CVP8_ARATH/tr|G0WXW0|G0WXW0_ARATH/tr|A0A142I795|A0A142I795_ARATH/tr|A0A075M556|A0A075M556_ARATH/tr|X5ICS1|X5ICS1_ARATH		6.04	0		0	2	MASCOT		T
	P20200500880_1,5515	R.DDYVEK.D	768.341	0.00039	2	1	24.63	0	0.0799	0|0	sp|O03042|RBL_ARATH/tr|A0A1B1W4U8|A0A1B1W4U8_ARATH/tr|Q85B88|Q85B88_ARATH/tr|A0A0F7C956|A0A0F7C956_ARATH/tr|A0A142I795|A0A142I795_ARATH/tr|A0A075M556|A0A075M556_ARATH/tr|X5ICS1|X5ICS1_ARATH		4.03	0		0	2	MASCOT		T
	P20200500880_1,41419	R.DLAVEGNEIIR.E	1228.65	-0.00044	2	1	43.26	0	0.00269	0|0	sp|O03042|RBL_ARATH/tr|A0A1B1W4U8|A0A1B1W4U8_ARATH/tr|Q85B88|Q85B88_ARATH/tr|A0A0F7C956|A0A0F7C956_ARATH/tr|A0A142I795|A0A142I795_ARATH/tr|A0A075M556|A0A075M556_ARATH/tr|X5ICS1|X5ICS1_ARATH		4.14	0		0	2	MASCOT		T
	P20200500880_1,41436	R.DLAVEGNEIIR.E	1228.65	-0.00074	2	1	27.14	0	0.113	0|0	sp|O03042|RBL_ARATH/tr|A0A1B1W4U8|A0A1B1W4U8_ARATH/tr|Q85B88|Q85B88_ARATH/tr|A0A0F7C956|A0A0F7C956_ARATH/tr|A0A142I795|A0A142I795_ARATH/tr|A0A075M556|A0A075M556_ARATH/tr|X5ICS1|X5ICS1_ARATH		4.14	0		0	2	MASCOT		T
	P20200500880_1,41758	R.DLAVEGNEIIR.E	1228.65	-0.00042	2	1	49.28	0	0.000673	0|0	sp|O03042|RBL_ARATH/tr|A0A1B1W4U8|A0A1B1W4U8_ARATH/tr|Q85B88|Q85B88_ARATH/tr|A0A0F7C956|A0A0F7C956_ARATH/tr|A0A142I795|A0A142I795_ARATH/tr|A0A075M556|A0A075M556_ARATH/tr|X5ICS1|X5ICS1_ARATH		4.14	0		0	2	MASCOT		T
	P20200500880_1,42103	R.DLAVEGNEIIR.E	1228.65	0.00022	2	1	41.42	0	0.00417	0|0	sp|O03042|RBL_ARATH/tr|A0A1B1W4U8|A0A1B1W4U8_ARATH/tr|Q85B88|Q85B88_ARATH/tr|A0A0F7C956|A0A0F7C956_ARATH/tr|A0A142I795|A0A142I795_ARATH/tr|A0A075M556|A0A075M556_ARATH/tr|X5ICS1|X5ICS1_ARATH		4.14	0		0	2	MASCOT		T
	P20200500880_1,42461	R.DLAVEGNEIIR.E	1228.65	-0.00144	2	1	53.17	0	0.00028	0|0	sp|O03042|RBL_ARATH/tr|A0A1B1W4U8|A0A1B1W4U8_ARATH/tr|Q85B88|Q85B88_ARATH/tr|A0A0F7C956|A0A0F7C956_ARATH/tr|A0A142I795|A0A142I795_ARATH/tr|A0A075M556|A0A075M556_ARATH/tr|X5ICS1|X5ICS1_ARATH		4.14	0		0	2	MASCOT		T
	P20200500880_1,42831	R.DLAVEGNEIIR.E	1228.65	0.00384	2	1	38.41	0	0.0082	0|0	sp|O03042|RBL_ARATH/tr|A0A1B1W4U8|A0A1B1W4U8_ARATH/tr|Q85B88|Q85B88_ARATH/tr|A0A0F7C956|A0A0F7C956_ARATH/tr|A0A142I795|A0A142I795_ARATH/tr|A0A075M556|A0A075M556_ARATH/tr|X5ICS1|X5ICS1_ARATH		4.14	0		0	2	MASCOT		T
	P20200500880_1,44659	R.DLAVEGNEIIR.E	1228.65	0.00024	2	1	30.32	0	0.0537	0|0	sp|O03042|RBL_ARATH/tr|A0A1B1W4U8|A0A1B1W4U8_ARATH/tr|Q85B88|Q85B88_ARATH/tr|A0A0F7C956|A0A0F7C956_ARATH/tr|A0A142I795|A0A142I795_ARATH/tr|A0A075M556|A0A075M556_ARATH/tr|X5ICS1|X5ICS1_ARATH		4.14	0		0	2	MASCOT		T
	P20200500880_1,71778	R.DLAVEGNEIIR.E	1228.65	-0.00156	2	1	32.4	0	0.0335	0|0	sp|O03042|RBL_ARATH/tr|A0A1B1W4U8|A0A1B1W4U8_ARATH/tr|Q85B88|Q85B88_ARATH/tr|A0A0F7C956|A0A0F7C956_ARATH/tr|A0A142I795|A0A142I795_ARATH/tr|A0A075M556|A0A075M556_ARATH/tr|X5ICS1|X5ICS1_ARATH		4.14	0		0	2	MASCOT		T
	P20200500880_1,73262	R.DLAVEGNEIIR.E	1228.65	-0.00188	2	1	25.58	0	0.161	0|0	sp|O03042|RBL_ARATH/tr|A0A1B1W4U8|A0A1B1W4U8_ARATH/tr|Q85B88|Q85B88_ARATH/tr|A0A0F7C956|A0A0F7C956_ARATH/tr|A0A142I795|A0A142I795_ARATH/tr|A0A075M556|A0A075M556_ARATH/tr|X5ICS1|X5ICS1_ARATH		4.14	0		0	2	MASCOT		T
	P20200500880_1,66167	R.ESTLGFVDLLR.D	1249.68	0.00045	2	1	81.69	0	5.09e-07	0|0	sp|O03042|RBL_ARATH/tr|A0A1B1W4U8|A0A1B1W4U8_ARATH/tr|Q85B88|Q85B88_ARATH/tr|A0A0F7C956|A0A0F7C956_ARATH/tr|A0A142I795|A0A142I795_ARATH/tr|A0A075M556|A0A075M556_ARATH/tr|X5ICS1|X5ICS1_ARATH		4.37	0		0	2	MASCOT		T
	P20200500880_1,66193	R.ESTLGFVDLLR.D	1249.68	0.00173	3	1	44.07	0	0.00612	0|0	sp|O03042|RBL_ARATH/tr|A0A1B1W4U8|A0A1B1W4U8_ARATH/tr|Q85B88|Q85B88_ARATH/tr|A0A0F7C956|A0A0F7C956_ARATH/tr|A0A142I795|A0A142I795_ARATH/tr|A0A075M556|A0A075M556_ARATH/tr|X5ICS1|X5ICS1_ARATH		4.37	0		0	2	MASCOT		T
	P20200500880_1,60783	R.FLFCAEAIYK.S ! R.FLFCAEAIYK.-	1261.63	0.01621	2	1	20.58	0	1.19	0|0	sp|O03042|RBL_ARATH/tr|A0A1B1W4U8|A0A1B1W4U8_ARATH/tr|Q85B88|Q85B88_ARATH/tr|A0A0F7C956|A0A0F7C956_ARATH/tr|A0A142I795|A0A142I795_ARATH/tr|A0A075M556|A0A075M556_ARATH/tr|X5ICS1|X5ICS1_ARATH ! tr|G0WXW0|G0WXW0_ARATH		5.99	0		0	2	MASCOT		T
	P20200500880_1,60906	R.FLFCAEAIYK.S ! R.FLFCAEAIYK.-	1261.63	-0.00251	2	1	27.6	0	0.112	0|0	sp|O03042|RBL_ARATH/tr|A0A1B1W4U8|A0A1B1W4U8_ARATH/tr|Q85B88|Q85B88_ARATH/tr|A0A0F7C956|A0A0F7C956_ARATH/tr|A0A142I795|A0A142I795_ARATH/tr|A0A075M556|A0A075M556_ARATH/tr|X5ICS1|X5ICS1_ARATH ! tr|G0WXW0|G0WXW0_ARATH		5.99	0		0	2	MASCOT		T
	P20200500880_1,61250	R.FLFCAEAIYK.S ! R.FLFCAEAIYK.-	1261.63	-0.00399	2	1	32	0	0.116	0|0	sp|O03042|RBL_ARATH/tr|A0A1B1W4U8|A0A1B1W4U8_ARATH/tr|Q85B88|Q85B88_ARATH/tr|A0A0F7C956|A0A0F7C956_ARATH/tr|A0A142I795|A0A142I795_ARATH/tr|A0A075M556|A0A075M556_ARATH/tr|X5ICS1|X5ICS1_ARATH ! tr|G0WXW0|G0WXW0_ARATH		5.99	0		0	2	MASCOT		T
	P20200500880_1,19606	R.GGLDFTK.D	737.383	0.00178	2	1	50.99	0	0.000508	0|0	sp|O03042|RBL_ARATH/tr|A0A1B1W4U8|A0A1B1W4U8_ARATH/tr|Q85B88|Q85B88_ARATH/tr|A0A0F7C956|A0A0F7C956_ARATH/tr|G0WXW0|G0WXW0_ARATH/tr|A0A142I795|A0A142I795_ARATH/tr|A0A075M556|A0A075M556_ARATH/tr|X5ICS1|X5ICS1_ARATH		5.84	0		0	2	MASCOT		T
	P20200500880_1,19918	R.GGLDFTK.D	737.383	0.00026	2	1	47.63	0	0.00107	0|0	sp|O03042|RBL_ARATH/tr|A0A1B1W4U8|A0A1B1W4U8_ARATH/tr|Q85B88|Q85B88_ARATH/tr|A0A0F7C956|A0A0F7C956_ARATH/tr|G0WXW0|G0WXW0_ARATH/tr|A0A142I795|A0A142I795_ARATH/tr|A0A075M556|A0A075M556_ARATH/tr|X5ICS1|X5ICS1_ARATH		5.84	0		0	2	MASCOT		T
	P20200500880_1,38519	R.GGLDFTKDDENVNSQPFM*R.W	2185.98	-0.00244	2	1	50.51	0	0.000685	0|0	sp|O03042|RBL_ARATH/tr|A0A1B1W4U8|A0A1B1W4U8_ARATH/tr|Q85B88|Q85B88_ARATH/tr|A0A0F7C956|A0A0F7C956_ARATH/tr|G0WXW0|G0WXW0_ARATH/tr|A0A142I795|A0A142I795_ARATH/tr|A0A075M556|A0A075M556_ARATH/tr|X5ICS1|X5ICS1_ARATH		4.23	1	15.994919 Oxidation (M)	0	2	MASCOT		T
	P20200500880_1,38792	R.GGLDFTKDDENVNSQPFM*R.W	2185.98	-0.00181	3	1	53.54	0	0.000122	0|0	sp|O03042|RBL_ARATH/tr|A0A1B1W4U8|A0A1B1W4U8_ARATH/tr|Q85B88|Q85B88_ARATH/tr|A0A0F7C956|A0A0F7C956_ARATH/tr|G0WXW0|G0WXW0_ARATH/tr|A0A142I795|A0A142I795_ARATH/tr|A0A075M556|A0A075M556_ARATH/tr|X5ICS1|X5ICS1_ARATH		4.23	1	15.994919 Oxidation (M)	0	2	MASCOT		T
	P20200500880_1,46540	R.GGLDFTKDDENVNSQPFMR.W	2169.99	0.00248	2	1	58.2	0	4.75e-05	0|0	sp|O03042|RBL_ARATH/tr|A0A1B1W4U8|A0A1B1W4U8_ARATH/tr|Q85B88|Q85B88_ARATH/tr|A0A0F7C956|A0A0F7C956_ARATH/tr|G0WXW0|G0WXW0_ARATH/tr|A0A142I795|A0A142I795_ARATH/tr|A0A075M556|A0A075M556_ARATH/tr|X5ICS1|X5ICS1_ARATH		4.23	1		0	2	MASCOT		T
	P20200500880_1,46811	R.GGLDFTKDDENVNSQPFMR.W	2169.99	-0.00268	3	1	39.15	0	0.00394	0|0	sp|O03042|RBL_ARATH/tr|A0A1B1W4U8|A0A1B1W4U8_ARATH/tr|Q85B88|Q85B88_ARATH/tr|A0A0F7C956|A0A0F7C956_ARATH/tr|G0WXW0|G0WXW0_ARATH/tr|A0A142I795|A0A142I795_ARATH/tr|A0A075M556|A0A075M556_ARATH/tr|X5ICS1|X5ICS1_ARATH		4.23	1		0	2	MASCOT		T
	P20200500880_1,6756	R.IPPAYTK.T	789.451	-0.00013	2	1	28.36	0	0.141	0|0	sp|O03042|RBL_ARATH/tr|A0A1B1W4U8|A0A1B1W4U8_ARATH/tr|H9AFL1|H9AFL1_ARATH/tr|A0A3G1M2D0|A0A3G1M2D0_ARATH/tr|Q85B88|Q85B88_ARATH/tr|A0A482JZC1|A0A482JZC1_ARATH/tr|A0A0F7C956|A0A0F7C956_ARATH/tr|A0A0K1CVP8|A0A0K1CVP8_ARATH/tr|H9AFL0|H9AFL0_ARATH/tr|G0WXW0|G0WXW0_ARATH/tr|A0A142I795|A0A142I795_ARATH/tr|A0A075M556|A0A075M556_ARATH/tr|X5ICS1|X5ICS1_ARATH		8.59	0		0	2	MASCOT		T
	P20200500880_1,7111	R.IPPAYTK.T	789.451	-0.00013	2	1	28.24	0	0.145	0|0	sp|O03042|RBL_ARATH/tr|A0A1B1W4U8|A0A1B1W4U8_ARATH/tr|H9AFL1|H9AFL1_ARATH/tr|A0A3G1M2D0|A0A3G1M2D0_ARATH/tr|Q85B88|Q85B88_ARATH/tr|A0A482JZC1|A0A482JZC1_ARATH/tr|A0A0F7C956|A0A0F7C956_ARATH/tr|A0A0K1CVP8|A0A0K1CVP8_ARATH/tr|H9AFL0|H9AFL0_ARATH/tr|G0WXW0|G0WXW0_ARATH/tr|A0A142I795|A0A142I795_ARATH/tr|A0A075M556|A0A075M556_ARATH/tr|X5ICS1|X5ICS1_ARATH		8.59	0		0	2	MASCOT		T
	P20200500880_1,7476	R.IPPAYTK.T	789.451	-0.00021	2	1	40.19	0	0.00926	0|0	sp|O03042|RBL_ARATH/tr|A0A1B1W4U8|A0A1B1W4U8_ARATH/tr|H9AFL1|H9AFL1_ARATH/tr|A0A3G1M2D0|A0A3G1M2D0_ARATH/tr|Q85B88|Q85B88_ARATH/tr|A0A482JZC1|A0A482JZC1_ARATH/tr|A0A0F7C956|A0A0F7C956_ARATH/tr|A0A0K1CVP8|A0A0K1CVP8_ARATH/tr|H9AFL0|H9AFL0_ARATH/tr|G0WXW0|G0WXW0_ARATH/tr|A0A142I795|A0A142I795_ARATH/tr|A0A075M556|A0A075M556_ARATH/tr|X5ICS1|X5ICS1_ARATH		8.59	0		0	2	MASCOT		T
	P20200500880_1,7822	R.IPPAYTK.T	789.451	-0.00027	2	1	32	0	0.061	0|0	sp|O03042|RBL_ARATH/tr|A0A1B1W4U8|A0A1B1W4U8_ARATH/tr|H9AFL1|H9AFL1_ARATH/tr|A0A3G1M2D0|A0A3G1M2D0_ARATH/tr|Q85B88|Q85B88_ARATH/tr|A0A482JZC1|A0A482JZC1_ARATH/tr|A0A0F7C956|A0A0F7C956_ARATH/tr|A0A0K1CVP8|A0A0K1CVP8_ARATH/tr|H9AFL0|H9AFL0_ARATH/tr|G0WXW0|G0WXW0_ARATH/tr|A0A142I795|A0A142I795_ARATH/tr|A0A075M556|A0A075M556_ARATH/tr|X5ICS1|X5ICS1_ARATH		8.59	0		0	2	MASCOT		T
	P20200500880_1,8489	R.IPPAYTK.T	789.451	0.00043	2	1	25.11	0	0.298	0|0	sp|O03042|RBL_ARATH/tr|A0A1B1W4U8|A0A1B1W4U8_ARATH/tr|H9AFL1|H9AFL1_ARATH/tr|A0A3G1M2D0|A0A3G1M2D0_ARATH/tr|Q85B88|Q85B88_ARATH/tr|A0A482JZC1|A0A482JZC1_ARATH/tr|A0A0F7C956|A0A0F7C956_ARATH/tr|A0A0K1CVP8|A0A0K1CVP8_ARATH/tr|H9AFL0|H9AFL0_ARATH/tr|G0WXW0|G0WXW0_ARATH/tr|A0A142I795|A0A142I795_ARATH/tr|A0A075M556|A0A075M556_ARATH/tr|X5ICS1|X5ICS1_ARATH		8.59	0		0	2	MASCOT		T
	P20200500880_1,7715	R.LSGGDHIHAGTVVGK.L	1447.77	0.0019	2	1	69.08	0	2.19e-05	0|0	sp|O03042|RBL_ARATH/tr|A0A1B1W4U8|A0A1B1W4U8_ARATH/tr|Q85B88|Q85B88_ARATH/tr|A0A0F7C956|A0A0F7C956_ARATH/tr|A0A142I795|A0A142I795_ARATH/tr|A0A075M556|A0A075M556_ARATH/tr|X5ICS1|X5ICS1_ARATH		6.92	0		0	2	MASCOT		T
	P20200500880_1,8031	R.LSGGDHIHAGTVVGK.L	1447.77	-0.00059	4	1	22.61	0	0.479	0|0	sp|O03042|RBL_ARATH/tr|A0A1B1W4U8|A0A1B1W4U8_ARATH/tr|Q85B88|Q85B88_ARATH/tr|A0A0F7C956|A0A0F7C956_ARATH/tr|A0A142I795|A0A142I795_ARATH/tr|A0A075M556|A0A075M556_ARATH/tr|X5ICS1|X5ICS1_ARATH		6.92	0		0	2	MASCOT		T
	P20200500880_1,8837	R.LSGGDHIHAGTVVGK.L	1447.77	0.00165	4	1	20.05	0	0.859	0|0	sp|O03042|RBL_ARATH/tr|A0A1B1W4U8|A0A1B1W4U8_ARATH/tr|Q85B88|Q85B88_ARATH/tr|A0A0F7C956|A0A0F7C956_ARATH/tr|A0A142I795|A0A142I795_ARATH/tr|A0A075M556|A0A075M556_ARATH/tr|X5ICS1|X5ICS1_ARATH		6.92	0		0	2	MASCOT		T
	P20200500880_1,21398	R.VALEACVQAR.N	1116.58	-0.00213	2	1	47.17	0	0.00141	0|0	sp|O03042|RBL_ARATH/tr|A0A1B1W4U8|A0A1B1W4U8_ARATH/tr|Q85B88|Q85B88_ARATH/tr|A0A0F7C956|A0A0F7C956_ARATH/tr|A0A142I795|A0A142I795_ARATH/tr|A0A075M556|A0A075M556_ARATH/tr|X5ICS1|X5ICS1_ARATH		5.97	0		0	2	MASCOT		T
	P20200500880_1,21697	R.VALEACVQAR.N	1116.58	5e-05	2	1	64.42	0	2.71e-05	0|0	sp|O03042|RBL_ARATH/tr|A0A1B1W4U8|A0A1B1W4U8_ARATH/tr|Q85B88|Q85B88_ARATH/tr|A0A0F7C956|A0A0F7C956_ARATH/tr|A0A142I795|A0A142I795_ARATH/tr|A0A075M556|A0A075M556_ARATH/tr|X5ICS1|X5ICS1_ARATH		5.97	0		0	2	MASCOT		T
	P20200500880_1,21960	R.VALEACVQAR.N	1116.58	-0.00011	2	1	64.63	0	2.58e-05	0|0	sp|O03042|RBL_ARATH/tr|A0A1B1W4U8|A0A1B1W4U8_ARATH/tr|Q85B88|Q85B88_ARATH/tr|A0A0F7C956|A0A0F7C956_ARATH/tr|A0A142I795|A0A142I795_ARATH/tr|A0A075M556|A0A075M556_ARATH/tr|X5ICS1|X5ICS1_ARATH		5.97	0		0	2	MASCOT		T
	P20200500880_1,22283	R.VALEACVQAR.N	1116.58	-0.00029	2	1	64.27	0	2.85e-05	0|0	sp|O03042|RBL_ARATH/tr|A0A1B1W4U8|A0A1B1W4U8_ARATH/tr|Q85B88|Q85B88_ARATH/tr|A0A0F7C956|A0A0F7C956_ARATH/tr|A0A142I795|A0A142I795_ARATH/tr|A0A075M556|A0A075M556_ARATH/tr|X5ICS1|X5ICS1_ARATH		5.97	0		0	2	MASCOT		T
	P20200500880_1,22600	R.VALEACVQAR.N	1116.58	-0.00115	2	1	63.64	0	3.31e-05	0|0	sp|O03042|RBL_ARATH/tr|A0A1B1W4U8|A0A1B1W4U8_ARATH/tr|Q85B88|Q85B88_ARATH/tr|A0A0F7C956|A0A0F7C956_ARATH/tr|A0A142I795|A0A142I795_ARATH/tr|A0A075M556|A0A075M556_ARATH/tr|X5ICS1|X5ICS1_ARATH		5.97	0		0	2	MASCOT		T
	P20200500880_1,22883	R.VALEACVQAR.N	1116.58	-0.00095	2	1	63.66	0	3.3e-05	0|0	sp|O03042|RBL_ARATH/tr|A0A1B1W4U8|A0A1B1W4U8_ARATH/tr|Q85B88|Q85B88_ARATH/tr|A0A0F7C956|A0A0F7C956_ARATH/tr|A0A142I795|A0A142I795_ARATH/tr|A0A075M556|A0A075M556_ARATH/tr|X5ICS1|X5ICS1_ARATH		5.97	0		0	2	MASCOT		T
	P20200500880_1,23411	R.VALEACVQAR.N	1116.58	0.00019	2	1	57.41	0	0.000136	0|0	sp|O03042|RBL_ARATH/tr|A0A1B1W4U8|A0A1B1W4U8_ARATH/tr|Q85B88|Q85B88_ARATH/tr|A0A0F7C956|A0A0F7C956_ARATH/tr|A0A142I795|A0A142I795_ARATH/tr|A0A075M556|A0A075M556_ARATH/tr|X5ICS1|X5ICS1_ARATH		5.97	0		0	2	MASCOT		T
	P20200500880_1,25203	R.VALEACVQAR.N	1116.58	0.00047	2	1	41.49	0	0.00533	0|0	sp|O03042|RBL_ARATH/tr|A0A1B1W4U8|A0A1B1W4U8_ARATH/tr|Q85B88|Q85B88_ARATH/tr|A0A0F7C956|A0A0F7C956_ARATH/tr|A0A142I795|A0A142I795_ARATH/tr|A0A075M556|A0A075M556_ARATH/tr|X5ICS1|X5ICS1_ARATH		5.97	0		0	2	MASCOT		T
	P20200500880_1,25726	R.VALEACVQAR.N	1116.58	0.00527	2	1	40.36	0	0.00553	0|0	sp|O03042|RBL_ARATH/tr|A0A1B1W4U8|A0A1B1W4U8_ARATH/tr|Q85B88|Q85B88_ARATH/tr|A0A0F7C956|A0A0F7C956_ARATH/tr|A0A142I795|A0A142I795_ARATH/tr|A0A075M556|A0A075M556_ARATH/tr|X5ICS1|X5ICS1_ARATH		5.97	0		0	2	MASCOT		T
	P20200500880_1,71450	R.VALEACVQAR.N	1116.58	-0.00073	2	1	26.84	0	0.158	0|0	sp|O03042|RBL_ARATH/tr|A0A1B1W4U8|A0A1B1W4U8_ARATH/tr|Q85B88|Q85B88_ARATH/tr|A0A0F7C956|A0A0F7C956_ARATH/tr|A0A142I795|A0A142I795_ARATH/tr|A0A075M556|A0A075M556_ARATH/tr|X5ICS1|X5ICS1_ARATH		5.97	0		0	2	MASCOT		T
	P20200500880_1,68417	R.VTPQPGVPPEEAGAAVAAESSTGTWTTVWTDGLTSLDR.Y	3854.87	-0.00049	3	1	47.25	0	0.0028	0|0	sp|O03042|RBL_ARATH/tr|A0A1B1W4U8|A0A1B1W4U8_ARATH/tr|H9AFL1|H9AFL1_ARATH/tr|A0A3G1M2D0|A0A3G1M2D0_ARATH/tr|Q85B88|Q85B88_ARATH/tr|A0A482JZC1|A0A482JZC1_ARATH/tr|A0A0F7C956|A0A0F7C956_ARATH/tr|A0A0K1CVP8|A0A0K1CVP8_ARATH/tr|H9AFL0|H9AFL0_ARATH/tr|G0WXW0|G0WXW0_ARATH/tr|A0A142I795|A0A142I795_ARATH/tr|A0A075M556|A0A075M556_ARATH/tr|X5ICS1|X5ICS1_ARATH		3.83	0		0	2	MASCOT		T
	P20200500880_1,70047	R.VTPQPGVPPEEAGAAVAAESSTGTWTTVWTDGLTSLDR.Y	3854.87	0.00191	3	1	58.81	0	0.000196	0|0	sp|O03042|RBL_ARATH/tr|A0A1B1W4U8|A0A1B1W4U8_ARATH/tr|H9AFL1|H9AFL1_ARATH/tr|A0A3G1M2D0|A0A3G1M2D0_ARATH/tr|Q85B88|Q85B88_ARATH/tr|A0A482JZC1|A0A482JZC1_ARATH/tr|A0A0F7C956|A0A0F7C956_ARATH/tr|A0A0K1CVP8|A0A0K1CVP8_ARATH/tr|H9AFL0|H9AFL0_ARATH/tr|G0WXW0|G0WXW0_ARATH/tr|A0A142I795|A0A142I795_ARATH/tr|A0A075M556|A0A075M556_ARATH/tr|X5ICS1|X5ICS1_ARATH		3.83	0		0	2	MASCOT		T
	P20200500880_1,71129	R.VTPQPGVPPEEAGAAVAAESSTGTWTTVWTDGLTSLDR.Y	3854.87	0.01331	3	1	69.71	0	1.56e-05	0|0	sp|O03042|RBL_ARATH/tr|A0A1B1W4U8|A0A1B1W4U8_ARATH/tr|H9AFL1|H9AFL1_ARATH/tr|A0A3G1M2D0|A0A3G1M2D0_ARATH/tr|Q85B88|Q85B88_ARATH/tr|A0A482JZC1|A0A482JZC1_ARATH/tr|A0A0F7C956|A0A0F7C956_ARATH/tr|A0A0K1CVP8|A0A0K1CVP8_ARATH/tr|H9AFL0|H9AFL0_ARATH/tr|G0WXW0|G0WXW0_ARATH/tr|A0A142I795|A0A142I795_ARATH/tr|A0A075M556|A0A075M556_ARATH/tr|X5ICS1|X5ICS1_ARATH		3.83	0		0	2	MASCOT		T
	P20200500880_1,71816	R.VTPQPGVPPEEAGAAVAAESSTGTWTTVWTDGLTSLDR.Y	3854.87	-0.01789	3	1	81.7	0	1.03e-06	0|0	sp|O03042|RBL_ARATH/tr|A0A1B1W4U8|A0A1B1W4U8_ARATH/tr|H9AFL1|H9AFL1_ARATH/tr|A0A3G1M2D0|A0A3G1M2D0_ARATH/tr|Q85B88|Q85B88_ARATH/tr|A0A482JZC1|A0A482JZC1_ARATH/tr|A0A0F7C956|A0A0F7C956_ARATH/tr|A0A0K1CVP8|A0A0K1CVP8_ARATH/tr|H9AFL0|H9AFL0_ARATH/tr|G0WXW0|G0WXW0_ARATH/tr|A0A142I795|A0A142I795_ARATH/tr|A0A075M556|A0A075M556_ARATH/tr|X5ICS1|X5ICS1_ARATH		3.83	0		0	2	MASCOT		T
	P20200500880_1,72689	R.VTPQPGVPPEEAGAAVAAESSTGTWTTVWTDGLTSLDR.Y	3854.87	0.01661	3	1	49.03	0	0.00178	0|0	sp|O03042|RBL_ARATH/tr|A0A1B1W4U8|A0A1B1W4U8_ARATH/tr|H9AFL1|H9AFL1_ARATH/tr|A0A3G1M2D0|A0A3G1M2D0_ARATH/tr|Q85B88|Q85B88_ARATH/tr|A0A482JZC1|A0A482JZC1_ARATH/tr|A0A0F7C956|A0A0F7C956_ARATH/tr|A0A0K1CVP8|A0A0K1CVP8_ARATH/tr|H9AFL0|H9AFL0_ARATH/tr|G0WXW0|G0WXW0_ARATH/tr|A0A142I795|A0A142I795_ARATH/tr|A0A075M556|A0A075M556_ARATH/tr|X5ICS1|X5ICS1_ARATH		3.83	0		0	2	MASCOT		T
	P20200500880_1,73004	R.VTPQPGVPPEEAGAAVAAESSTGTWTTVWTDGLTSLDR.Y	3854.87	-0.00109	3	1	78.24	0	2.22e-06	0|0	sp|O03042|RBL_ARATH/tr|A0A1B1W4U8|A0A1B1W4U8_ARATH/tr|H9AFL1|H9AFL1_ARATH/tr|A0A3G1M2D0|A0A3G1M2D0_ARATH/tr|Q85B88|Q85B88_ARATH/tr|A0A482JZC1|A0A482JZC1_ARATH/tr|A0A0F7C956|A0A0F7C956_ARATH/tr|A0A0K1CVP8|A0A0K1CVP8_ARATH/tr|H9AFL0|H9AFL0_ARATH/tr|G0WXW0|G0WXW0_ARATH/tr|A0A142I795|A0A142I795_ARATH/tr|A0A075M556|A0A075M556_ARATH/tr|X5ICS1|X5ICS1_ARATH		3.83	0		0	2	MASCOT		T
	P20200500880_1,73293	R.VTPQPGVPPEEAGAAVAAESSTGTWTTVWTDGLTSLDR.Y	3854.87	-0.03559	3	1	67.84	0	2.51e-05	0|0	sp|O03042|RBL_ARATH/tr|A0A1B1W4U8|A0A1B1W4U8_ARATH/tr|H9AFL1|H9AFL1_ARATH/tr|A0A3G1M2D0|A0A3G1M2D0_ARATH/tr|Q85B88|Q85B88_ARATH/tr|A0A482JZC1|A0A482JZC1_ARATH/tr|A0A0F7C956|A0A0F7C956_ARATH/tr|A0A0K1CVP8|A0A0K1CVP8_ARATH/tr|H9AFL0|H9AFL0_ARATH/tr|G0WXW0|G0WXW0_ARATH/tr|A0A142I795|A0A142I795_ARATH/tr|A0A075M556|A0A075M556_ARATH/tr|X5ICS1|X5ICS1_ARATH		3.83	0		0	2	MASCOT		T
$5-1	tr|A0A178UTZ4|A0A178UTZ4_ARATH MCCB OS=Arabidopsis thaliana OX=3702 GN=AXX17_At4g38940 PE=4 SV=1	41	24	0.4106	64011.9	8.78
$5-2	sp|Q9LDD8|MCCB_ARATH Methylcrotonoyl-CoA carboxylase beta chain, mitochondrial OS=Arabidopsis thaliana OX=3702 GN=MCCB PE=2 SV=1	41	24	0.4106	64011.9	8.78
	P20200500880_1,47631	K.EPLYDINELR.S	1261.64	0.00111	2	1	48.91	0	0.000951	0|0	sp|Q9LDD8|MCCB_ARATH/tr|A0A178UTZ4|A0A178UTZ4_ARATH		4.14	0		0	2	MASCOT		T
	P20200500880_1,37714	K.GGTYYPITIK.K	1112.6	-0.00045	2	1	24.93	0	0.151	0|0	sp|Q9LDD8|MCCB_ARATH/tr|A0A178UTZ4|A0A178UTZ4_ARATH		8.5	0		0	2	MASCOT		T
	P20200500880_1,59415	K.GNGTIFLAGPPLVK.A	1383.8	-6e-05	2	1	23.35	0	0.597	0|0	sp|Q9LDD8|MCCB_ARATH/tr|A0A178UTZ4|A0A178UTZ4_ARATH		8.75	0		0	2	MASCOT		T
	P20200500880_1,59745	K.GNGTIFLAGPPLVK.A	1383.8	-0.00068	2	1	61.12	0	3.69e-05	0|0	sp|Q9LDD8|MCCB_ARATH/tr|A0A178UTZ4|A0A178UTZ4_ARATH		8.75	0		0	2	MASCOT		T
	P20200500880_1,60076	K.GNGTIFLAGPPLVK.A	1383.8	0.00114	2	1	56.2	0	0.000115	0|0	sp|Q9LDD8|MCCB_ARATH/tr|A0A178UTZ4|A0A178UTZ4_ARATH		8.75	0		0	2	MASCOT		T
	P20200500880_1,5400	K.KVLAGGGEEAVK.R	1157.65	0.0003	2	1	43.68	0	0.00306	0|0	sp|Q9LDD8|MCCB_ARATH/tr|A0A178UTZ4|A0A178UTZ4_ARATH		6.14	1		0	2	MASCOT		T
	P20200500880_1,5401	K.KVLAGGGEEAVK.R	1157.65	0.00221	3	1	42.28	0	0.00429	0|0	sp|Q9LDD8|MCCB_ARATH/tr|A0A178UTZ4|A0A178UTZ4_ARATH		6.14	1		0	2	MASCOT		T
	P20200500880_1,6996	K.MVM*AVSCAK.V ! -.MVM*AVSCAK.V	1012.46	-0.00023	2	1	36.6	0	0.00639	0|0	sp|Q9LDD8|MCCB_ARATH/tr|A0A178UTZ4|A0A178UTZ4_ARATH ! tr|Q56ZH9|Q56ZH9_ARATH		7.98	0	15.994919 Oxidation (M)	0	2	MASCOT		T
	P20200500880_1,15795	K.MVMAVSCAK.V ! -.MVMAVSCAK.V	996.467	-0.00137	2	1	51.48	0	0.000319	0|0	sp|Q9LDD8|MCCB_ARATH/tr|A0A178UTZ4|A0A178UTZ4_ARATH ! tr|Q56ZH9|Q56ZH9_ARATH		7.98	0		0	2	MASCOT		T
	P20200500880_1,4505	K.NLHMAAK.Q	784.413	-0.00022	2	1	24.73	0	0.0897	0|0	sp|Q9LDD8|MCCB_ARATH/tr|A0A178UTZ4|A0A178UTZ4_ARATH		8.76	0		0	2	MASCOT		T
	P20200500880_1,54057	K.NLVYKEPLYDINELR.S	1879	-0.00571	3	1	47.06	0	0.00134	0|0	sp|Q9LDD8|MCCB_ARATH/tr|A0A178UTZ4|A0A178UTZ4_ARATH		4.68	1		0	2	MASCOT		T
	P20200500880_1,25480	K.QAEVFPDKENFGR.V	1536.74	-1e-05	3	1	22.21	0	0.362	0|0	sp|Q9LDD8|MCCB_ARATH/tr|A0A178UTZ4|A0A178UTZ4_ARATH		4.68	1		0	2	MASCOT		T
	P20200500880_1,5538	K.QGM*EGTFGSK.N	1057.46	0.00025	2	1	59.18	0	1.9e-05	0|0	sp|Q9LDD8|MCCB_ARATH/tr|A0A178UTZ4|A0A178UTZ4_ARATH		6	0	15.994919 Oxidation (M)	0	2	MASCOT		T
	P20200500880_1,12677	K.QGMEGTFGSK.N	1041.47	-0.00065	2	1	45.39	0	0.000674	0|0	sp|Q9LDD8|MCCB_ARATH/tr|A0A178UTZ4|A0A178UTZ4_ARATH		6	0		0	2	MASCOT		T
	P20200500880_1,43408	K.QYGTTLVTGFAR.I	1313.68	0.00066	2	1	46.8	0	0.00115	0|0	sp|Q9LDD8|MCCB_ARATH/tr|A0A178UTZ4|A0A178UTZ4_ARATH		8.75	0		0	2	MASCOT		T
	P20200500880_1,43765	K.QYGTTLVTGFAR.I	1313.68	-0.00026	2	1	46.63	0	0.00123	0|0	sp|Q9LDD8|MCCB_ARATH/tr|A0A178UTZ4|A0A178UTZ4_ARATH		8.75	0		0	2	MASCOT		T
	P20200500880_1,5886	K.TVDAYER.E	853.405	-7e-05	2	1	48.4	0	0.000562	0|0	sp|Q9LDD8|MCCB_ARATH/tr|A0A178UTZ4|A0A178UTZ4_ARATH/tr|Q56ZH9|Q56ZH9_ARATH		4.37	0		0	2	MASCOT		T
	P20200500880_1,8538	K.VLAGGGEEAVK.R	1029.56	-0.00213	2	1	35.64	0	0.02	0|0	sp|Q9LDD8|MCCB_ARATH/tr|A0A178UTZ4|A0A178UTZ4_ARATH		4.53	0		0	2	MASCOT		T
	P20200500880_1,5660	K.VLAGGGEEAVKR.N	1185.66	-0.00057	3	1	37.98	0	0.00856	0|0	sp|Q9LDD8|MCCB_ARATH/tr|A0A178UTZ4|A0A178UTZ4_ARATH		6.11	1		0	2	MASCOT		T
	P20200500880_1,28660	K.WTEEEEEAFK.K	1297.56	0.00141	2	1	56.19	0	3.98e-05	0|0	sp|Q9LDD8|MCCB_ARATH/tr|A0A178UTZ4|A0A178UTZ4_ARATH/tr|Q56ZH9|Q56ZH9_ARATH		3.98	0		0	2	MASCOT		T
	P20200500880_1,65769	R.AYSPDFM*FIWPNAR.I	1730.8	-0.00342	2	1	46.14	0	0.000852	0|0	sp|Q9LDD8|MCCB_ARATH/tr|A0A178UTZ4|A0A178UTZ4_ARATH/tr|Q56ZH9|Q56ZH9_ARATH		5.88	0	15.994919 Oxidation (M)	0	2	MASCOT		T
	P20200500880_1,65813	R.AYSPDFM*FIWPNAR.I	1730.8	-0.00122	3	1	23.22	0	0.165	0|0	sp|Q9LDD8|MCCB_ARATH/tr|A0A178UTZ4|A0A178UTZ4_ARATH/tr|Q56ZH9|Q56ZH9_ARATH		5.88	0	15.994919 Oxidation (M)	0	2	MASCOT		T
	P20200500880_1,11214	R.EANPYYSTAR.L	1171.54	-0.00457	2	1	25.66	0	0.0766	0|0	sp|Q9LDD8|MCCB_ARATH/tr|A0A178UTZ4|A0A178UTZ4_ARATH/tr|Q56ZH9|Q56ZH9_ARATH		6.1	0		0	2	MASCOT		T
	P20200500880_1,11540	R.EANPYYSTAR.L	1171.54	-0.00155	2	1	28.7	0	0.0363	0|0	sp|Q9LDD8|MCCB_ARATH/tr|A0A178UTZ4|A0A178UTZ4_ARATH/tr|Q56ZH9|Q56ZH9_ARATH		6.1	0		0	2	MASCOT		T
	P20200500880_1,27041	R.FGVFR.M	625.346	0.00063	2	1	22.4	0	0.187	0|0	sp|Q9LDD8|MCCB_ARATH/tr|A0A178UTZ4|A0A178UTZ4_ARATH/tr|Q56ZH9|Q56ZH9_ARATH		9.75	0		0	2	MASCOT		T
	P20200500880_1,27358	R.FGVFR.M	625.346	0.00061	2	1	25.84	0	0.0848	0|0	sp|Q9LDD8|MCCB_ARATH/tr|A0A178UTZ4|A0A178UTZ4_ARATH/tr|Q56ZH9|Q56ZH9_ARATH		9.75	0		0	2	MASCOT		T
	P20200500880_1,22247	R.ICM*FM*ANDPTVK.G	1458.64	0.00165	2	1	23.88	0	0.0786	0|0	sp|Q9LDD8|MCCB_ARATH/tr|A0A178UTZ4|A0A178UTZ4_ARATH		5.83	0	15.994919 Oxidation (M)	0	2	MASCOT		T
	P20200500880_1,35658	R.ICMFM*ANDPTVK.G	1442.65	-0.00087	2	1	33.36	0	0.0144	0|0	sp|Q9LDD8|MCCB_ARATH/tr|A0A178UTZ4|A0A178UTZ4_ARATH		5.83	0	15.994919 Oxidation (M)	0	2	MASCOT		T
	P20200500880_1,57244	R.IGIM*GGAQAAGVLTQIER.A	1800.96	0.00189	3	1	43.12	0	0.00298	0|0	sp|Q9LDD8|MCCB_ARATH/tr|A0A178UTZ4|A0A178UTZ4_ARATH/tr|Q56ZH9|Q56ZH9_ARATH		6	0	15.994919 Oxidation (M)	0	2	MASCOT		T
	P20200500880_1,57561	R.IGIM*GGAQAAGVLTQIER.A	1800.96	-0.00021	3	1	56.53	0	0.000131	0|0	sp|Q9LDD8|MCCB_ARATH/tr|A0A178UTZ4|A0A178UTZ4_ARATH/tr|Q56ZH9|Q56ZH9_ARATH		6	0	15.994919 Oxidation (M)	0	2	MASCOT		T
	P20200500880_1,57928	R.IGIM*GGAQAAGVLTQIER.A	1800.96	9e-05	3	1	20.61	0	0.512	0|0	sp|Q9LDD8|MCCB_ARATH/tr|A0A178UTZ4|A0A178UTZ4_ARATH/tr|Q56ZH9|Q56ZH9_ARATH		6	0	15.994919 Oxidation (M)	0	2	MASCOT		T
	P20200500880_1,64224	R.IGIMGGAQAAGVLTQIER.A	1784.97	0.00019	2	1	115.6	0	1.49e-10	0|0	sp|Q9LDD8|MCCB_ARATH/tr|A0A178UTZ4|A0A178UTZ4_ARATH/tr|Q56ZH9|Q56ZH9_ARATH		6	0		0	2	MASCOT		T
	P20200500880_1,30809	R.IVDGSEFDEFKK.Q	1413.69	-0.00037	3	1	41.59	0	0.004	0|0	sp|Q9LDD8|MCCB_ARATH/tr|A0A178UTZ4|A0A178UTZ4_ARATH		4.32	1		0	2	MASCOT		T
	P20200500880_1,31135	R.IVDGSEFDEFKK.Q	1413.69	-1e-05	3	1	42.77	0	0.00305	0|0	sp|Q9LDD8|MCCB_ARATH/tr|A0A178UTZ4|A0A178UTZ4_ARATH		4.32	1		0	2	MASCOT		T
	P20200500880_1,31599	R.IVDGSEFDEFKK.Q	1413.69	0.00164	3	1	42.4	0	0.00352	0|0	sp|Q9LDD8|MCCB_ARATH/tr|A0A178UTZ4|A0A178UTZ4_ARATH		4.32	1		0	2	MASCOT		T
	P20200500880_1,64778	R.LPCIYLVDSGGAYLPK.Q	1765.92	-0.01076	2	1	44.43	0	0.00254	0|0	sp|Q9LDD8|MCCB_ARATH/tr|A0A178UTZ4|A0A178UTZ4_ARATH		5.83	0		0	2	MASCOT		T
	P20200500880_1,47801	R.LWDDGVIDPCDTR.K	1561.7	-0.00277	2	1	38.44	0	0.0103	0|0	sp|Q9LDD8|MCCB_ARATH/tr|A0A178UTZ4|A0A178UTZ4_ARATH/tr|Q56ZH9|Q56ZH9_ARATH		3.77	0		0	2	MASCOT		T
	P20200500880_1,48782	R.LWDDGVIDPCDTR.K	1561.7	-0.00777	2	1	21.78	0	0.539	0|0	sp|Q9LDD8|MCCB_ARATH/tr|A0A178UTZ4|A0A178UTZ4_ARATH/tr|Q56ZH9|Q56ZH9_ARATH		3.77	0		0	2	MASCOT		T
	P20200500880_1,49139	R.LWDDGVIDPCDTR.K	1561.7	-0.00013	2	1	59.64	0	1.91e-05	0|0	sp|Q9LDD8|MCCB_ARATH/tr|A0A178UTZ4|A0A178UTZ4_ARATH/tr|Q56ZH9|Q56ZH9_ARATH		3.77	0		0	2	MASCOT		T
	P20200500880_1,38730	R.LWDDGVIDPCDTRK.V	1689.79	0.00048	3	1	21.39	0	0.287	0|0	sp|Q9LDD8|MCCB_ARATH/tr|A0A178UTZ4|A0A178UTZ4_ARATH/tr|Q56ZH9|Q56ZH9_ARATH		4.14	1		0	2	MASCOT		T
	P20200500880_1,67163	R.NSEAFSSNSIAMEGILSELR.S	2155.03	0.00086	2	1	127.66	0	1.1e-11	0|0	sp|Q9LDD8|MCCB_ARATH/tr|A0A178UTZ4|A0A178UTZ4_ARATH		4.25	0		0	2	MASCOT		T
$6-1	sp|Q94B78|GCSP1_ARATH Glycine dehydrogenase (decarboxylating) 1, mitochondrial OS=Arabidopsis thaliana OX=3702 GN=GLDP1 PE=1 SV=2	33	23	0.2536	112924	6.51
$6-2	tr|A0A178UTF1|A0A178UTF1_ARATH Glycine cleavage system P protein OS=Arabidopsis thaliana OX=3702 GN=AXX17_At4g37830 PE=3 SV=1	33	23	0.2536	112924	6.51
	P20200500880_1,6431	K.CSDAHAIADAASK.S	1316.59	-0.00365	2	1	60.85	0	2.14e-05	0|0	sp|Q94B78|GCSP1_ARATH/tr|A0A178UTF1|A0A178UTF1_ARATH/tr|Q93Z12|Q93Z12_ARATH/tr|Q42350|Q42350_ARATH/tr|B3H5Y8|B3H5Y8_ARATH		5.21	0		0	2	MASCOT		T
	P20200500880_1,63419	K.FDAGLTESQM*IQHMVDLASK.N	2237.06	0.00255	3	1	35.81	0	0.0133	0|0	sp|Q94B78|GCSP1_ARATH/tr|A0A178UTF1|A0A178UTF1_ARATH/tr|B3H5Y8|B3H5Y8_ARATH		4.54	0	15.994919 Oxidation (M)	0	2	MASCOT		T
	P20200500880_1,26765	K.FWPTTGR.V	864.436	-7e-05	2	1	27.7	0	0.134	0|0	sp|Q94B78|GCSP1_ARATH/sp|O80988|GCSP2_ARATH/tr|A0A178UTF1|A0A178UTF1_ARATH/tr|A0A178W2X1|A0A178W2X1_ARATH/tr|Q93Z12|Q93Z12_ARATH		9.75	0		0	2	MASCOT		T
	P20200500880_1,43022	K.GAPHPPSLLM*ADTWK.K	1636.82	0.00011	3	1	20.23	0	0.754	0|0	sp|Q94B78|GCSP1_ARATH/sp|O80988|GCSP2_ARATH/tr|A0A178UTF1|A0A178UTF1_ARATH/tr|A0A178W2X1|A0A178W2X1_ARATH/tr|Q93Z12|Q93Z12_ARATH		6.74	0	15.994919 Oxidation (M)	0	2	MASCOT		T
	P20200500880_1,43388	K.GAPHPPSLLM*ADTWK.K	1636.82	0.00098	3	1	29.68	0	0.0828	0|0	sp|Q94B78|GCSP1_ARATH/sp|O80988|GCSP2_ARATH/tr|A0A178UTF1|A0A178UTF1_ARATH/tr|A0A178W2X1|A0A178W2X1_ARATH/tr|Q93Z12|Q93Z12_ARATH		6.74	0	15.994919 Oxidation (M)	0	2	MASCOT		T
	P20200500880_1,50536	K.GAPHPPSLLMADTWK.K	1620.82	-0.00183	3	1	53.17	0	0.000406	0|0	sp|Q94B78|GCSP1_ARATH/sp|O80988|GCSP2_ARATH/tr|A0A178UTF1|A0A178UTF1_ARATH/tr|A0A178W2X1|A0A178W2X1_ARATH/tr|Q93Z12|Q93Z12_ARATH		6.74	0		0	2	MASCOT		T
	P20200500880_1,50872	K.GAPHPPSLLMADTWK.K	1620.82	0.00405	3	1	37.55	0	0.0144	0|0	sp|Q94B78|GCSP1_ARATH/sp|O80988|GCSP2_ARATH/tr|A0A178UTF1|A0A178UTF1_ARATH/tr|A0A178W2X1|A0A178W2X1_ARATH/tr|Q93Z12|Q93Z12_ARATH		6.74	0		0	2	MASCOT		T
	P20200500880_1,12541	K.GNADVQNNVLK.G ! K.GNADVQNNVLK.L	1171.61	0.00164	2	1	49.66	0	0.0015	0|0	sp|Q94B78|GCSP1_ARATH/tr|A0A178UTF1|A0A178UTF1_ARATH/tr|Q93Z12|Q93Z12_ARATH ! tr|B3H5Y8|B3H5Y8_ARATH		5.84	0		0	2	MASCOT		T
	P20200500880_1,22758	K.GNINIEEVR.K	1043.55	-0.00035	2	1	23.29	0	0.836	0|0	sp|Q94B78|GCSP1_ARATH/tr|A0A178UTF1|A0A178UTF1_ARATH/tr|Q93Z12|Q93Z12_ARATH/tr|B3H5Y8|B3H5Y8_ARATH		4.53	0		0	2	MASCOT		T
	P20200500880_1,23056	K.GNINIEEVR.K	1043.55	-0.00117	2	1	57.24	0	9.27e-05	0|0	sp|Q94B78|GCSP1_ARATH/tr|A0A178UTF1|A0A178UTF1_ARATH/tr|Q93Z12|Q93Z12_ARATH/tr|B3H5Y8|B3H5Y8_ARATH		4.53	0		0	2	MASCOT		T
	P20200500880_1,13258	K.GNINIEEVRK.A	1171.64	-0.0014	2	1	50.97	0	0.00117	0|0	sp|Q94B78|GCSP1_ARATH/tr|A0A178UTF1|A0A178UTF1_ARATH/tr|Q93Z12|Q93Z12_ARATH/tr|B3H5Y8|B3H5Y8_ARATH		6.14	1		0	2	MASCOT		T
	P20200500880_1,34457	K.IAILNANYM*AK.R ! K.IAILNANYM*AK.C	1237.66	-0.00025	2	1	34.97	0	0.0708	0|0	sp|Q94B78|GCSP1_ARATH/sp|O80988|GCSP2_ARATH/tr|A0A178UTF1|A0A178UTF1_ARATH/tr|A0A178W2X1|A0A178W2X1_ARATH/tr|B3H5Y8|B3H5Y8_ARATH ! tr|Q93Z12|Q93Z12_ARATH		8.59	0	15.994919 Oxidation (M)	0	2	MASCOT		T
	P20200500880_1,34788	K.IAILNANYM*AK.R ! K.IAILNANYM*AK.C	1237.66	-0.00141	2	1	50.96	0	0.000486	0|0	sp|Q94B78|GCSP1_ARATH/sp|O80988|GCSP2_ARATH/tr|A0A178UTF1|A0A178UTF1_ARATH/tr|A0A178W2X1|A0A178W2X1_ARATH/tr|B3H5Y8|B3H5Y8_ARATH ! tr|Q93Z12|Q93Z12_ARATH		8.59	0	15.994919 Oxidation (M)	0	2	MASCOT		T
	P20200500880_1,45262	K.IAILNANYMAK.R ! K.IAILNANYMAK.C	1221.67	-0.00041	2	1	46.19	0	0.00161	0|0	sp|Q94B78|GCSP1_ARATH/sp|O80988|GCSP2_ARATH/tr|A0A178UTF1|A0A178UTF1_ARATH/tr|A0A178W2X1|A0A178W2X1_ARATH/tr|B3H5Y8|B3H5Y8_ARATH ! tr|Q93Z12|Q93Z12_ARATH		8.59	0		0	2	MASCOT		T
	P20200500880_1,13127	K.IITVGTDAK.G	917.53	0.00038	2	1	47.65	0	0.00148	0|0	sp|Q94B78|GCSP1_ARATH/tr|A0A178UTF1|A0A178UTF1_ARATH/tr|Q93Z12|Q93Z12_ARATH/tr|B3H5Y8|B3H5Y8_ARATH		5.84	0		0	2	MASCOT		T
	P20200500880_1,55032	K.NHLAPFLPSHPVIPTGGIPQPEK.T	2446.32	-0.00355	4	1	26.21	0	0.0981	0|0	sp|Q94B78|GCSP1_ARATH/tr|A0A178UTF1|A0A178UTF1_ARATH/tr|Q93Z12|Q93Z12_ARATH/tr|B3H5Y8|B3H5Y8_ARATH		6.92	0		0	2	MASCOT		T
	P20200500880_1,17072	K.NTAGIEPEDVAK.R	1243.62	-0.00135	2	1	50.27	0	0.000482	0|0	sp|Q94B78|GCSP1_ARATH/sp|O80988|GCSP2_ARATH/tr|A0A178UTF1|A0A178UTF1_ARATH/tr|A0A178W2X1|A0A178W2X1_ARATH/tr|Q93Z12|Q93Z12_ARATH/tr|B3H5Y8|B3H5Y8_ARATH		4.14	0		0	2	MASCOT		T
	P20200500880_1,17405	K.NTAGIEPEDVAK.R	1243.62	-0.00037	2	1	52.66	0	0.000281	0|0	sp|Q94B78|GCSP1_ARATH/sp|O80988|GCSP2_ARATH/tr|A0A178UTF1|A0A178UTF1_ARATH/tr|A0A178W2X1|A0A178W2X1_ARATH/tr|Q93Z12|Q93Z12_ARATH/tr|B3H5Y8|B3H5Y8_ARATH		4.14	0		0	2	MASCOT		T
	P20200500880_1,11745	K.SEINLR.V	731.405	4e-05	2	1	36.86	0	0.0265	0|0	sp|Q94B78|GCSP1_ARATH/tr|A0A178UTF1|A0A178UTF1_ARATH/tr|Q93Z12|Q93Z12_ARATH/tr|Q42350|Q42350_ARATH/tr|B3H5Y8|B3H5Y8_ARATH		5.72	0		0	2	MASCOT		T
	P20200500880_1,44336	K.TFCIPHGGGGPGMGPIGVK.N ! K.TFCIPHGGGGPGMGPIGVK.Q	1838.9	-0.00162	3	1	37.04	0	0.0133	0|0	sp|Q94B78|GCSP1_ARATH/tr|A0A178UTF1|A0A178UTF1_ARATH/tr|Q93Z12|Q93Z12_ARATH/tr|B3H5Y8|B3H5Y8_ARATH ! sp|O80988|GCSP2_ARATH/tr|A0A178W2X1|A0A178W2X1_ARATH		7.92	0		0	2	MASCOT		T
	P20200500880_1,13830	K.TRADGFDLK.V	1022.53	0.00083	3	1	24.48	0	0.278	0|0	sp|Q94B78|GCSP1_ARATH/sp|O80988|GCSP2_ARATH/tr|A0A178UTF1|A0A178UTF1_ARATH/tr|A0A178W2X1|A0A178W2X1_ARATH/tr|B3H5Y8|B3H5Y8_ARATH		5.63	1		0	2	MASCOT		T
	P20200500880_1,7018	K.VVTSDLK.D	761.44	0.00097	2	1	29.38	0	0.0844	0|0	sp|Q94B78|GCSP1_ARATH/tr|A0A178UTF1|A0A178UTF1_ARATH/tr|B3H5Y8|B3H5Y8_ARATH		5.81	0		0	2	MASCOT		T
	P20200500880_1,13193	R.EEIAQIEK.G	959.504	-0.00616	2	1	33.52	0	0.0853	0|0	sp|Q94B78|GCSP1_ARATH/tr|A0A178UTF1|A0A178UTF1_ARATH/tr|Q93Z12|Q93Z12_ARATH/tr|B3H5Y8|B3H5Y8_ARATH		4.25	0		0	2	MASCOT		T
	P20200500880_1,1056	R.EQHIR.R ! K.EQHLR.A ! R.EQHLR.R	682.363	0.00022	2	1	20.38	0	0.439	0|0	sp|Q94B78|GCSP1_ARATH/sp|O80988|GCSP2_ARATH/tr|A0A178UTF1|A0A178UTF1_ARATH/tr|A0A178W2X1|A0A178W2X1_ARATH/tr|Q93Z12|Q93Z12_ARATH/tr|B3H5Y8|B3H5Y8_ARATH ! sp|P15457|2SS1_ARATH/tr|A0A178UXL9|A0A178UXL9_ARATH ! tr|Q9SR18|Q9SR18_ARATH/tr|A0A178VBA4|A0A178VBA4_ARATH		6.85	0		0	2	MASCOT		T
	P20200500880_1,1550	R.EQHIR.R ! K.EQHLR.A ! R.EQHLR.R	682.363	0.00012	2	1	22.26	0	0.285	0|0	sp|Q94B78|GCSP1_ARATH/sp|O80988|GCSP2_ARATH/tr|A0A178UTF1|A0A178UTF1_ARATH/tr|A0A178W2X1|A0A178W2X1_ARATH/tr|Q93Z12|Q93Z12_ARATH/tr|B3H5Y8|B3H5Y8_ARATH ! sp|P15457|2SS1_ARATH/tr|A0A178UXL9|A0A178UXL9_ARATH ! tr|Q9SR18|Q9SR18_ARATH/tr|A0A178VBA4|A0A178VBA4_ARATH		6.85	0		0	2	MASCOT		T
	P20200500880_1,49108	R.FCDALISIR.E	1094.57	0.00116	2	1	46.78	0	0.00156	0|0	sp|Q94B78|GCSP1_ARATH/sp|O80988|GCSP2_ARATH/tr|A0A178UTF1|A0A178UTF1_ARATH/tr|A0A178W2X1|A0A178W2X1_ARATH/tr|Q93Z12|Q93Z12_ARATH/tr|B3H5Y8|B3H5Y8_ARATH		5.83	0		0	2	MASCOT		T
	P20200500880_1,55985	R.GVNGTVAHEFIIDLR.G	1640.88	-0.00086	3	1	22.15	0	0.363	0|0	sp|Q94B78|GCSP1_ARATH/sp|O80988|GCSP2_ARATH/tr|A0A178UTF1|A0A178UTF1_ARATH/tr|A0A178W2X1|A0A178W2X1_ARATH/tr|Q93Z12|Q93Z12_ARATH/tr|B3H5Y8|B3H5Y8_ARATH		5.32	0		0	2	MASCOT		T
	P20200500880_1,3871	R.HNSATPDEQTHM*AK.F	1582.69	0.00099	3	1	36.4	0	0.0127	0|0	sp|Q94B78|GCSP1_ARATH/tr|A0A178UTF1|A0A178UTF1_ARATH/tr|B3H5Y8|B3H5Y8_ARATH		5.99	0	15.994919 Oxidation (M)	0	2	MASCOT		T
	P20200500880_1,4138	R.HNSATPDEQTHMAK.F	1566.7	-0.00213	3	1	72.61	0	1.35e-06	0|0	sp|Q94B78|GCSP1_ARATH/tr|A0A178UTF1|A0A178UTF1_ARATH/tr|B3H5Y8|B3H5Y8_ARATH		5.99	0		0	2	MASCOT		T
	P20200500880_1,29659	R.IIGISVDSSGK.Q	1075.6	6e-05	2	1	69.06	0	1.12e-05	0|0	sp|Q94B78|GCSP1_ARATH/tr|A0A178UTF1|A0A178UTF1_ARATH/tr|Q93Z12|Q93Z12_ARATH/tr|B3H5Y8|B3H5Y8_ARATH		5.84	0		0	2	MASCOT		T
	P20200500880_1,3505	R.MAM*QTR.E	753.338	-0.00049	2	1	27	0	0.0569	0|0	sp|Q94B78|GCSP1_ARATH/sp|O80988|GCSP2_ARATH/tr|A0A178UTF1|A0A178UTF1_ARATH/tr|A0A178W2X1|A0A178W2X1_ARATH/tr|Q93Z12|Q93Z12_ARATH/tr|B3H5Y8|B3H5Y8_ARATH		9.5	0	15.994919 Oxidation (M)	0	2	MASCOT		T
	P20200500880_1,61580	R.NIM*ENPAWYTQYTPYQAEISQGR.L	2776.27	-0.00363	3	1	34.73	0	0.0102	0|0	sp|Q94B78|GCSP1_ARATH/sp|O80988|GCSP2_ARATH/tr|A0A178UTF1|A0A178UTF1_ARATH/tr|A0A178W2X1|A0A178W2X1_ARATH/tr|B3H5Y8|B3H5Y8_ARATH		4.53	0	15.994919 Oxidation (M)	0	2	MASCOT		T
	P20200500880_1,64346	R.NIMENPAWYTQYTPYQAEISQGR.L	2760.27	-0.00373	2	1	97.34	0	1.92e-08	0|0	sp|Q94B78|GCSP1_ARATH/sp|O80988|GCSP2_ARATH/tr|A0A178UTF1|A0A178UTF1_ARATH/tr|A0A178W2X1|A0A178W2X1_ARATH/tr|B3H5Y8|B3H5Y8_ARATH		4.53	0		0	2	MASCOT		T
$7-1	tr|F4IWV2|F4IWV2_ARATH 2-oxoglutarate dehydrogenase, E1 component OS=Arabidopsis thaliana OX=3702 GN=At3g55410 PE=1 SV=1	26	23	0.2517	115162	6.47
$7-2	tr|Q9M2T8|Q9M2T8_ARATH 2-oxoglutarate dehydrogenase, E1 subunit-like protein OS=Arabidopsis thaliana OX=3702 GN=T22E16.70 PE=4 SV=1	26	23	0.2537	114217	6.69
$7-3	tr|A0A384KLZ3|A0A384KLZ3_ARATH Transket_pyr domain-containing protein OS=Arabidopsis thaliana OX=3702 GN=AXX17_At3g50000 PE=1 SV=1	26	23	0.2517	115162	6.47
	P20200500880_1,5338	K.AQSAPVPR.A	825.458	0.00053	2	1	31.12	0	0.0246	0|0	tr|F4IWV2|F4IWV2_ARATH/tr|Q84VW8|Q84VW8_ARATH/tr|A0A384KLZ3|A0A384KLZ3_ARATH/tr|Q9M2T8|Q9M2T8_ARATH		9.8	0		0	2	MASCOT		T
	P20200500880_1,14253	K.DQNDHSDLEEGIR.R	1527.67	-0.00106	3	1	20.62	0	0.15	0|0	tr|F4IWV2|F4IWV2_ARATH/tr|Q84VW8|Q84VW8_ARATH/tr|A0A384KLZ3|A0A384KLZ3_ARATH/tr|Q0WME3|Q0WME3_ARATH/tr|Q9M2T8|Q9M2T8_ARATH/tr|Q56WF9|Q56WF9_ARATH		4.1	0		0	2	MASCOT		T
	P20200500880_1,31522	K.IETPTPWR.Y	999.526	-0.00154	2	1	25.69	0	0.132	0|0	tr|F4IWV2|F4IWV2_ARATH/tr|Q84VW8|Q84VW8_ARATH/tr|A0A384KLZ3|A0A384KLZ3_ARATH/tr|Q9M2T8|Q9M2T8_ARATH		6	0		0	2	MASCOT		T
	P20200500880_1,38327	K.LDPLGLEQR.E	1040.57	0.00095	2	1	27.3	0	0.0889	0|0	tr|F4IWV2|F4IWV2_ARATH/tr|Q84VW8|Q84VW8_ARATH/tr|A0A384KLZ3|A0A384KLZ3_ARATH/tr|Q9M2T8|Q9M2T8_ARATH		4.37	0		0	2	MASCOT		T
	P20200500880_1,27598	K.LLECGEVSQQDIDR.I	1661.78	0.00058	2	1	77.13	0	9.35e-07	0|0	tr|F4IWV2|F4IWV2_ARATH/tr|Q84VW8|Q84VW8_ARATH/tr|A0A384KLZ3|A0A384KLZ3_ARATH/tr|Q0WME3|Q0WME3_ARATH/tr|Q9M2T8|Q9M2T8_ARATH		3.92	0		0	2	MASCOT		T
	P20200500880_1,65788	K.LTDSFLDGTSSVYLEELQR.A	2173.07	0.00023	2	1	127.57	0	1.18e-11	0|0	tr|F4IWV2|F4IWV2_ARATH/tr|Q9FLH2|Q9FLH2_ARATH/tr|Q84VW8|Q84VW8_ARATH/tr|A0A384KLZ3|A0A384KLZ3_ARATH/tr|A0A178UD18|A0A178UD18_ARATH/tr|Q9M2T8|Q9M2T8_ARATH/tr|O49541|O49541_ARATH/tr|Q9ZRQ2|Q9ZRQ2_ARATH		3.92	0		0	2	MASCOT		T
	P20200500880_1,65791	K.LTDSFLDGTSSVYLEELQR.A	2173.07	-0.00863	3	1	87.6	0	1.21e-07	0|0	tr|F4IWV2|F4IWV2_ARATH/tr|Q9FLH2|Q9FLH2_ARATH/tr|Q84VW8|Q84VW8_ARATH/tr|A0A384KLZ3|A0A384KLZ3_ARATH/tr|A0A178UD18|A0A178UD18_ARATH/tr|Q9M2T8|Q9M2T8_ARATH/tr|O49541|O49541_ARATH/tr|Q9ZRQ2|Q9ZRQ2_ARATH		3.92	0		0	2	MASCOT		T
	P20200500880_1,14829	K.QYYSNDLDR.T	1173.52	-0.00065	2	1	21.04	0	0.299	0|0	tr|F4IWV2|F4IWV2_ARATH/tr|Q84VW8|Q84VW8_ARATH/tr|A0A384KLZ3|A0A384KLZ3_ARATH/tr|Q9M2T8|Q9M2T8_ARATH		4.21	0		0	2	MASCOT		T
	P20200500880_1,35760	K.SNLSEFDDVQGHPGFDK.Q	1891.85	0.00279	2	1	71.85	0	3.55e-06	0|0	tr|F4IWV2|F4IWV2_ARATH/tr|Q84VW8|Q84VW8_ARATH/tr|A0A384KLZ3|A0A384KLZ3_ARATH/tr|Q0WME3|Q0WME3_ARATH/tr|Q9M2T8|Q9M2T8_ARATH/tr|Q56WF9|Q56WF9_ARATH		4.22	0		0	2	MASCOT		T
	P20200500880_1,4878	K.SPEQISR.V ! K.SPEQISR.I	816.421	-0.00106	2	1	38.8	0	0.00726	0|0	tr|F4IWV2|F4IWV2_ARATH/tr|Q84VW8|Q84VW8_ARATH/tr|A0A384KLZ3|A0A384KLZ3_ARATH/tr|Q0WME3|Q0WME3_ARATH/tr|Q9M2T8|Q9M2T8_ARATH ! tr|Q9FLH2|Q9FLH2_ARATH/tr|A0A178UD18|A0A178UD18_ARATH/tr|O49541|O49541_ARATH/tr|Q9ZRQ2|Q9ZRQ2_ARATH/tr|Q0WLT5|Q0WLT5_ARATH		5.72	0		0	2	MASCOT		T
	P20200500880_1,17164	K.VGATDVAICR.V	1061.54	-0.00287	2	1	62.26	0	4.79e-05	0|0	tr|F4IWV2|F4IWV2_ARATH/tr|Q84VW8|Q84VW8_ARATH/tr|A0A384KLZ3|A0A384KLZ3_ARATH/tr|Q0WME3|Q0WME3_ARATH/tr|Q9M2T8|Q9M2T8_ARATH/tr|Q56WF9|Q56WF9_ARATH		5.8	0		0	2	MASCOT		T
	P20200500880_1,46757	K.VNTILNEEFVASK.D	1463.77	7e-05	2	1	61.02	0	6.65e-05	0|0	tr|F4IWV2|F4IWV2_ARATH/tr|Q84VW8|Q84VW8_ARATH/tr|A0A384KLZ3|A0A384KLZ3_ARATH/tr|Q0WME3|Q0WME3_ARATH/tr|Q9M2T8|Q9M2T8_ARATH		4.53	0		0	2	MASCOT		T
	P20200500880_1,25560	K.VYYELDDER.K	1201.54	-0.00159	2	1	22.71	0	0.275	0|0	tr|F4IWV2|F4IWV2_ARATH/tr|Q84VW8|Q84VW8_ARATH/tr|A0A384KLZ3|A0A384KLZ3_ARATH/tr|Q0WME3|Q0WME3_ARATH/tr|Q9M2T8|Q9M2T8_ARATH/tr|Q56WF9|Q56WF9_ARATH		3.92	0		0	2	MASCOT		T
	P20200500880_1,61911	R.AADLGVESIVIGMSHR.G	1654.86	0.00116	3	1	29.96	0	0.165	0|0	tr|F4IWV2|F4IWV2_ARATH/tr|Q84VW8|Q84VW8_ARATH/tr|A0A384KLZ3|A0A384KLZ3_ARATH/tr|Q9M2T8|Q9M2T8_ARATH		5.32	0		0	2	MASCOT		T
	P20200500880_1,67261	R.AWEADPNSVDESWDNFFR.N	2184.93	-0.00019	2	1	80.11	0	1.48e-07	0|0	tr|F4IWV2|F4IWV2_ARATH/tr|Q9FLH2|Q9FLH2_ARATH/tr|Q84VW8|Q84VW8_ARATH/tr|A0A384KLZ3|A0A384KLZ3_ARATH/tr|A0A178UD18|A0A178UD18_ARATH/tr|Q9M2T8|Q9M2T8_ARATH/tr|O49541|O49541_ARATH/tr|Q9ZRQ2|Q9ZRQ2_ARATH		3.77	0		0	2	MASCOT		T
	P20200500880_1,66032	R.DWLSTNWAGFK.S	1324.63	-0.00432	2	1	39.27	0	0.00598	0|0	tr|F4IWV2|F4IWV2_ARATH/tr|Q84VW8|Q84VW8_ARATH/tr|A0A384KLZ3|A0A384KLZ3_ARATH/tr|Q0WME3|Q0WME3_ARATH/tr|Q9M2T8|Q9M2T8_ARATH		5.84	0		0	2	MASCOT		T
	P20200500880_1,28578	R.FGHNEIDEPSFTQPK.M	1745.81	-0.00461	3	1	23.71	0	0.203	0|0	tr|F4IWV2|F4IWV2_ARATH/tr|Q9FLH2|Q9FLH2_ARATH/tr|Q84VW8|Q84VW8_ARATH/tr|A0A384KLZ3|A0A384KLZ3_ARATH/tr|A0A178UD18|A0A178UD18_ARATH/tr|Q0WME3|Q0WME3_ARATH/tr|Q9M2T8|Q9M2T8_ARATH/tr|O49541|O49541_ARATH/tr|Q9ZRQ2|Q9ZRQ2_ARATH/tr|Q0WLT5|Q0WLT5_ARATH		4.65	0		0	2	MASCOT		T
	P20200500880_1,8392	R.GDMEDIK.Y	807.355	0.00062	2	1	20.53	0	0.209	0|0	tr|F4IWV2|F4IWV2_ARATH/tr|Q84VW8|Q84VW8_ARATH/tr|A0A384KLZ3|A0A384KLZ3_ARATH/tr|Q0WME3|Q0WME3_ARATH/tr|Q9M2T8|Q9M2T8_ARATH/tr|Q56WF9|Q56WF9_ARATH		4.03	0		0	2	MASCOT		T
	P20200500880_1,19016	R.KPLIVMAPK.N	996.627	-0.00112	2	1	28.04	0	0.0221	0|0	tr|F4IWV2|F4IWV2_ARATH/tr|Q9FLH2|Q9FLH2_ARATH/tr|Q84VW8|Q84VW8_ARATH/tr|A0A384KLZ3|A0A384KLZ3_ARATH/tr|Q0WME3|Q0WME3_ARATH/tr|Q9M2T8|Q9M2T8_ARATH/tr|O49541|O49541_ARATH/tr|Q9ZRQ2|Q9ZRQ2_ARATH/tr|Q0WLT5|Q0WLT5_ARATH		10	0		0	2	MASCOT		T
	P20200500880_1,19097	R.KPLIVMAPK.N	996.627	0.00016	3	1	72.54	0	7.83e-07	0|0	tr|F4IWV2|F4IWV2_ARATH/tr|Q9FLH2|Q9FLH2_ARATH/tr|Q84VW8|Q84VW8_ARATH/tr|A0A384KLZ3|A0A384KLZ3_ARATH/tr|Q0WME3|Q0WME3_ARATH/tr|Q9M2T8|Q9M2T8_ARATH/tr|O49541|O49541_ARATH/tr|Q9ZRQ2|Q9ZRQ2_ARATH/tr|Q0WLT5|Q0WLT5_ARATH		10	0		0	2	MASCOT		T
	P20200500880_1,41047	R.LNVLGNVVR.K	983.6	0.00031	2	1	29.76	0	0.0308	0|0	tr|F4IWV2|F4IWV2_ARATH/tr|Q9FLH2|Q9FLH2_ARATH/tr|A0A384KLZ3|A0A384KLZ3_ARATH/tr|A0A178UD18|A0A178UD18_ARATH/tr|Q9M2T8|Q9M2T8_ARATH/tr|O49541|O49541_ARATH/tr|Q9ZRQ2|Q9ZRQ2_ARATH		9.75	0		0	2	MASCOT		T
	P20200500880_1,41394	R.LNVLGNVVR.K	983.6	-0.00169	2	1	30.16	0	0.0271	0|0	tr|F4IWV2|F4IWV2_ARATH/tr|Q9FLH2|Q9FLH2_ARATH/tr|A0A384KLZ3|A0A384KLZ3_ARATH/tr|A0A178UD18|A0A178UD18_ARATH/tr|Q9M2T8|Q9M2T8_ARATH/tr|O49541|O49541_ARATH/tr|Q9ZRQ2|Q9ZRQ2_ARATH		9.75	0		0	2	MASCOT		T
	P20200500880_1,5536	R.LSGQDVER.G	903.453	0.00105	2	1	57.78	0	9.03e-05	0|0	tr|F4IWV2|F4IWV2_ARATH/tr|Q9FLH2|Q9FLH2_ARATH/tr|Q84VW8|Q84VW8_ARATH/tr|A0A384KLZ3|A0A384KLZ3_ARATH/tr|A0A178UD18|A0A178UD18_ARATH/tr|Q0WME3|Q0WME3_ARATH/tr|Q9M2T8|Q9M2T8_ARATH/tr|O49541|O49541_ARATH/tr|Q9ZRQ2|Q9ZRQ2_ARATH/tr|Q0WLT5|Q0WLT5_ARATH		4.37	0		0	2	MASCOT		T
	P20200500880_1,10924	R.LVLCSGK.V	776.433	-0.00064	2	1	31.81	0	0.0601	0|0	tr|F4IWV2|F4IWV2_ARATH/tr|Q9FLH2|Q9FLH2_ARATH/tr|Q84VW8|Q84VW8_ARATH/tr|A0A384KLZ3|A0A384KLZ3_ARATH/tr|A0A178UD18|A0A178UD18_ARATH/tr|Q0WME3|Q0WME3_ARATH/tr|Q9M2T8|Q9M2T8_ARATH/tr|Q56WF9|Q56WF9_ARATH/tr|Q9ZRQ2|Q9ZRQ2_ARATH/tr|Q0WLT5|Q0WLT5_ARATH		8.22	0		0	2	MASCOT		T
	P20200500880_1,12286	R.NTGVKPEILK.T ! R.NTGVKPEILK.N	1098.65	-0.00241	2	1	28.17	0	0.054	0|0	tr|F4IWV2|F4IWV2_ARATH/tr|Q84VW8|Q84VW8_ARATH/tr|A0A384KLZ3|A0A384KLZ3_ARATH/tr|Q0WME3|Q0WME3_ARATH/tr|Q9M2T8|Q9M2T8_ARATH ! tr|Q9FLH2|Q9FLH2_ARATH/tr|A0A178UD18|A0A178UD18_ARATH/tr|O49541|O49541_ARATH/tr|Q9ZRQ2|Q9ZRQ2_ARATH/tr|Q0WLT5|Q0WLT5_ARATH		8.59	0		0	2	MASCOT		T
	P20200500880_1,6937	R.SSQYCTDVAK.A	1158.51	-0.00066	2	1	48.59	0	0.000286	0|0	tr|F4IWV2|F4IWV2_ARATH/tr|Q9FLH2|Q9FLH2_ARATH/tr|Q84VW8|Q84VW8_ARATH/tr|A0A384KLZ3|A0A384KLZ3_ARATH/tr|A0A178UD18|A0A178UD18_ARATH/tr|Q0WME3|Q0WME3_ARATH/tr|Q9M2T8|Q9M2T8_ARATH/tr|O49541|O49541_ARATH/tr|Q9ZRQ2|Q9ZRQ2_ARATH/tr|Q0WLT5|Q0WLT5_ARATH		5.55	0		0	2	MASCOT		T
$8-1	tr|A0A178UYX1|A0A178UYX1_ARATH Serine hydroxymethyltransferase OS=Arabidopsis thaliana OX=3702 GN=AXX17_At4g43250 PE=3 SV=1	46	21	0.4294	57400	8.13
$8-2	sp|Q9SZJ5|GLYM1_ARATH Serine hydroxymethyltransferase 1, mitochondrial OS=Arabidopsis thaliana OX=3702 GN=SHM1 PE=1 SV=1	46	21	0.4294	57400	8.13
	P20200500880_1,21432	K.AVTIALK.V	715.471	-9e-05	2	1	35.98	0	0.0158	0|0	sp|Q9SZJ5|GLYM1_ARATH/tr|Q42291|Q42291_ARATH/tr|A0A178UYX1|A0A178UYX1_ARATH		8.8	0		0	2	MASCOT		T
	P20200500880_1,21672	K.AVTIALK.V	715.471	-0.00147	2	1	36.44	0	0.00944	0|0	sp|Q9SZJ5|GLYM1_ARATH/tr|Q42291|Q42291_ARATH/tr|A0A178UYX1|A0A178UYX1_ARATH		8.8	0		0	2	MASCOT		T
	P20200500880_1,14362	K.AYQEQVLSNSAK.F	1337.67	0.00389	2	1	54.72	0	0.000231	0|0	sp|Q9SZJ5|GLYM1_ARATH/tr|A0A178UYX1|A0A178UYX1_ARATH		6.05	0		0	2	MASCOT		T
	P20200500880_1,45368	K.DFVSAM*ESSSTIQSEIAK.L	1945.91	0.00877	2	1	64.72	0	3.12e-05	0|0	sp|Q9SZJ5|GLYM1_ARATH/tr|Q42291|Q42291_ARATH/tr|A0A178UYX1|A0A178UYX1_ARATH		4.14	0	15.994919 Oxidation (M)	0	2	MASCOT		T
	P20200500880_1,45718	K.DFVSAM*ESSSTIQSEIAK.L	1945.91	0.01277	2	1	86.47	0	1.9e-07	0|0	sp|Q9SZJ5|GLYM1_ARATH/tr|Q42291|Q42291_ARATH/tr|A0A178UYX1|A0A178UYX1_ARATH		4.14	0	15.994919 Oxidation (M)	0	2	MASCOT		T
	P20200500880_1,63691	K.DFVSAMESSSTIQSEIAK.L	1929.91	-0.00995	2	1	100.46	0	1.46e-08	0|0	sp|Q9SZJ5|GLYM1_ARATH/tr|Q42291|Q42291_ARATH/tr|A0A178UYX1|A0A178UYX1_ARATH		4.14	0		0	2	MASCOT		T
	P20200500880_1,63725	K.DFVSAMESSSTIQSEIAK.L	1929.91	-0.00037	3	1	56.76	0	0.000103	0|0	sp|Q9SZJ5|GLYM1_ARATH/tr|Q42291|Q42291_ARATH/tr|A0A178UYX1|A0A178UYX1_ARATH		4.14	0		0	2	MASCOT		T
	P20200500880_1,39210	K.EVLYDFEDK.I	1157.54	0.0004	2	1	37.17	0	0.00593	0|0	sp|Q9SZJ5|GLYM1_ARATH/tr|A0A178UYX1|A0A178UYX1_ARATH		3.92	0		0	2	MASCOT		T
	P20200500880_1,22962	K.FAQTLMER.G	995.498	-0.00048	2	1	30.77	0	0.0493	0|0	sp|Q9SZJ5|GLYM1_ARATH/tr|A0A178UYX1|A0A178UYX1_ARATH		6	0		0	2	MASCOT		T
	P20200500880_1,23262	K.FAQTLMER.G	995.498	0.00112	2	1	40.29	0	0.00546	0|0	sp|Q9SZJ5|GLYM1_ARATH/tr|A0A178UYX1|A0A178UYX1_ARATH		6	0		0	2	MASCOT		T
	P20200500880_1,66262	K.ISAVSIFFETM*PYR.L	1676.84	0.00288	2	1	25.58	0	0.202	0|0	sp|Q94C74|GLYM2_ARATH/sp|Q9SZJ5|GLYM1_ARATH/tr|A0A178UER6|A0A178UER6_ARATH/tr|A0A178UYX1|A0A178UYX1_ARATH		6	0	15.994919 Oxidation (M)	0	2	MASCOT		T
	P20200500880_1,68342	K.ISAVSIFFETMPYR.L	1660.84	0.00379	2	1	48.42	0	0.00115	0|0	sp|Q94C74|GLYM2_ARATH/sp|Q9SZJ5|GLYM1_ARATH/tr|A0A178UER6|A0A178UER6_ARATH/tr|A0A178UYX1|A0A178UYX1_ARATH		6	0		0	2	MASCOT		T
	P20200500880_1,26532	K.LIVAGASAYAR.L	1091.62	-0.00302	2	1	45.11	0	0.00182	0|0	sp|Q94C74|GLYM2_ARATH/sp|Q9SZJ5|GLYM1_ARATH/tr|A0A178UER6|A0A178UER6_ARATH/tr|A0A178UYX1|A0A178UYX1_ARATH		8.75	0		0	2	MASCOT		T
	P20200500880_1,26836	K.LIVAGASAYAR.L	1091.62	-0.00108	2	1	56.33	0	0.00014	0|0	sp|Q94C74|GLYM2_ARATH/sp|Q9SZJ5|GLYM1_ARATH/tr|A0A178UER6|A0A178UER6_ARATH/tr|A0A178UYX1|A0A178UYX1_ARATH		8.75	0		0	2	MASCOT		T
	P20200500880_1,27159	K.LIVAGASAYAR.L	1091.62	-0.0016	2	1	56.07	0	0.000149	0|0	sp|Q94C74|GLYM2_ARATH/sp|Q9SZJ5|GLYM1_ARATH/tr|A0A178UER6|A0A178UER6_ARATH/tr|A0A178UYX1|A0A178UYX1_ARATH		8.75	0		0	2	MASCOT		T
	P20200500880_1,56479	K.LKDFVSAMESSSTIQSEIAK.L	2171.09	-0.00635	3	1	46.58	0	0.00426	0|0	sp|Q9SZJ5|GLYM1_ARATH/tr|Q42291|Q42291_ARATH/tr|A0A178UYX1|A0A178UYX1_ARATH		4.68	1		0	2	MASCOT		T
	P20200500880_1,56978	K.LKDFVSAMESSSTIQSEIAK.L	2171.09	0.00655	3	1	22.84	0	0.954	0|0	sp|Q9SZJ5|GLYM1_ARATH/tr|Q42291|Q42291_ARATH/tr|A0A178UYX1|A0A178UYX1_ARATH		4.68	1		0	2	MASCOT		T
	P20200500880_1,35483	K.NTVPGDVSAM*VPGGIR.M	1585.8	-0.00153	2	1	44.92	0	0.00221	0|0	sp|Q94C74|GLYM2_ARATH/sp|Q9SZJ5|GLYM1_ARATH/tr|A0A178UER6|A0A178UER6_ARATH/tr|A0A178UYX1|A0A178UYX1_ARATH		5.84	0	15.994919 Oxidation (M)	0	2	MASCOT		T
	P20200500880_1,35702	K.NTVPGDVSAM*VPGGIR.M	1585.8	-0.00236	3	1	20.49	0	1.19	0|0	sp|Q94C74|GLYM2_ARATH/sp|Q9SZJ5|GLYM1_ARATH/tr|A0A178UER6|A0A178UER6_ARATH/tr|A0A178UYX1|A0A178UYX1_ARATH		5.84	0	15.994919 Oxidation (M)	0	2	MASCOT		T
	P20200500880_1,35837	K.NTVPGDVSAM*VPGGIR.M	1585.8	-0.00043	2	1	42.83	0	0.00346	0|0	sp|Q94C74|GLYM2_ARATH/sp|Q9SZJ5|GLYM1_ARATH/tr|A0A178UER6|A0A178UER6_ARATH/tr|A0A178UYX1|A0A178UYX1_ARATH		5.84	0	15.994919 Oxidation (M)	0	2	MASCOT		T
	P20200500880_1,51152	K.NTVPGDVSAMVPGGIR.M	1569.81	0.01145	2	1	30.8	0	0.136	0|0	sp|Q94C74|GLYM2_ARATH/sp|Q9SZJ5|GLYM1_ARATH/tr|A0A178UER6|A0A178UER6_ARATH/tr|A0A178UYX1|A0A178UYX1_ARATH		5.84	0		0	2	MASCOT		T
	P20200500880_1,51467	K.NTVPGDVSAMVPGGIR.M	1569.81	0.00045	2	1	67.34	0	2.92e-05	0|0	sp|Q94C74|GLYM2_ARATH/sp|Q9SZJ5|GLYM1_ARATH/tr|A0A178UER6|A0A178UER6_ARATH/tr|A0A178UYX1|A0A178UYX1_ARATH		5.84	0		0	2	MASCOT		T
	P20200500880_1,4214	K.QATTSEYK.A	927.442	-0.00334	2	1	32.3	0	0.102	0|0	sp|Q9SZJ5|GLYM1_ARATH/tr|A0A178UYX1|A0A178UYX1_ARATH		6	0		0	2	MASCOT		T
	P20200500880_1,46439	K.QFPTIGFEK.E	1066.56	-0.00183	2	1	28.44	0	0.0967	0|0	sp|Q94C74|GLYM2_ARATH/sp|Q9SZJ5|GLYM1_ARATH/tr|A0A178UER6|A0A178UER6_ARATH/tr|Q42291|Q42291_ARATH/tr|A0A178UYX1|A0A178UYX1_ARATH		6	0		0	2	MASCOT		T
	P20200500880_1,46787	K.QFPTIGFEK.E	1066.56	-0.00087	2	1	38.57	0	0.00907	0|0	sp|Q94C74|GLYM2_ARATH/sp|Q9SZJ5|GLYM1_ARATH/tr|A0A178UER6|A0A178UER6_ARATH/tr|Q42291|Q42291_ARATH/tr|A0A178UYX1|A0A178UYX1_ARATH		6	0		0	2	MASCOT		T
	P20200500880_1,65787	K.QLNAPLEEVDPEIADIIEHEK.A	2402.21	-0.01135	3	1	66.26	0	1.6e-05	0|0	sp|Q9SZJ5|GLYM1_ARATH/tr|Q42289|Q42289_ARATH/tr|A0A178UYX1|A0A178UYX1_ARATH		4	0		0	2	MASCOT		T
	P20200500880_1,15648	K.VAEYFDK.A	871.42	5e-05	2	1	30.29	0	0.0217	0|0	sp|Q9SZJ5|GLYM1_ARATH/tr|Q42291|Q42291_ARATH/tr|A0A178UYX1|A0A178UYX1_ARATH		4.37	0		0	2	MASCOT		T
	P20200500880_1,16608	K.VLEAVHIASNK.N	1180.67	0.00044	2	1	43.86	0	0.00162	0|0	sp|Q9SZJ5|GLYM1_ARATH/tr|A0A178UYX1|A0A178UYX1_ARATH		6.72	0		0	2	MASCOT		T
	P20200500880_1,16639	K.VLEAVHIASNK.N	1180.67	-0.00021	3	1	31.42	0	0.0283	0|0	sp|Q9SZJ5|GLYM1_ARATH/tr|A0A178UYX1|A0A178UYX1_ARATH		6.72	0		0	2	MASCOT		T
	P20200500880_1,17758	R.ALEAFR.L	706.388	0	2	1	21.62	0	0.516	0|0	sp|Q9SZJ5|GLYM1_ARATH/tr|A0A178UYX1|A0A178UYX1_ARATH		6.05	0		0	2	MASCOT		T
	P20200500880_1,31942	R.GFVEEDFAK.V	1041.49	0.00043	2	1	39.53	0	0.00379	0|0	sp|Q9SZJ5|GLYM1_ARATH/tr|A0A178UYX1|A0A178UYX1_ARATH		4.14	0		0	2	MASCOT		T
	P20200500880_1,6469	R.HEVEEFAK.Q	988.473	-0.00031	2	1	26.18	0	0.0821	0|0	sp|Q9SZJ5|GLYM1_ARATH/tr|Q42291|Q42291_ARATH/tr|A0A178UYX1|A0A178UYX1_ARATH		4.75	0		0	2	MASCOT		T
	P20200500880_1,29478	R.LDESTGYIDYDQM*EK.S	1822.77	-0.00099	2	1	74.49	0	3.77e-07	0|0	sp|Q9SZJ5|GLYM1_ARATH/tr|A0A178UYX1|A0A178UYX1_ARATH		3.77	0	15.994919 Oxidation (M)	0	2	MASCOT		T
	P20200500880_1,29806	R.LDESTGYIDYDQM*EK.S	1822.77	-0.00455	2	1	28.9	0	0.0143	0|0	sp|Q9SZJ5|GLYM1_ARATH/tr|A0A178UYX1|A0A178UYX1_ARATH		3.77	0	15.994919 Oxidation (M)	0	2	MASCOT		T
	P20200500880_1,39582	R.LDESTGYIDYDQMEK.S	1806.77	-0.00433	2	1	48.69	0	0.000189	0|0	sp|Q9SZJ5|GLYM1_ARATH/tr|A0A178UYX1|A0A178UYX1_ARATH		3.77	0		0	2	MASCOT		T
	P20200500880_1,39917	R.LDESTGYIDYDQMEK.S	1806.77	-0.00267	2	1	53.58	0	6.16e-05	0|0	sp|Q9SZJ5|GLYM1_ARATH/tr|A0A178UYX1|A0A178UYX1_ARATH		3.77	0		0	2	MASCOT		T
	P20200500880_1,8183	R.M*GTPALTSR.G	949.477	-0.00118	2	1	26.3	0	0.515	0|0	sp|Q94C74|GLYM2_ARATH/sp|Q9SZJ5|GLYM1_ARATH/tr|A0A178UER6|A0A178UER6_ARATH/tr|A0A178UYX1|A0A178UYX1_ARATH		9.5	0	15.994919 Oxidation (M)	0	2	MASCOT		T
	P20200500880_1,14252	R.MGTPALTSR.G	933.482	-0.00052	2	1	51.01	0	0.000684	0|0	sp|Q94C74|GLYM2_ARATH/sp|Q9SZJ5|GLYM1_ARATH/tr|A0A178UER6|A0A178UER6_ARATH/tr|A0A178UYX1|A0A178UYX1_ARATH		9.5	0		0	2	MASCOT		T
	P20200500880_1,15130	R.VTWPK.Q	630.361	9e-05	2	1	22.1	0	0.508	0|0	sp|Q9SZJ5|GLYM1_ARATH/tr|Q42289|Q42289_ARATH/tr|A0A178UYX1|A0A178UYX1_ARATH		8.72	0		0	2	MASCOT		T
	P20200500880_1,15792	R.VTWPK.Q	630.361	-1e-05	2	1	27.71	0	0.14	0|0	sp|Q9SZJ5|GLYM1_ARATH/tr|Q42289|Q42289_ARATH/tr|A0A178UYX1|A0A178UYX1_ARATH		8.72	0		0	2	MASCOT		T
	P20200500880_1,16107	R.VTWPK.Q	630.361	7e-05	2	1	27.18	0	0.158	0|0	sp|Q9SZJ5|GLYM1_ARATH/tr|Q42289|Q42289_ARATH/tr|A0A178UYX1|A0A178UYX1_ARATH		8.72	0		0	2	MASCOT		T
	P20200500880_1,45729	R.YYGGNEYIDM*AETLCQK.R	2070.88	-0.00349	2	1	45.7	0	0.000277	0|0	sp|Q94C74|GLYM2_ARATH/sp|Q9SZJ5|GLYM1_ARATH/tr|A0A178UER6|A0A178UER6_ARATH/tr|A0A178UYX1|A0A178UYX1_ARATH		4.14	0	15.994919 Oxidation (M)	0	2	MASCOT		T
	P20200500880_1,45760	R.YYGGNEYIDM*AETLCQK.R	2070.88	-0.00311	3	1	26.19	0	0.0248	0|0	sp|Q94C74|GLYM2_ARATH/sp|Q9SZJ5|GLYM1_ARATH/tr|A0A178UER6|A0A178UER6_ARATH/tr|A0A178UYX1|A0A178UYX1_ARATH		4.14	0	15.994919 Oxidation (M)	0	2	MASCOT		T
	P20200500880_1,46420	R.YYGGNEYIDM*AETLCQK.R	2070.88	-0.00261	2	1	52.41	0	5.74e-05	0|0	sp|Q94C74|GLYM2_ARATH/sp|Q9SZJ5|GLYM1_ARATH/tr|A0A178UER6|A0A178UER6_ARATH/tr|A0A178UYX1|A0A178UYX1_ARATH		4.14	0	15.994919 Oxidation (M)	0	2	MASCOT		T
	P20200500880_1,46446	R.YYGGNEYIDM*AETLCQK.R	2070.88	0.00114	3	1	57.89	0	1.64e-05	0|0	sp|Q94C74|GLYM2_ARATH/sp|Q9SZJ5|GLYM1_ARATH/tr|A0A178UER6|A0A178UER6_ARATH/tr|A0A178UYX1|A0A178UYX1_ARATH		4.14	0	15.994919 Oxidation (M)	0	2	MASCOT		T
	P20200500880_1,62050	R.YYGGNEYIDMAETLCQK.R	2054.88	0.00249	2	1	53.73	0	5.74e-05	0|0	sp|Q94C74|GLYM2_ARATH/sp|Q9SZJ5|GLYM1_ARATH/tr|A0A178UER6|A0A178UER6_ARATH/tr|A0A178UYX1|A0A178UYX1_ARATH		4.14	0		0	2	MASCOT		T
$9-1	tr|A0A1B1W4V2|A0A1B1W4V2_ARATH ATP synthase subunit beta, chloroplastic OS=Arabidopsis thaliana OX=3702 GN=atpB PE=3 SV=1	39	21	0.6345	53933.2	5.38
$9-2	sp|P19366|ATPB_ARATH ATP synthase subunit beta, chloroplastic OS=Arabidopsis thaliana OX=3702 GN=atpB PE=1 SV=2	39	21	0.6345	53933.2	5.38
	P20200500880_1,8658	K.ATNLEMESK.L	1022.48	0.00027	2	1	64.07	0	2.2e-05	0|0	sp|P19366|ATPB_ARATH/tr|A0A1B1W4V2|A0A1B1W4V2_ARATH		4.53	0		0	2	MASCOT		T
	P20200500880_1,21593	K.ESGVINEQNLAESK.V	1517.74	-0.00017	2	1	69.13	0	2.02e-05	0|0	sp|P19366|ATPB_ARATH/tr|A0A1B1W4V2|A0A1B1W4V2_ARATH		4.25	0		0	2	MASCOT		T
	P20200500880_1,57110	K.GIYPAVDPLDSTSTM*LQPR.I	2077.03	-0.00239	2	1	24.74	0	0.241	0|0	sp|P19366|ATPB_ARATH/tr|A0A1B1W4V2|A0A1B1W4V2_ARATH		4.21	0	15.994919 Oxidation (M)	0	2	MASCOT		T
	P20200500880_1,66341	K.GSITSIQAVYVPADDLTDPAPATTFAHLDATTVLSR.G	3714.89	0.00419	3	1	21.5	0	0.298	0|0	sp|P19366|ATPB_ARATH/tr|A0A1B1W4V2|A0A1B1W4V2_ARATH		4.13	0		0	2	MASCOT		T
	P20200500880_1,41186	K.IGLFGGAGVGK.T	975.562	-0.00352	2	1	37.55	0	0.0446	0|0	sp|Q9C5A9|ATPBO_ARATH/sp|P83483|ATPBM_ARATH/sp|P83484|ATPBN_ARATH/sp|P19366|ATPB_ARATH/tr|A0A1B1W4V2|A0A1B1W4V2_ARATH/tr|A0A178UQU4|A0A178UQU4_ARATH/tr|A0A178UFZ5|A0A178UFZ5_ARATH/tr|Q8H135|Q8H135_ARATH/tr|A0A178UB86|A0A178UB86_ARATH		8.75	0		0	2	MASCOT		T
	P20200500880_1,41526	K.IGLFGGAGVGK.T	975.562	-0.0002	2	1	40.73	0	0.00528	0|0	sp|Q9C5A9|ATPBO_ARATH/sp|P83483|ATPBM_ARATH/sp|P83484|ATPBN_ARATH/sp|P19366|ATPB_ARATH/tr|A0A1B1W4V2|A0A1B1W4V2_ARATH/tr|A0A178UQU4|A0A178UQU4_ARATH/tr|A0A178UFZ5|A0A178UFZ5_ARATH/tr|Q8H135|Q8H135_ARATH/tr|A0A178UB86|A0A178UB86_ARATH		8.75	0		0	2	MASCOT		T
	P20200500880_1,49667	K.LSIFETGIK.V	1007.58	-0.00026	2	1	38.75	0	0.00601	0|0	sp|P19366|ATPB_ARATH/tr|A0A1B1W4V2|A0A1B1W4V2_ARATH/tr|Q3ZVD9|Q3ZVD9_ARATH		6	0		0	2	MASCOT		T
	P20200500880_1,47412	K.M*PNIYNALVVK.G	1277.69	0.00039	2	1	21.9	0	0.477	0|0	sp|P19366|ATPB_ARATH/tr|A0A1B1W4V2|A0A1B1W4V2_ARATH/tr|Q3ZVD9|Q3ZVD9_ARATH/tr|O04243|O04243_ARATH		8.34	0	15.994919 Oxidation (M)	0	2	MASCOT		T
	P20200500880_1,48210	K.M*PNIYNALVVK.G	1277.69	-0.00171	2	1	92.89	0	3.7e-08	0|0	sp|P19366|ATPB_ARATH/tr|A0A1B1W4V2|A0A1B1W4V2_ARATH/tr|Q3ZVD9|Q3ZVD9_ARATH/tr|O04243|O04243_ARATH		8.34	0	15.994919 Oxidation (M)	0	2	MASCOT		T
	P20200500880_1,58986	K.MPNIYNALVVK.G	1261.7	-0.00071	2	1	46.34	0	0.00177	0|0	sp|P19366|ATPB_ARATH/tr|A0A1B1W4V2|A0A1B1W4V2_ARATH/tr|Q3ZVD9|Q3ZVD9_ARATH/tr|O04243|O04243_ARATH		8.34	0		0	2	MASCOT		T
	P20200500880_1,44840	K.SAPAFIELDTK.L	1191.63	-0.0004	2	1	44.78	0	0.00306	0|0	sp|P19366|ATPB_ARATH/tr|A0A1B1W4V2|A0A1B1W4V2_ARATH/tr|Q3ZVD9|Q3ZVD9_ARATH		4.37	0		0	2	MASCOT		T
	P20200500880_1,70371	K.TVLIMELINNIAK.A	1471.86	-0.00158	2	1	59.62	0	4.55e-05	0|0	sp|P19366|ATPB_ARATH/tr|A0A1B1W4V2|A0A1B1W4V2_ARATH		5.66	0		0	2	MASCOT		T
	P20200500880_1,51941	K.VVDLLAPYR.R	1045.6	-0.00128	2	1	38.04	0	0.0188	0|0	sp|P19366|ATPB_ARATH/tr|A0A1B1W4V2|A0A1B1W4V2_ARATH		5.81	0		0	2	MASCOT		T
	P20200500880_1,52257	K.VVDLLAPYR.R	1045.6	0.00032	2	1	53.46	0	0.000304	0|0	sp|P19366|ATPB_ARATH/tr|A0A1B1W4V2|A0A1B1W4V2_ARATH		5.81	0		0	2	MASCOT		T
	P20200500880_1,52529	K.VVDLLAPYR.R	1045.6	-0.00168	2	1	39.18	0	0.0148	0|0	sp|P19366|ATPB_ARATH/tr|A0A1B1W4V2|A0A1B1W4V2_ARATH		5.81	0		0	2	MASCOT		T
	P20200500880_1,8841	R.AVAM*SATEGLK.R	1093.56	-0.00298	2	1	32.71	0	0.0428	0|0	sp|P19366|ATPB_ARATH/tr|A0A1B1W4V2|A0A1B1W4V2_ARATH/tr|Q3ZVD9|Q3ZVD9_ARATH		6.05	0	15.994919 Oxidation (M)	0	2	MASCOT		T
	P20200500880_1,19239	R.AVAMSATEGLK.R	1077.56	-0.00035	2	1	45.7	0	0.00239	0|0	sp|P19366|ATPB_ARATH/tr|A0A1B1W4V2|A0A1B1W4V2_ARATH/tr|Q3ZVD9|Q3ZVD9_ARATH		6.05	0		0	2	MASCOT		T
	P20200500880_1,67995	R.DTLGQEINVTCEVQQLLGNNR.V	2401.18	-0.00164	3	1	50.4	0	0.00059	0|0	sp|P19366|ATPB_ARATH/tr|A0A1B1W4V2|A0A1B1W4V2_ARATH/tr|Q3ZVD9|Q3ZVD9_ARATH/tr|O04243|O04243_ARATH		4.14	0		0	2	MASCOT		T
	P20200500880_1,16502	R.EGNDLYMEM*K.E	1245.51	0.00025	2	1	32.47	0	0.0183	0|0	sp|P19366|ATPB_ARATH/tr|A0A1B1W4V2|A0A1B1W4V2_ARATH		4.14	0	15.994919 Oxidation (M)	0	2	MASCOT		T
	P20200500880_1,31115	R.EGNDLYMEMK.E	1229.52	-0.00665	2	1	24.31	0	0.0456	0|0	sp|P19366|ATPB_ARATH/tr|A0A1B1W4V2|A0A1B1W4V2_ARATH		4.14	0		0	2	MASCOT		T
	P20200500880_1,57263	R.FVQAGSEVSALLGR.M	1433.77	-0.00094	2	1	63.74	0	3.27e-05	0|0	sp|P19366|ATPB_ARATH/tr|A0A1B1W4V2|A0A1B1W4V2_ARATH		6	0		0	2	MASCOT		T
	P20200500880_1,57587	R.FVQAGSEVSALLGR.M	1433.77	-0.00192	2	1	63.23	0	3.68e-05	0|0	sp|P19366|ATPB_ARATH/tr|A0A1B1W4V2|A0A1B1W4V2_ARATH		6	0		0	2	MASCOT		T
	P20200500880_1,57620	R.FVQAGSEVSALLGR.M	1433.77	0.00155	3	1	25.68	0	0.214	0|0	sp|P19366|ATPB_ARATH/tr|A0A1B1W4V2|A0A1B1W4V2_ARATH		6	0		0	2	MASCOT		T
	P20200500880_1,57918	R.FVQAGSEVSALLGR.M	1433.77	0.00178	2	1	38.33	0	0.0375	0|0	sp|P19366|ATPB_ARATH/tr|A0A1B1W4V2|A0A1B1W4V2_ARATH		6	0		0	2	MASCOT		T
	P20200500880_1,53922	R.GM*DVVDM*GNPLSVPVGGATLGR.I	2174.06	-0.00601	2	1	70	0	6.24e-06	0|0	sp|P19366|ATPB_ARATH/tr|A0A1B1W4V2|A0A1B1W4V2_ARATH/tr|Q3ZVD9|Q3ZVD9_ARATH		4.21	0	15.994919 Oxidation (M)	0	2	MASCOT		T
	P20200500880_1,63380	R.GM*DVVDMGNPLSVPVGGATLGR.I	2158.06	-0.01279	2	1	114.62	0	7.14e-10	0|0	sp|P19366|ATPB_ARATH/tr|A0A1B1W4V2|A0A1B1W4V2_ARATH/tr|Q3ZVD9|Q3ZVD9_ARATH		4.21	0	15.994919 Oxidation (M)	0	2	MASCOT		T
	P20200500880_1,61333	R.GMDVVDM*GNPLSVPVGGATLGR.I	2158.06	-0.00241	3	1	22.86	0	0.35	0|0	sp|P19366|ATPB_ARATH/tr|A0A1B1W4V2|A0A1B1W4V2_ARATH/tr|Q3ZVD9|Q3ZVD9_ARATH		4.21	0	15.994919 Oxidation (M)	0	2	MASCOT		T
	P20200500880_1,65269	R.GMDVVDMGNPLSVPVGGATLGR.I	2142.07	-0.00241	3	1	26.84	0	0.149	0|0	sp|P19366|ATPB_ARATH/tr|A0A1B1W4V2|A0A1B1W4V2_ARATH/tr|Q3ZVD9|Q3ZVD9_ARATH		4.21	0		0	2	MASCOT		T
	P20200500880_1,66784	R.IAQIIGPVLDVAFPPGK.M	1735.02	-0.00051	2	1	44.14	0	0.000623	0|0	sp|P19366|ATPB_ARATH/tr|A0A1B1W4V2|A0A1B1W4V2_ARATH/tr|Q3ZVD9|Q3ZVD9_ARATH/tr|O04243|O04243_ARATH		5.84	0		0	2	MASCOT		T
	P20200500880_1,66805	R.IAQIIGPVLDVAFPPGK.M	1735.02	0.00024	3	1	47.58	0	0.000282	0|0	sp|P19366|ATPB_ARATH/tr|A0A1B1W4V2|A0A1B1W4V2_ARATH/tr|Q3ZVD9|Q3ZVD9_ARATH/tr|O04243|O04243_ARATH		5.84	0		0	2	MASCOT		T
	P20200500880_1,67161	R.IAQIIGPVLDVAFPPGK.M	1735.02	0.00483	2	1	51.6	0	0.000119	0|0	sp|P19366|ATPB_ARATH/tr|A0A1B1W4V2|A0A1B1W4V2_ARATH/tr|Q3ZVD9|Q3ZVD9_ARATH/tr|O04243|O04243_ARATH		5.84	0		0	2	MASCOT		T
	P20200500880_1,67184	R.IAQIIGPVLDVAFPPGK.M	1735.02	-0.00108	3	1	59.11	0	1.98e-05	0|0	sp|P19366|ATPB_ARATH/tr|A0A1B1W4V2|A0A1B1W4V2_ARATH/tr|Q3ZVD9|Q3ZVD9_ARATH/tr|O04243|O04243_ARATH		5.84	0		0	2	MASCOT		T
	P20200500880_1,64889	R.IFNVLGEPVDNLGPVDTR.T	1955.02	0.01243	3	1	83.22	0	1.06e-06	0|0	sp|P19366|ATPB_ARATH/tr|A0A1B1W4V2|A0A1B1W4V2_ARATH/tr|Q3ZVD9|Q3ZVD9_ARATH		4.03	0		0	2	MASCOT		T
	P20200500880_1,11461	R.IVGEEHYETAQQVK.Q	1630.81	-0.00067	2	1	44.45	0	0.0023	0|0	sp|P19366|ATPB_ARATH/tr|A0A1B1W4V2|A0A1B1W4V2_ARATH		4.75	0		0	2	MASCOT		T
	P20200500880_1,44035	R.MPSAVGYQPTLSTEM*GTLQER.I	2312.09	0.00058	2	1	20.19	0	1.21	0|0	sp|P19366|ATPB_ARATH/tr|A0A1B1W4V2|A0A1B1W4V2_ARATH		4.53	0	15.994919 Oxidation (M)	0	2	MASCOT		T
	P20200500880_1,56122	R.MPSAVGYQPTLSTEMGTLQER.I	2296.09	-0.00946	3	1	25.51	0	0.155	0|0	sp|P19366|ATPB_ARATH/tr|A0A1B1W4V2|A0A1B1W4V2_ARATH		4.53	0		0	2	MASCOT		T
	P20200500880_1,17657	R.TNPTTSNPEVSIR.E	1415.71	-0.00371	2	1	40.52	0	0.00615	0|0	sp|P19366|ATPB_ARATH/tr|A0A1B1W4V2|A0A1B1W4V2_ARATH/tr|Q3ZVD9|Q3ZVD9_ARATH/tr|O04243|O04243_ARATH		5.66	0		0	2	MASCOT		T
	P20200500880_1,61658	R.VGLTALTM*AEYFR.D	1487.76	0.00095	2	1	48.49	0	0.00245	0|0	sp|P19366|ATPB_ARATH/tr|A0A1B1W4V2|A0A1B1W4V2_ARATH		5.97	0	15.994919 Oxidation (M)	0	2	MASCOT		T
	P20200500880_1,61989	R.VGLTALTM*AEYFR.D	1487.76	0.00114	2	1	22.35	0	1.01	0|0	sp|P19366|ATPB_ARATH/tr|A0A1B1W4V2|A0A1B1W4V2_ARATH		5.97	0	15.994919 Oxidation (M)	0	2	MASCOT		T
$10-1	sp|Q9SIB9|ACO3M_ARATH Aconitate hydratase 3, mitochondrial OS=Arabidopsis thaliana OX=3702 GN=ACO3 PE=1 SV=2	26	21	0.2505	108200	6.72
$10-2	tr|A0A178VV24|A0A178VV24_ARATH Aconitate hydratase OS=Arabidopsis thaliana OX=3702 GN=AXX17_At2g04790 PE=3 SV=1	26	21	0.2505	108200	6.72
	P20200500880_1,51988	K.FYSLPALNDPR.V	1292.66	-0.00328	2	1	27.08	0	0.16	0|0	sp|Q9SIB9|ACO3M_ARATH/tr|A0A178VV24|A0A178VV24_ARATH		5.84	0		0	2	MASCOT		T
	P20200500880_1,24202	K.IIDWEK.T	803.43	-0.00016	2	1	24.7	0	0.663	0|0	sp|Q9SIB9|ACO3M_ARATH/tr|A0A178VV24|A0A178VV24_ARATH		4.37	0		0	2	MASCOT		T
	P20200500880_1,15	K.LGSDSNK.I	720.352	-0.00012	2	1	22.49	0	0.346	0|0	sp|Q9SIB9|ACO3M_ARATH/tr|A0A178VV24|A0A178VV24_ARATH		5.84	0		0	2	MASCOT		T
	P20200500880_1,251	K.LGSDSNK.I	720.352	6e-05	2	1	36.21	0	0.0147	0|0	sp|Q9SIB9|ACO3M_ARATH/tr|A0A178VV24|A0A178VV24_ARATH		5.84	0		0	2	MASCOT		T
	P20200500880_1,11505	K.LMNGEVGPK.T	944.487	0.00184	2	1	37.77	0	0.00666	0|0	sp|Q9SIB9|ACO3M_ARATH/tr|Q56WE8|Q56WE8_ARATH/tr|A0A178VV24|A0A178VV24_ARATH		6	0		0	2	MASCOT		T
	P20200500880_1,45955	K.LSVFDAAMR.Y	1009.51	-0.00061	2	1	36.02	0	0.052	0|0	sp|Q9SIB9|ACO3M_ARATH/tr|Q56WE8|Q56WE8_ARATH/tr|A0A178VV24|A0A178VV24_ARATH		5.84	0		0	2	MASCOT		T
	P20200500880_1,28871	K.QVEIPFKPAR.V	1184.68	0.00034	3	1	23.34	0	0.255	0|0	sp|Q42560|ACO1_ARATH/sp|Q9SIB9|ACO3M_ARATH/tr|A0A178VV24|A0A178VV24_ARATH/tr|A0A178V2T4|A0A178V2T4_ARATH		8.75	0		0	2	MASCOT		T
	P20200500880_1,17817	K.SGEDADTLGLTGHER.Y	1557.71	0.00243	2	1	75.13	0	3.21e-06	0|0	sp|Q9SIB9|ACO3M_ARATH/tr|Q56WE8|Q56WE8_ARATH/tr|A0A178VV24|A0A178VV24_ARATH		4.31	0		0	2	MASCOT		T
	P20200500880_1,17822	K.SGEDADTLGLTGHER.Y	1557.71	-0.00035	3	1	41.19	0	0.00259	0|0	sp|Q9SIB9|ACO3M_ARATH/tr|Q56WE8|Q56WE8_ARATH/tr|A0A178VV24|A0A178VV24_ARATH		4.31	0		0	2	MASCOT		T
	P20200500880_1,45231	K.SSGEDTIILAGAEYGSGSSR.D	1956.91	0.00176	2	1	22.52	0	0.235	0|0	sp|Q9SIB9|ACO3M_ARATH/tr|Q56WE8|Q56WE8_ARATH/tr|A0A178VV24|A0A178VV24_ARATH		4.14	0		0	2	MASCOT		T
	P20200500880_1,16275	K.TSLAPGSGVVTK.Y	1116.63	-0.00424	2	1	31.01	0	0.0663	0|0	sp|Q42560|ACO1_ARATH/sp|Q9SIB9|ACO3M_ARATH/tr|B3H5Y0|B3H5Y0_ARATH/tr|A0A178VV24|A0A178VV24_ARATH/tr|A0A178V2T4|A0A178V2T4_ARATH		8.41	0		0	2	MASCOT		T
	P20200500880_1,52231	K.VVNFSFDGQPAELK.H	1550.78	-0.00118	2	1	42.42	0	0.00466	0|0	sp|Q9SIB9|ACO3M_ARATH/tr|A0A178VV24|A0A178VV24_ARATH		4.37	0		0	2	MASCOT		T
	P20200500880_1,52508	K.VVNFSFDGQPAELK.H	1550.78	-0.00058	2	1	27.2	0	0.155	0|0	sp|Q9SIB9|ACO3M_ARATH/tr|A0A178VV24|A0A178VV24_ARATH		4.37	0		0	2	MASCOT		T
	P20200500880_1,23734	R.ANNM*FVDYNEPQQDR.V	1856.79	0.00226	2	1	46.5	0	0.000269	0|0	sp|Q9SIB9|ACO3M_ARATH/tr|A0A178VV24|A0A178VV24_ARATH		4.03	0	15.994919 Oxidation (M)	0	2	MASCOT		T
	P20200500880_1,11138	R.DFNSYGSR.R ! K.DFNSYGSR.R	945.406	-0.00154	2	1	22.68	0	0.0515	0|0	sp|Q42560|ACO1_ARATH/tr|B3H5Y0|B3H5Y0_ARATH/tr|A0A178V2T4|A0A178V2T4_ARATH ! sp|Q9SIB9|ACO3M_ARATH/tr|Q56WE8|Q56WE8_ARATH/tr|A0A178VV24|A0A178VV24_ARATH		5.84	0		0	2	MASCOT		T
	P20200500880_1,37496	R.FAFLK.W ! K.FAFLK.L ! R.FAFLK.F	625.371	0.0004	2	1	24.72	0	0.0941	0|0	sp|Q42560|ACO1_ARATH/sp|Q9SIB9|ACO3M_ARATH/tr|B3H5Y0|B3H5Y0_ARATH/tr|A0A178VV24|A0A178VV24_ARATH/tr|A0A178V2T4|A0A178V2T4_ARATH ! sp|Q9LEV0|PPP7I_ARATH/tr|A0A178UDB8|A0A178UDB8_ARATH/tr|A0A1P8BEM8|A0A1P8BEM8_ARATH/tr|A0A1P8BEP8|A0A1P8BEP8_ARATH/tr|A0A178UDF5|A0A178UDF5_ARATH/tr|A0A178UCW0|A0A178UCW0_ARATH ! sp|Q9FKM3|AATPK_ARATH/tr|A0A178UKW7|A0A178UKW7_ARATH		8.75	0		0	2	MASCOT		T
	P20200500880_1,37210	R.ILLESAIR.N	914.567	0.00012	2	1	27.1	0	0.119	0|0	sp|Q94A28|ACO2M_ARATH/sp|Q42560|ACO1_ARATH/sp|Q9SIB9|ACO3M_ARATH/tr|A0A178UVE5|A0A178UVE5_ARATH/tr|A0A178VV24|A0A178VV24_ARATH/tr|A0A178V2T4|A0A178V2T4_ARATH		6	0		0	2	MASCOT		T
	P20200500880_1,37550	R.ILLESAIR.N	914.567	0.00018	2	1	34.39	0	0.0222	0|0	sp|Q94A28|ACO2M_ARATH/sp|Q42560|ACO1_ARATH/sp|Q9SIB9|ACO3M_ARATH/tr|A0A178UVE5|A0A178UVE5_ARATH/tr|A0A178VV24|A0A178VV24_ARATH/tr|A0A178V2T4|A0A178V2T4_ARATH		6	0		0	2	MASCOT		T
	P20200500880_1,11477	R.NCDNFQVTK.E	1125.5	0.00206	2	1	52.85	0	0.000123	0|0	sp|Q9SIB9|ACO3M_ARATH/tr|A0A178VV24|A0A178VV24_ARATH		5.83	0		0	2	MASCOT		T
	P20200500880_1,4764	R.NFEGR.V	622.294	2e-05	2	1	24.52	0	0.18	0|0	sp|Q94A28|ACO2M_ARATH/sp|Q42560|ACO1_ARATH/sp|Q9SIB9|ACO3M_ARATH/tr|Q0WWM2|Q0WWM2_ARATH/tr|B3H5Y0|B3H5Y0_ARATH/tr|A0A178UVE5|A0A178UVE5_ARATH/tr|A0A178VV24|A0A178VV24_ARATH/tr|A0A178V2T4|A0A178V2T4_ARATH		6	0		0	2	MASCOT		T
	P20200500880_1,67950	R.NGVTATDLVLTVTQM*LR.K	1847.99	0.0016	3	1	28.51	0	0.0976	0|0	sp|Q9SIB9|ACO3M_ARATH/tr|A0A178VV24|A0A178VV24_ARATH		5.84	0	15.994919 Oxidation (M)	0	2	MASCOT		T
	P20200500880_1,66736	R.SDETVAMIEAYLR.A	1497.73	0.00182	2	1	59.12	0	0.000214	0|0	sp|Q9SIB9|ACO3M_ARATH/tr|A0A178VV24|A0A178VV24_ARATH		4.14	0		0	2	MASCOT		T
	P20200500880_1,30607	R.SENAVQANM*ELEFQR.N	1781.81	-0.00107	2	1	33.88	0	0.0444	0|0	sp|Q42560|ACO1_ARATH/sp|Q9SIB9|ACO3M_ARATH/tr|B3H5Y0|B3H5Y0_ARATH/tr|A0A178VV24|A0A178VV24_ARATH/tr|A0A178V2T4|A0A178V2T4_ARATH		4.25	0	15.994919 Oxidation (M)	0	2	MASCOT		T
	P20200500880_1,67357	R.VLLQDFTGVPAVVDLACM*R.D	2120.09	0.00084	3	1	22.04	0	1.15	0|0	sp|Q42560|ACO1_ARATH/sp|Q9SIB9|ACO3M_ARATH/tr|A0A178VV24|A0A178VV24_ARATH/tr|A0A178V2T4|A0A178V2T4_ARATH		4.21	0	15.994919 Oxidation (M)	0	2	MASCOT		T
	P20200500880_1,68598	R.VLLQDFTGVPAVVDLACMR.D	2104.09	-0.00416	2	1	58.5	0	0.00025	0|0	sp|Q42560|ACO1_ARATH/sp|Q9SIB9|ACO3M_ARATH/tr|A0A178VV24|A0A178VV24_ARATH/tr|A0A178V2T4|A0A178V2T4_ARATH		4.21	0		0	2	MASCOT		T
	P20200500880_1,65552	R.VYSSYLELNLDDVEPCISGPK.R	2398.15	0.0023	3	1	53.85	0	0.000227	0|0	sp|Q9SIB9|ACO3M_ARATH/tr|A0A178VV24|A0A178VV24_ARATH		3.92	0		0	2	MASCOT		T
$11-1	sp|O80988|GCSP2_ARATH Glycine dehydrogenase (decarboxylating) 2, mitochondrial OS=Arabidopsis thaliana OX=3702 GN=GLDP2 PE=1 SV=1	29	20	0.2174	113774	6.18
	P20200500880_1,26765	K.FWPTTGR.V	864.436	-7e-05	2	1	27.7	0	0.134	0|0	sp|Q94B78|GCSP1_ARATH/sp|O80988|GCSP2_ARATH/tr|A0A178UTF1|A0A178UTF1_ARATH/tr|A0A178W2X1|A0A178W2X1_ARATH/tr|Q93Z12|Q93Z12_ARATH		9.75	0		0	2	MASCOT		T
	P20200500880_1,43022	K.GAPHPPSLLM*ADTWK.K	1636.82	0.00011	3	1	20.23	0	0.754	0|0	sp|Q94B78|GCSP1_ARATH/sp|O80988|GCSP2_ARATH/tr|A0A178UTF1|A0A178UTF1_ARATH/tr|A0A178W2X1|A0A178W2X1_ARATH/tr|Q93Z12|Q93Z12_ARATH		6.74	0	15.994919 Oxidation (M)	0	2	MASCOT		T
	P20200500880_1,43388	K.GAPHPPSLLM*ADTWK.K	1636.82	0.00098	3	1	29.68	0	0.0828	0|0	sp|Q94B78|GCSP1_ARATH/sp|O80988|GCSP2_ARATH/tr|A0A178UTF1|A0A178UTF1_ARATH/tr|A0A178W2X1|A0A178W2X1_ARATH/tr|Q93Z12|Q93Z12_ARATH		6.74	0	15.994919 Oxidation (M)	0	2	MASCOT		T
	P20200500880_1,50536	K.GAPHPPSLLMADTWK.K	1620.82	-0.00183	3	1	53.17	0	0.000406	0|0	sp|Q94B78|GCSP1_ARATH/sp|O80988|GCSP2_ARATH/tr|A0A178UTF1|A0A178UTF1_ARATH/tr|A0A178W2X1|A0A178W2X1_ARATH/tr|Q93Z12|Q93Z12_ARATH		6.74	0		0	2	MASCOT		T
	P20200500880_1,50872	K.GAPHPPSLLMADTWK.K	1620.82	0.00405	3	1	37.55	0	0.0144	0|0	sp|Q94B78|GCSP1_ARATH/sp|O80988|GCSP2_ARATH/tr|A0A178UTF1|A0A178UTF1_ARATH/tr|A0A178W2X1|A0A178W2X1_ARATH/tr|Q93Z12|Q93Z12_ARATH		6.74	0		0	2	MASCOT		T
	P20200500880_1,7994	K.GNADPNNNVLK.G	1155.58	0.00019	2	1	39.67	0	0.0049	0|0	sp|O80988|GCSP2_ARATH/tr|A0A178W2X1|A0A178W2X1_ARATH		5.84	0		0	2	MASCOT		T
	P20200500880_1,33189	K.GNINIEELR.N	1057.56	0.00081	2	1	37.29	0	0.01	0|0	sp|O80988|GCSP2_ARATH/tr|A0A178W2X1|A0A178W2X1_ARATH		4.53	0		0	2	MASCOT		T
	P20200500880_1,34457	K.IAILNANYM*AK.R ! K.IAILNANYM*AK.C	1237.66	-0.00025	2	1	34.97	0	0.0708	0|0	sp|Q94B78|GCSP1_ARATH/sp|O80988|GCSP2_ARATH/tr|A0A178UTF1|A0A178UTF1_ARATH/tr|A0A178W2X1|A0A178W2X1_ARATH/tr|B3H5Y8|B3H5Y8_ARATH ! tr|Q93Z12|Q93Z12_ARATH		8.59	0	15.994919 Oxidation (M)	0	2	MASCOT		T
	P20200500880_1,34788	K.IAILNANYM*AK.R ! K.IAILNANYM*AK.C	1237.66	-0.00141	2	1	50.96	0	0.000486	0|0	sp|Q94B78|GCSP1_ARATH/sp|O80988|GCSP2_ARATH/tr|A0A178UTF1|A0A178UTF1_ARATH/tr|A0A178W2X1|A0A178W2X1_ARATH/tr|B3H5Y8|B3H5Y8_ARATH ! tr|Q93Z12|Q93Z12_ARATH		8.59	0	15.994919 Oxidation (M)	0	2	MASCOT		T
	P20200500880_1,45262	K.IAILNANYMAK.R ! K.IAILNANYMAK.C	1221.67	-0.00041	2	1	46.19	0	0.00161	0|0	sp|Q94B78|GCSP1_ARATH/sp|O80988|GCSP2_ARATH/tr|A0A178UTF1|A0A178UTF1_ARATH/tr|A0A178W2X1|A0A178W2X1_ARATH/tr|B3H5Y8|B3H5Y8_ARATH ! tr|Q93Z12|Q93Z12_ARATH		8.59	0		0	2	MASCOT		T
	P20200500880_1,8542	K.IVAVGTDAK.G	873.504	0.00061	2	1	43.39	0	0.00508	0|0	sp|O80988|GCSP2_ARATH/tr|A0A178W2X1|A0A178W2X1_ARATH		5.84	0		0	2	MASCOT		T
	P20200500880_1,65628	K.LGTAQVQDLPFFDTVK.V	1778.93	-0.00467	2	1	74.92	0	2.34e-06	0|0	sp|O80988|GCSP2_ARATH/tr|A0A178W2X1|A0A178W2X1_ARATH		4.21	0		0	2	MASCOT		T
	P20200500880_1,17072	K.NTAGIEPEDVAK.R	1243.62	-0.00135	2	1	50.27	0	0.000482	0|0	sp|Q94B78|GCSP1_ARATH/sp|O80988|GCSP2_ARATH/tr|A0A178UTF1|A0A178UTF1_ARATH/tr|A0A178W2X1|A0A178W2X1_ARATH/tr|Q93Z12|Q93Z12_ARATH/tr|B3H5Y8|B3H5Y8_ARATH		4.14	0		0	2	MASCOT		T
	P20200500880_1,17405	K.NTAGIEPEDVAK.R	1243.62	-0.00037	2	1	52.66	0	0.000281	0|0	sp|Q94B78|GCSP1_ARATH/sp|O80988|GCSP2_ARATH/tr|A0A178UTF1|A0A178UTF1_ARATH/tr|A0A178W2X1|A0A178W2X1_ARATH/tr|Q93Z12|Q93Z12_ARATH/tr|B3H5Y8|B3H5Y8_ARATH		4.14	0		0	2	MASCOT		T
	P20200500880_1,44336	K.TFCIPHGGGGPGMGPIGVK.N ! K.TFCIPHGGGGPGMGPIGVK.Q	1838.9	-0.00162	3	1	37.04	0	0.0133	0|0	sp|Q94B78|GCSP1_ARATH/tr|A0A178UTF1|A0A178UTF1_ARATH/tr|Q93Z12|Q93Z12_ARATH/tr|B3H5Y8|B3H5Y8_ARATH ! sp|O80988|GCSP2_ARATH/tr|A0A178W2X1|A0A178W2X1_ARATH		7.92	0		0	2	MASCOT		T
	P20200500880_1,13830	K.TRADGFDLK.V	1022.53	0.00083	3	1	24.48	0	0.278	0|0	sp|Q94B78|GCSP1_ARATH/sp|O80988|GCSP2_ARATH/tr|A0A178UTF1|A0A178UTF1_ARATH/tr|A0A178W2X1|A0A178W2X1_ARATH/tr|B3H5Y8|B3H5Y8_ARATH		5.63	1		0	2	MASCOT		T
	P20200500880_1,52122	K.VTCSDATAIFDVAAK.K	1568.76	-0.00379	2	1	51.48	0	0.000441	0|0	sp|O80988|GCSP2_ARATH/tr|A0A178W2X1|A0A178W2X1_ARATH		4.21	0		0	2	MASCOT		T
	P20200500880_1,18898	K.VVTVDIK.D	773.477	-0.00038	2	1	24.93	0	0.268	0|0	sp|O80988|GCSP2_ARATH/tr|A0A178W2X1|A0A178W2X1_ARATH		5.81	0		0	2	MASCOT		T
	P20200500880_1,11504	R.EEISQIEK.G	975.499	-0.00132	2	1	33.33	0	0.0423	0|0	sp|O80988|GCSP2_ARATH/tr|A0A178W2X1|A0A178W2X1_ARATH		4.25	0		0	2	MASCOT		T
	P20200500880_1,1056	R.EQHIR.R ! K.EQHLR.A ! R.EQHLR.R	682.363	0.00022	2	1	20.38	0	0.439	0|0	sp|Q94B78|GCSP1_ARATH/sp|O80988|GCSP2_ARATH/tr|A0A178UTF1|A0A178UTF1_ARATH/tr|A0A178W2X1|A0A178W2X1_ARATH/tr|Q93Z12|Q93Z12_ARATH/tr|B3H5Y8|B3H5Y8_ARATH ! sp|P15457|2SS1_ARATH/tr|A0A178UXL9|A0A178UXL9_ARATH ! tr|Q9SR18|Q9SR18_ARATH/tr|A0A178VBA4|A0A178VBA4_ARATH		6.85	0		0	2	MASCOT		T
	P20200500880_1,1550	R.EQHIR.R ! K.EQHLR.A ! R.EQHLR.R	682.363	0.00012	2	1	22.26	0	0.285	0|0	sp|Q94B78|GCSP1_ARATH/sp|O80988|GCSP2_ARATH/tr|A0A178UTF1|A0A178UTF1_ARATH/tr|A0A178W2X1|A0A178W2X1_ARATH/tr|Q93Z12|Q93Z12_ARATH/tr|B3H5Y8|B3H5Y8_ARATH ! sp|P15457|2SS1_ARATH/tr|A0A178UXL9|A0A178UXL9_ARATH ! tr|Q9SR18|Q9SR18_ARATH/tr|A0A178VBA4|A0A178VBA4_ARATH		6.85	0		0	2	MASCOT		T
	P20200500880_1,49108	R.FCDALISIR.E	1094.57	0.00116	2	1	46.78	0	0.00156	0|0	sp|Q94B78|GCSP1_ARATH/sp|O80988|GCSP2_ARATH/tr|A0A178UTF1|A0A178UTF1_ARATH/tr|A0A178W2X1|A0A178W2X1_ARATH/tr|Q93Z12|Q93Z12_ARATH/tr|B3H5Y8|B3H5Y8_ARATH		5.83	0		0	2	MASCOT		T
	P20200500880_1,55985	R.GVNGTVAHEFIIDLR.G	1640.88	-0.00086	3	1	22.15	0	0.363	0|0	sp|Q94B78|GCSP1_ARATH/sp|O80988|GCSP2_ARATH/tr|A0A178UTF1|A0A178UTF1_ARATH/tr|A0A178W2X1|A0A178W2X1_ARATH/tr|Q93Z12|Q93Z12_ARATH/tr|B3H5Y8|B3H5Y8_ARATH		5.32	0		0	2	MASCOT		T
	P20200500880_1,21174	R.IIGVSVDSSGK.Q	1061.58	-0.0012	2	1	68.21	0	1.23e-05	0|0	sp|O80988|GCSP2_ARATH/tr|A0A178W2X1|A0A178W2X1_ARATH		5.84	0		0	2	MASCOT		T
	P20200500880_1,21409	R.IIGVSVDSSGK.Q	1061.58	-0.001	2	1	54.77	0	0.000979	0|0	sp|O80988|GCSP2_ARATH/tr|A0A178W2X1|A0A178W2X1_ARATH		5.84	0		0	2	MASCOT		T
	P20200500880_1,38144	R.LESHYPVLFR.G	1260.67	0.00133	3	1	25.53	0	0.226	0|0	sp|O80988|GCSP2_ARATH		6.75	0		0	2	MASCOT		T
	P20200500880_1,3505	R.MAM*QTR.E	753.338	-0.00049	2	1	27	0	0.0569	0|0	sp|Q94B78|GCSP1_ARATH/sp|O80988|GCSP2_ARATH/tr|A0A178UTF1|A0A178UTF1_ARATH/tr|A0A178W2X1|A0A178W2X1_ARATH/tr|Q93Z12|Q93Z12_ARATH/tr|B3H5Y8|B3H5Y8_ARATH		9.5	0	15.994919 Oxidation (M)	0	2	MASCOT		T
	P20200500880_1,61580	R.NIM*ENPAWYTQYTPYQAEISQGR.L	2776.27	-0.00363	3	1	34.73	0	0.0102	0|0	sp|Q94B78|GCSP1_ARATH/sp|O80988|GCSP2_ARATH/tr|A0A178UTF1|A0A178UTF1_ARATH/tr|A0A178W2X1|A0A178W2X1_ARATH/tr|B3H5Y8|B3H5Y8_ARATH		4.53	0	15.994919 Oxidation (M)	0	2	MASCOT		T
	P20200500880_1,64346	R.NIMENPAWYTQYTPYQAEISQGR.L	2760.27	-0.00373	2	1	97.34	0	1.92e-08	0|0	sp|Q94B78|GCSP1_ARATH/sp|O80988|GCSP2_ARATH/tr|A0A178UTF1|A0A178UTF1_ARATH/tr|A0A178W2X1|A0A178W2X1_ARATH/tr|B3H5Y8|B3H5Y8_ARATH		4.53	0		0	2	MASCOT		T
$12-1	sp|P51818|HS903_ARATH Heat shock protein 90-3 OS=Arabidopsis thaliana OX=3702 GN=HSP90-3 PE=1 SV=2	24	20	0.279	80051.1	4.95
$12-2	tr|A0A178U8T0|A0A178U8T0_ARATH Hsp81.3 OS=Arabidopsis thaliana OX=3702 GN=AXX17_At5g55180 PE=3 SV=1	24	20	0.279	80051.1	4.95
	P20200500880_1,43321	K.ADLVNNLGTIAR.S	1256.7	0.00078	2	1	57.36	0	0.000104	0|0	sp|O03986|HS904_ARATH/sp|P55737|HS902_ARATH/sp|P51818|HS903_ARATH/sp|P27323|HS901_ARATH/tr|Q8GRU8|Q8GRU8_ARATH/tr|A0A178UQ52|A0A178UQ52_ARATH/tr|Q570T4|Q570T4_ARATH/tr|A0A178ULZ9|A0A178ULZ9_ARATH/tr|A0A178U8T0|A0A178U8T0_ARATH/tr|F4K6B6|F4K6B6_ARATH/tr|A0A178UIU1|A0A178UIU1_ARATH		5.88	0		0	2	MASCOT		T
	P20200500880_1,40018	K.AILFVPK.R	787.508	-0.00014	2	1	42.66	0	0.00182	0|0	sp|O03986|HS904_ARATH/sp|P55737|HS902_ARATH/sp|P51818|HS903_ARATH/sp|P27323|HS901_ARATH/tr|A0A178UQ52|A0A178UQ52_ARATH/tr|A0A178ULZ9|A0A178ULZ9_ARATH/tr|A0A178U8T0|A0A178U8T0_ARATH/tr|F4K6B6|F4K6B6_ARATH/tr|A0A178UIU1|A0A178UIU1_ARATH		8.8	0		0	2	MASCOT		T
	P20200500880_1,7861	K.DVLGDK.V	646.341	-0.00283	2	1	25.31	0	0.339	0|0	sp|O03986|HS904_ARATH/sp|P55737|HS902_ARATH/sp|P51818|HS903_ARATH/tr|Q8GRU8|Q8GRU8_ARATH/tr|A0A178UQ52|A0A178UQ52_ARATH/tr|A0A178ULZ9|A0A178ULZ9_ARATH/tr|A0A178U8T0|A0A178U8T0_ARATH/tr|F4K6B6|F4K6B6_ARATH/tr|Q0WLP0|Q0WLP0_ARATH/tr|Q56WE0|Q56WE0_ARATH		4.21	0		0	2	MASCOT		T
	P20200500880_1,14526	K.EDQM*EYIEER.R ! K.EDQM*EYLEER.R	1357.56	-0.00013	2	1	36.06	0	0.00744	0|0	sp|O03986|HS904_ARATH/sp|P51818|HS903_ARATH/tr|Q8GRU8|Q8GRU8_ARATH/tr|A0A178UQ52|A0A178UQ52_ARATH/tr|A0A178U8T0|A0A178U8T0_ARATH ! tr|A0A178ULZ9|A0A178ULZ9_ARATH		3.91	0	15.994919 Oxidation (M)	0	2	MASCOT		T
	P20200500880_1,27103	K.EDQMEYIEER.R ! K.EDQMEYLEER.R	1341.56	0.00016	2	1	43.91	0	0.00129	0|0	sp|O03986|HS904_ARATH/sp|P51818|HS903_ARATH/tr|Q8GRU8|Q8GRU8_ARATH/tr|A0A178UQ52|A0A178UQ52_ARATH/tr|A0A178U8T0|A0A178U8T0_ARATH ! tr|A0A178ULZ9|A0A178ULZ9_ARATH		3.91	0		0	2	MASCOT		T
	P20200500880_1,47085	K.EGQNDIFYITGESK.K	1600.75	-0.00339	2	1	22.02	0	0.28	0|0	sp|P55737|HS902_ARATH/sp|P51818|HS903_ARATH/tr|Q8GRU8|Q8GRU8_ARATH/tr|A0A178ULZ9|A0A178ULZ9_ARATH/tr|A0A178U8T0|A0A178U8T0_ARATH/tr|F4K6B6|F4K6B6_ARATH/tr|Q56WE0|Q56WE0_ARATH		4.14	0		0	2	MASCOT		T
	P20200500880_1,55797	K.GIVDSEDLPLNISR.E	1527.8	-0.00145	2	1	63.75	0	2.75e-05	0|0	sp|O03986|HS904_ARATH/sp|P55737|HS902_ARATH/sp|P51818|HS903_ARATH/tr|A0A178UQ52|A0A178UQ52_ARATH/tr|A0A178ULZ9|A0A178ULZ9_ARATH/tr|A0A178U8T0|A0A178U8T0_ARATH/tr|F4K6B6|F4K6B6_ARATH/tr|Q56WE0|Q56WE0_ARATH		4.03	0		0	2	MASCOT		T
	P20200500880_1,55922	K.GIVDSEDLPLNISR.E	1527.8	-0.00085	3	1	21.08	0	0.508	0|0	sp|O03986|HS904_ARATH/sp|P55737|HS902_ARATH/sp|P51818|HS903_ARATH/tr|A0A178UQ52|A0A178UQ52_ARATH/tr|A0A178ULZ9|A0A178ULZ9_ARATH/tr|A0A178U8T0|A0A178U8T0_ARATH/tr|F4K6B6|F4K6B6_ARATH/tr|Q56WE0|Q56WE0_ARATH		4.03	0		0	2	MASCOT		T
	P20200500880_1,63497	K.LDGQPELFIHIIPDK.T	1734.94	-0.00411	3	1	26.86	0	0.129	0|0	sp|O03986|HS904_ARATH/sp|P55737|HS902_ARATH/sp|P51818|HS903_ARATH/tr|Q8GRU8|Q8GRU8_ARATH/tr|A0A178UQ52|A0A178UQ52_ARATH/tr|A0A178ULZ9|A0A178ULZ9_ARATH/tr|A0A178U8T0|A0A178U8T0_ARATH/tr|F4K6B6|F4K6B6_ARATH		4.54	0		0	2	MASCOT		T
	P20200500880_1,4205	K.LVSATK.E	618.382	-0.00103	2	1	26.68	0	0.147	0|0	sp|O03986|HS904_ARATH/sp|P55737|HS902_ARATH/sp|P51818|HS903_ARATH/sp|P27323|HS901_ARATH/tr|Q8GRU8|Q8GRU8_ARATH/tr|A0A178UQ52|A0A178UQ52_ARATH/tr|A0A178ULZ9|A0A178ULZ9_ARATH/tr|A0A178U8T0|A0A178U8T0_ARATH/tr|F4K6B6|F4K6B6_ARATH/tr|Q0WLP0|Q0WLP0_ARATH/tr|A0A178UIU1|A0A178UIU1_ARATH/tr|Q56WE0|Q56WE0_ARATH		8.75	0		0	2	MASCOT		T
	P20200500880_1,17592	K.SGDELTSLK.D	949.484	0.00193	2	1	57.51	0	0.000396	0|0	sp|O03986|HS904_ARATH/sp|P55737|HS902_ARATH/sp|P51818|HS903_ARATH/tr|Q8GRU8|Q8GRU8_ARATH/tr|A0A178UQ52|A0A178UQ52_ARATH/tr|A0A178ULZ9|A0A178ULZ9_ARATH/tr|A0A178U8T0|A0A178U8T0_ARATH/tr|F4K6B6|F4K6B6_ARATH/tr|Q56WE0|Q56WE0_ARATH		4.37	0		0	2	MASCOT		T
	P20200500880_1,63840	K.TMEINPENSIMDELR.K	1791.83	-0.00621	2	1	61.02	0	9.22e-05	0|0	sp|O03986|HS904_ARATH/sp|P55737|HS902_ARATH/sp|P51818|HS903_ARATH/tr|Q8GRU8|Q8GRU8_ARATH/tr|A0A178UQ52|A0A178UQ52_ARATH/tr|A0A178ULZ9|A0A178ULZ9_ARATH/tr|A0A178U8T0|A0A178U8T0_ARATH/tr|F4K6B6|F4K6B6_ARATH/tr|Q0WLP0|Q0WLP0_ARATH/tr|Q56WE0|Q56WE0_ARATH		4	0		0	2	MASCOT		T
	P20200500880_1,49024	K.TNNTLTIIDSGIGM*TK.A	1694.86	-0.006	2	1	43.97	0	0.00304	0|0	sp|O03986|HS904_ARATH/sp|P55737|HS902_ARATH/sp|P51818|HS903_ARATH/tr|Q8GRU8|Q8GRU8_ARATH/tr|A0A178UQ52|A0A178UQ52_ARATH/tr|A0A178ULZ9|A0A178ULZ9_ARATH/tr|A0A178U8T0|A0A178U8T0_ARATH/tr|F4K6B6|F4K6B6_ARATH		5.5	0	15.994919 Oxidation (M)	0	2	MASCOT		T
	P20200500880_1,58200	K.TNNTLTIIDSGIGMTK.A	1678.87	-0.00151	2	1	63.03	0	4.14e-05	0|0	sp|O03986|HS904_ARATH/sp|P55737|HS902_ARATH/sp|P51818|HS903_ARATH/tr|Q8GRU8|Q8GRU8_ARATH/tr|A0A178UQ52|A0A178UQ52_ARATH/tr|A0A178ULZ9|A0A178ULZ9_ARATH/tr|A0A178U8T0|A0A178U8T0_ARATH/tr|F4K6B6|F4K6B6_ARATH		5.5	0		0	2	MASCOT		T
	P20200500880_1,4828	K.VVVTTK.H	646.413	-0.0005	2	1	24.65	0	0.0889	0|0	sp|O03986|HS904_ARATH/sp|P55737|HS902_ARATH/sp|P51818|HS903_ARATH/sp|P27323|HS901_ARATH/tr|Q8GRU8|Q8GRU8_ARATH/tr|A0A178UQ52|A0A178UQ52_ARATH/tr|Q570T4|Q570T4_ARATH/tr|A0A178ULZ9|A0A178ULZ9_ARATH/tr|A0A178U8T0|A0A178U8T0_ARATH/tr|F4K6B6|F4K6B6_ARATH/tr|A0A178UIU1|A0A178UIU1_ARATH		8.72	0		0	2	MASCOT		T
	P20200500880_1,58076	R.APFDLFDTK.K	1053.53	-0.00058	2	1	32.59	0	0.0862	0|0	sp|O03986|HS904_ARATH/sp|P55737|HS902_ARATH/sp|P51818|HS903_ARATH/tr|A0A178UQ52|A0A178UQ52_ARATH/tr|A0A178ULZ9|A0A178ULZ9_ARATH/tr|A0A178U8T0|A0A178U8T0_ARATH/tr|F4K6B6|F4K6B6_ARATH		4.21	0		0	2	MASCOT		T
	P20200500880_1,15607	R.DSSMGGYMSSK.K	1149.46	0.00375	2	1	21.12	0	0.0313	0|0	sp|P51818|HS903_ARATH/tr|Q8GRU8|Q8GRU8_ARATH/tr|A0A178U8T0|A0A178U8T0_ARATH/tr|Q56WE0|Q56WE0_ARATH		5.84	0		0	2	MASCOT		T
	P20200500880_1,6309	R.DTSGEALGR.G	905.432	0.00037	2	1	41.85	0	0.00774	0|0	sp|O03986|HS904_ARATH/sp|P51818|HS903_ARATH/tr|Q8GRU8|Q8GRU8_ARATH/tr|A0A178UQ52|A0A178UQ52_ARATH/tr|A0A178U8T0|A0A178U8T0_ARATH		4.37	0		0	2	MASCOT		T
	P20200500880_1,4348	R.EFEGK.D ! K.EFEGK.K ! K.EFEGK.Q ! K.EFEGK.H	609.288	0.00126	1	1	27.15	0	0.194	0|0	sp|Q9SK50|TIC55_ARATH/tr|A0A178VZY5|A0A178VZY5_ARATH ! sp|O03986|HS904_ARATH/sp|P55737|HS902_ARATH/sp|P51818|HS903_ARATH/tr|Q8GRU8|Q8GRU8_ARATH/tr|A0A178UQ52|A0A178UQ52_ARATH/tr|A0A178ULZ9|A0A178ULZ9_ARATH/tr|A0A178U8T0|A0A178U8T0_ARATH/tr|F4K6B6|F4K6B6_ARATH/tr|Q0WLP0|Q0WLP0_ARATH/tr|Q56WE0|Q56WE0_ARATH ! sp|F4KCE9|KNL2_ARATH/tr|A0A1P8BHH3|A0A1P8BHH3_ARATH/tr|A0A1P8BHH1|A0A1P8BHH1_ARATH/tr|A0A17…		4.53	0		0	2	MASCOT		T
	P20200500880_1,29464	R.EIFIR.D ! K.EIFLR.E ! K.EIFLR.W ! R.ELFIR.E ! K.ELFLR.D	677.398	0.00108	2	1	20.58	0	0.556	0|0	sp|Q9LNU6|PPR53_ARATH/tr|A0A178WGS2|A0A178WGS2_ARATH ! sp|O03986|HS904_ARATH/sp|P55737|HS902_ARATH/sp|P51818|HS903_ARATH/sp|P27323|HS901_ARATH/tr|Q8GRU8|Q8GRU8_ARATH/tr|A0A178UQ52|A0A178UQ52_ARATH/tr|Q570T4|Q570T4_ARATH/tr|A0A178ULZ9|A0A178ULZ9_ARATH/tr|A0A178U8T0|A0A178U8T0_ARATH/tr|F4K6B6|F4K6B6_ARATH/tr|A0A178UIU1|A0A178UIU1_ARATH ! tr|Q9FN97|Q9FN97_ARATH ! tr|Q9ZPF9|Q9ZPF9_ARATH/tr|Q9LQH2|Q9L…		6.1	0		0	2	MASCOT		T
	P20200500880_1,22409	R.ELISNSSDALDK.I	1291.64	-0.00071	2	1	50.89	0	0.000599	0|0	sp|O03986|HS904_ARATH/sp|P55737|HS902_ARATH/sp|P51818|HS903_ARATH/sp|P27323|HS901_ARATH/tr|Q8GRU8|Q8GRU8_ARATH/tr|A0A178UQ52|A0A178UQ52_ARATH/tr|Q570T4|Q570T4_ARATH/tr|A0A178ULZ9|A0A178ULZ9_ARATH/tr|A0A178U8T0|A0A178U8T0_ARATH/tr|A0A178UIU1|A0A178UIU1_ARATH		4.03	0		0	2	MASCOT		T
	P20200500880_1,22716	R.ELISNSSDALDK.I	1291.64	-0.00173	2	1	31.92	0	0.047	0|0	sp|O03986|HS904_ARATH/sp|P55737|HS902_ARATH/sp|P51818|HS903_ARATH/sp|P27323|HS901_ARATH/tr|Q8GRU8|Q8GRU8_ARATH/tr|A0A178UQ52|A0A178UQ52_ARATH/tr|Q570T4|Q570T4_ARATH/tr|A0A178ULZ9|A0A178ULZ9_ARATH/tr|A0A178U8T0|A0A178U8T0_ARATH/tr|A0A178UIU1|A0A178UIU1_ARATH		4.03	0		0	2	MASCOT		T
	P20200500880_1,4060	R.ETLQQNK.I	860.447	0.00048	2	1	32.78	0	0.0432	0|0	sp|O03986|HS904_ARATH/sp|P55737|HS902_ARATH/sp|P51818|HS903_ARATH/sp|P27323|HS901_ARATH/tr|A0A178UQ52|A0A178UQ52_ARATH/tr|A0A178ULZ9|A0A178ULZ9_ARATH/tr|A0A178U8T0|A0A178U8T0_ARATH/tr|F4K6B6|F4K6B6_ARATH/tr|A0A178UIU1|A0A178UIU1_ARATH/tr|Q56WE0|Q56WE0_ARATH		6.1	0		0	2	MASCOT		T
	P20200500880_1,12741	R.FESLTDK.S	839.415	0.00099	2	1	34.23	0	0.0688	0|0	sp|O03986|HS904_ARATH/sp|P55737|HS902_ARATH/sp|P51818|HS903_ARATH/sp|P27323|HS901_ARATH/tr|Q8GRU8|Q8GRU8_ARATH/tr|A0A178UQ52|A0A178UQ52_ARATH/tr|Q570T4|Q570T4_ARATH/tr|A0A178ULZ9|A0A178ULZ9_ARATH/tr|A0A178U8T0|A0A178U8T0_ARATH/tr|F4K6B6|F4K6B6_ARATH/tr|A0A178UIU1|A0A178UIU1_ARATH		4.37	0		0	2	MASCOT		T
$13-1	tr|Q9ZRQ2|Q9ZRQ2_ARATH 2-oxoglutarate dehydrogenase, E1 subunit OS=Arabidopsis thaliana OX=3702 PE=2 SV=1	23	20	0.2376	116653	7.03
$13-2	tr|Q9FLH2|Q9FLH2_ARATH 2-oxoglutarate dehydrogenase, E1 component OS=Arabidopsis thaliana OX=3702 GN=MPA24.10 PE=2 SV=1	23	20	0.238	116398	6.9
	P20200500880_1,64905	K.ALQPDPITPVIP.-	1260.72	-0.00157	2	1	25.57	0	0.173	0|0	tr|Q9FLH2|Q9FLH2_ARATH/tr|A0A178UD18|A0A178UD18_ARATH/tr|O49541|O49541_ARATH/tr|Q9ZRQ2|Q9ZRQ2_ARATH/tr|Q0WLT5|Q0WLT5_ARATH		3.8	0		0	2	MASCOT		T
	P20200500880_1,12397	K.DQSGHSDLEEGIR.R	1442.65	0.00233	3	1	23.96	0	0.124	0|0	tr|Q9FLH2|Q9FLH2_ARATH/tr|A0A178UD18|A0A178UD18_ARATH/tr|Q9ZRQ2|Q9ZRQ2_ARATH/tr|Q0WLT5|Q0WLT5_ARATH		4.31	0		0	2	MASCOT		T
	P20200500880_1,65788	K.LTDSFLDGTSSVYLEELQR.A	2173.07	0.00023	2	1	127.57	0	1.18e-11	0|0	tr|F4IWV2|F4IWV2_ARATH/tr|Q9FLH2|Q9FLH2_ARATH/tr|Q84VW8|Q84VW8_ARATH/tr|A0A384KLZ3|A0A384KLZ3_ARATH/tr|A0A178UD18|A0A178UD18_ARATH/tr|Q9M2T8|Q9M2T8_ARATH/tr|O49541|O49541_ARATH/tr|Q9ZRQ2|Q9ZRQ2_ARATH		3.92	0		0	2	MASCOT		T
	P20200500880_1,65791	K.LTDSFLDGTSSVYLEELQR.A	2173.07	-0.00863	3	1	87.6	0	1.21e-07	0|0	tr|F4IWV2|F4IWV2_ARATH/tr|Q9FLH2|Q9FLH2_ARATH/tr|Q84VW8|Q84VW8_ARATH/tr|A0A384KLZ3|A0A384KLZ3_ARATH/tr|A0A178UD18|A0A178UD18_ARATH/tr|Q9M2T8|Q9M2T8_ARATH/tr|O49541|O49541_ARATH/tr|Q9ZRQ2|Q9ZRQ2_ARATH		3.92	0		0	2	MASCOT		T
	P20200500880_1,37918	K.QCVSNLSEFDDVK.G	1540.69	-0.00552	2	1	57.86	0	4.87e-05	0|0	tr|Q9FLH2|Q9FLH2_ARATH/tr|A0A178UD18|A0A178UD18_ARATH/tr|O49541|O49541_ARATH/tr|Q9ZRQ2|Q9ZRQ2_ARATH/tr|Q0WLT5|Q0WLT5_ARATH		4.03	0		0	2	MASCOT		T
	P20200500880_1,4878	K.SPEQISR.V ! K.SPEQISR.I	816.421	-0.00106	2	1	38.8	0	0.00726	0|0	tr|F4IWV2|F4IWV2_ARATH/tr|Q84VW8|Q84VW8_ARATH/tr|A0A384KLZ3|A0A384KLZ3_ARATH/tr|Q0WME3|Q0WME3_ARATH/tr|Q9M2T8|Q9M2T8_ARATH ! tr|Q9FLH2|Q9FLH2_ARATH/tr|A0A178UD18|A0A178UD18_ARATH/tr|O49541|O49541_ARATH/tr|Q9ZRQ2|Q9ZRQ2_ARATH/tr|Q0WLT5|Q0WLT5_ARATH		5.72	0		0	2	MASCOT		T
	P20200500880_1,30891	K.VSSILNEEYEASK.D	1468.72	0.00061	2	1	45.48	0	0.00162	0|0	tr|Q9FLH2|Q9FLH2_ARATH/tr|A0A178UD18|A0A178UD18_ARATH/tr|O49541|O49541_ARATH/tr|Q9ZRQ2|Q9ZRQ2_ARATH/tr|Q0WLT5|Q0WLT5_ARATH		4.25	0		0	2	MASCOT		T
	P20200500880_1,25997	K.VYYELDEER.K	1215.55	0.00025	2	1	53.74	0	0.000368	0|0	tr|Q9FLH2|Q9FLH2_ARATH/tr|A0A178UD18|A0A178UD18_ARATH/tr|Q9ZRQ2|Q9ZRQ2_ARATH/tr|Q0WLT5|Q0WLT5_ARATH		4	0		0	2	MASCOT		T
	P20200500880_1,67261	R.AWEADPNSVDESWDNFFR.N	2184.93	-0.00019	2	1	80.11	0	1.48e-07	0|0	tr|F4IWV2|F4IWV2_ARATH/tr|Q9FLH2|Q9FLH2_ARATH/tr|Q84VW8|Q84VW8_ARATH/tr|A0A384KLZ3|A0A384KLZ3_ARATH/tr|A0A178UD18|A0A178UD18_ARATH/tr|Q9M2T8|Q9M2T8_ARATH/tr|O49541|O49541_ARATH/tr|Q9ZRQ2|Q9ZRQ2_ARATH		3.77	0		0	2	MASCOT		T
	P20200500880_1,28578	R.FGHNEIDEPSFTQPK.M	1745.81	-0.00461	3	1	23.71	0	0.203	0|0	tr|F4IWV2|F4IWV2_ARATH/tr|Q9FLH2|Q9FLH2_ARATH/tr|Q84VW8|Q84VW8_ARATH/tr|A0A384KLZ3|A0A384KLZ3_ARATH/tr|A0A178UD18|A0A178UD18_ARATH/tr|Q0WME3|Q0WME3_ARATH/tr|Q9M2T8|Q9M2T8_ARATH/tr|O49541|O49541_ARATH/tr|Q9ZRQ2|Q9ZRQ2_ARATH/tr|Q0WLT5|Q0WLT5_ARATH		4.65	0		0	2	MASCOT		T
	P20200500880_1,65396	R.FGLEGAESLIPGMK.E	1448.75	0.00189	2	1	90.3	0	8.04e-08	0|0	tr|Q9FLH2|Q9FLH2_ARATH/tr|A0A178UD18|A0A178UD18_ARATH/tr|O49541|O49541_ARATH/tr|Q9ZRQ2|Q9ZRQ2_ARATH		4.53	0		0	2	MASCOT		T
	P20200500880_1,19016	R.KPLIVMAPK.N	996.627	-0.00112	2	1	28.04	0	0.0221	0|0	tr|F4IWV2|F4IWV2_ARATH/tr|Q9FLH2|Q9FLH2_ARATH/tr|Q84VW8|Q84VW8_ARATH/tr|A0A384KLZ3|A0A384KLZ3_ARATH/tr|Q0WME3|Q0WME3_ARATH/tr|Q9M2T8|Q9M2T8_ARATH/tr|O49541|O49541_ARATH/tr|Q9ZRQ2|Q9ZRQ2_ARATH/tr|Q0WLT5|Q0WLT5_ARATH		10	0		0	2	MASCOT		T
	P20200500880_1,19097	R.KPLIVMAPK.N	996.627	0.00016	3	1	72.54	0	7.83e-07	0|0	tr|F4IWV2|F4IWV2_ARATH/tr|Q9FLH2|Q9FLH2_ARATH/tr|Q84VW8|Q84VW8_ARATH/tr|A0A384KLZ3|A0A384KLZ3_ARATH/tr|Q0WME3|Q0WME3_ARATH/tr|Q9M2T8|Q9M2T8_ARATH/tr|O49541|O49541_ARATH/tr|Q9ZRQ2|Q9ZRQ2_ARATH/tr|Q0WLT5|Q0WLT5_ARATH		10	0		0	2	MASCOT		T
	P20200500880_1,41047	R.LNVLGNVVR.K	983.6	0.00031	2	1	29.76	0	0.0308	0|0	tr|F4IWV2|F4IWV2_ARATH/tr|Q9FLH2|Q9FLH2_ARATH/tr|A0A384KLZ3|A0A384KLZ3_ARATH/tr|A0A178UD18|A0A178UD18_ARATH/tr|Q9M2T8|Q9M2T8_ARATH/tr|O49541|O49541_ARATH/tr|Q9ZRQ2|Q9ZRQ2_ARATH		9.75	0		0	2	MASCOT		T
	P20200500880_1,41394	R.LNVLGNVVR.K	983.6	-0.00169	2	1	30.16	0	0.0271	0|0	tr|F4IWV2|F4IWV2_ARATH/tr|Q9FLH2|Q9FLH2_ARATH/tr|A0A384KLZ3|A0A384KLZ3_ARATH/tr|A0A178UD18|A0A178UD18_ARATH/tr|Q9M2T8|Q9M2T8_ARATH/tr|O49541|O49541_ARATH/tr|Q9ZRQ2|Q9ZRQ2_ARATH		9.75	0		0	2	MASCOT		T
	P20200500880_1,5536	R.LSGQDVER.G	903.453	0.00105	2	1	57.78	0	9.03e-05	0|0	tr|F4IWV2|F4IWV2_ARATH/tr|Q9FLH2|Q9FLH2_ARATH/tr|Q84VW8|Q84VW8_ARATH/tr|A0A384KLZ3|A0A384KLZ3_ARATH/tr|A0A178UD18|A0A178UD18_ARATH/tr|Q0WME3|Q0WME3_ARATH/tr|Q9M2T8|Q9M2T8_ARATH/tr|O49541|O49541_ARATH/tr|Q9ZRQ2|Q9ZRQ2_ARATH/tr|Q0WLT5|Q0WLT5_ARATH		4.37	0		0	2	MASCOT		T
	P20200500880_1,66575	R.LTWSTQFENFLATK.W	1685.85	0.00362	2	1	68.76	0	2.16e-05	0|0	tr|Q9FLH2|Q9FLH2_ARATH/tr|A0A178UD18|A0A178UD18_ARATH/tr|O49541|O49541_ARATH/tr|Q9ZRQ2|Q9ZRQ2_ARATH		6	0		0	2	MASCOT		T
	P20200500880_1,10924	R.LVLCSGK.V	776.433	-0.00064	2	1	31.81	0	0.0601	0|0	tr|F4IWV2|F4IWV2_ARATH/tr|Q9FLH2|Q9FLH2_ARATH/tr|Q84VW8|Q84VW8_ARATH/tr|A0A384KLZ3|A0A384KLZ3_ARATH/tr|A0A178UD18|A0A178UD18_ARATH/tr|Q0WME3|Q0WME3_ARATH/tr|Q9M2T8|Q9M2T8_ARATH/tr|Q56WF9|Q56WF9_ARATH/tr|Q9ZRQ2|Q9ZRQ2_ARATH/tr|Q0WLT5|Q0WLT5_ARATH		8.22	0		0	2	MASCOT		T
	P20200500880_1,16363	R.MVIYDR.L	796.402	0.00025	2	1	25.87	0	0.103	0|0	tr|Q9FLH2|Q9FLH2_ARATH/tr|A0A178UD18|A0A178UD18_ARATH/tr|O49541|O49541_ARATH/tr|Q9ZRQ2|Q9ZRQ2_ARATH		5.59	0		0	2	MASCOT		T
	P20200500880_1,45935	R.NFVGQASTSPGISGQTIQESMR.L	2295.1	-0.00522	3	1	50.78	0	0.000504	0|0	tr|Q9FLH2|Q9FLH2_ARATH/tr|A0A178UD18|A0A178UD18_ARATH/tr|O49541|O49541_ARATH/tr|Q9ZRQ2|Q9ZRQ2_ARATH		6	0		0	2	MASCOT		T
	P20200500880_1,12286	R.NTGVKPEILK.T ! R.NTGVKPEILK.N	1098.65	-0.00241	2	1	28.17	0	0.054	0|0	tr|F4IWV2|F4IWV2_ARATH/tr|Q84VW8|Q84VW8_ARATH/tr|A0A384KLZ3|A0A384KLZ3_ARATH/tr|Q0WME3|Q0WME3_ARATH/tr|Q9M2T8|Q9M2T8_ARATH ! tr|Q9FLH2|Q9FLH2_ARATH/tr|A0A178UD18|A0A178UD18_ARATH/tr|O49541|O49541_ARATH/tr|Q9ZRQ2|Q9ZRQ2_ARATH/tr|Q0WLT5|Q0WLT5_ARATH		8.59	0		0	2	MASCOT		T
	P20200500880_1,44976	R.SADLGVENIVIGM*PHR.G	1723.88	0.00307	3	1	33.55	0	0.0368	0|0	tr|Q9FLH2|Q9FLH2_ARATH/tr|A0A178UD18|A0A178UD18_ARATH/tr|O49541|O49541_ARATH/tr|Q9ZRQ2|Q9ZRQ2_ARATH		5.3	0	15.994919 Oxidation (M)	0	2	MASCOT		T
	P20200500880_1,6937	R.SSQYCTDVAK.A	1158.51	-0.00066	2	1	48.59	0	0.000286	0|0	tr|F4IWV2|F4IWV2_ARATH/tr|Q9FLH2|Q9FLH2_ARATH/tr|Q84VW8|Q84VW8_ARATH/tr|A0A384KLZ3|A0A384KLZ3_ARATH/tr|A0A178UD18|A0A178UD18_ARATH/tr|Q0WME3|Q0WME3_ARATH/tr|Q9M2T8|Q9M2T8_ARATH/tr|O49541|O49541_ARATH/tr|Q9ZRQ2|Q9ZRQ2_ARATH/tr|Q0WLT5|Q0WLT5_ARATH		5.55	0		0	2	MASCOT		T
$14-1	tr|A0A178U9M2|A0A178U9M2_ARATH Biotin carboxylase OS=Arabidopsis thaliana OX=3702 GN=AXX17_At5g32460 PE=4 SV=1	35	19	0.4246	58386.5	6.85
$14-2	sp|O04983|ACCC_ARATH Biotin carboxylase, chloroplastic OS=Arabidopsis thaliana OX=3702 GN=CAC2 PE=1 SV=1	35	19	0.4246	58386.5	6.85
	P20200500880_1,33852	K.HEEELAEPQEIVAVK.D	1720.88	-0.00098	3	1	27.99	0	0.348	0|0	sp|O04983|ACCC_ARATH/tr|A0A178U9M2|A0A178U9M2_ARATH		4.32	0		0	2	MASCOT		T
	P20200500880_1,34103	K.HEEELAEPQEIVAVK.D	1720.88	-4e-05	2	1	68.84	0	1.15e-05	0|0	sp|O04983|ACCC_ARATH/tr|A0A178U9M2|A0A178U9M2_ARATH		4.32	0		0	2	MASCOT		T
	P20200500880_1,34186	K.HEEELAEPQEIVAVK.D	1720.88	-0.00107	3	1	58.41	0	0.000126	0|0	sp|O04983|ACCC_ARATH/tr|A0A178U9M2|A0A178U9M2_ARATH		4.32	0		0	2	MASCOT		T
	P20200500880_1,59870	K.LILDVEDFK.N	1091.6	-0.00051	2	1	41.19	0	0.00556	0|0	sp|O04983|ACCC_ARATH/tr|A0A178UBV9|A0A178UBV9_ARATH/tr|F4JYE0|F4JYE0_ARATH/tr|A0A178U9M2|A0A178U9M2_ARATH		4.03	0		0	2	MASCOT		T
	P20200500880_1,60195	K.LILDVEDFK.N	1091.6	-0.00095	2	1	44.4	0	0.00315	0|0	sp|O04983|ACCC_ARATH/tr|A0A178UBV9|A0A178UBV9_ARATH/tr|F4JYE0|F4JYE0_ARATH/tr|A0A178U9M2|A0A178U9M2_ARATH		4.03	0		0	2	MASCOT		T
	P20200500880_1,42351	K.LIVWAPTR.E	955.572	-0.00069	2	1	25.15	0	0.0747	0|0	sp|O04983|ACCC_ARATH/tr|A0A178UBV9|A0A178UBV9_ARATH/tr|F4JYE1|F4JYE1_ARATH/tr|F4JYE0|F4JYE0_ARATH/tr|A0A178U9M2|A0A178U9M2_ARATH		9.75	0		0	2	MASCOT		T
	P20200500880_1,42706	K.LIVWAPTR.E	955.572	-0.00019	2	1	46.83	0	0.000507	0|0	sp|O04983|ACCC_ARATH/tr|A0A178UBV9|A0A178UBV9_ARATH/tr|F4JYE1|F4JYE1_ARATH/tr|F4JYE0|F4JYE0_ARATH/tr|A0A178U9M2|A0A178U9M2_ARATH		9.75	0		0	2	MASCOT		T
	P20200500880_1,52052	K.LLEEAPSPALTAELR.K	1609.88	-0.00627	2	1	37.56	0	0.00914	0|0	sp|O04983|ACCC_ARATH/tr|A0A178UBV9|A0A178UBV9_ARATH/tr|F4JYE1|F4JYE1_ARATH/tr|F4JYE0|F4JYE0_ARATH/tr|A0A178U9M2|A0A178U9M2_ARATH		4.25	0		0	2	MASCOT		T
	P20200500880_1,52345	K.LLEEAPSPALTAELR.K	1609.88	-0.00235	2	1	57.98	0	8.38e-05	0|0	sp|O04983|ACCC_ARATH/tr|A0A178UBV9|A0A178UBV9_ARATH/tr|F4JYE1|F4JYE1_ARATH/tr|F4JYE0|F4JYE0_ARATH/tr|A0A178U9M2|A0A178U9M2_ARATH		4.25	0		0	2	MASCOT		T
	P20200500880_1,5023	K.LLQQAK.S	700.435	-5e-05	2	1	22.74	0	0.367	0|0	sp|O04983|ACCC_ARATH/tr|A0A178UBV9|A0A178UBV9_ARATH/tr|F4JYE1|F4JYE1_ARATH/tr|F4JYE0|F4JYE0_ARATH/tr|A0A178U9M2|A0A178U9M2_ARATH		8.75	0		0	2	MASCOT		T
	P20200500880_1,57975	K.NAGVPTVPGSDGLLQSTEEAVR.V	2197.11	-0.00432	3	1	20.3	0	0.654	0|0	sp|O04983|ACCC_ARATH/tr|A0A178UBV9|A0A178UBV9_ARATH/tr|F4JYE1|F4JYE1_ARATH/tr|F4JYE0|F4JYE0_ARATH/tr|A0A178U9M2|A0A178U9M2_ARATH		4.14	0		0	2	MASCOT		T
	P20200500880_1,58961	K.NAGVPTVPGSDGLLQSTEEAVR.V	2197.11	-0.00072	3	1	22.41	0	0.408	0|0	sp|O04983|ACCC_ARATH/tr|A0A178UBV9|A0A178UBV9_ARATH/tr|F4JYE1|F4JYE1_ARATH/tr|F4JYE0|F4JYE0_ARATH/tr|A0A178U9M2|A0A178U9M2_ARATH		4.14	0		0	2	MASCOT		T
	P20200500880_1,59224	K.NAGVPTVPGSDGLLQSTEEAVR.V	2197.11	-0.00168	3	1	39.91	0	0.00715	0|0	sp|O04983|ACCC_ARATH/tr|A0A178UBV9|A0A178UBV9_ARATH/tr|F4JYE1|F4JYE1_ARATH/tr|F4JYE0|F4JYE0_ARATH/tr|A0A178U9M2|A0A178U9M2_ARATH		4.14	0		0	2	MASCOT		T
	P20200500880_1,59296	K.NAGVPTVPGSDGLLQSTEEAVR.V	2197.11	-0.00237	3	1	64.5	0	2.47e-05	0|0	sp|O04983|ACCC_ARATH/tr|A0A178UBV9|A0A178UBV9_ARATH/tr|F4JYE1|F4JYE1_ARATH/tr|F4JYE0|F4JYE0_ARATH/tr|A0A178U9M2|A0A178U9M2_ARATH		4.14	0		0	2	MASCOT		T
	P20200500880_1,35511	K.SEAAAAFGNDGCYLEK.F	1702.74	-0.00883	2	1	37.88	0	0.00285	0|0	sp|O04983|ACCC_ARATH/tr|A0A178UBV9|A0A178UBV9_ARATH/tr|F4JYE1|F4JYE1_ARATH/tr|F4JYE0|F4JYE0_ARATH/tr|A0A178U9M2|A0A178U9M2_ARATH		4.14	0		0	2	MASCOT		T
	P20200500880_1,35865	K.SEAAAAFGNDGCYLEK.F	1702.74	-0.00466	2	1	44.4	0	0.000575	0|0	sp|O04983|ACCC_ARATH/tr|A0A178UBV9|A0A178UBV9_ARATH/tr|F4JYE1|F4JYE1_ARATH/tr|F4JYE0|F4JYE0_ARATH/tr|A0A178U9M2|A0A178U9M2_ARATH		4.14	0		0	2	MASCOT		T
	P20200500880_1,30489	K.VDTAFIVK.H	892.514	-1e-05	2	1	46.93	0	0.0011	0|0	sp|O04983|ACCC_ARATH/tr|A0A178UBV9|A0A178UBV9_ARATH/tr|F4JYE0|F4JYE0_ARATH/tr|A0A178U9M2|A0A178U9M2_ARATH		5.81	0		0	2	MASCOT		T
	P20200500880_1,50140	R.ALNDTIITGVPTTINYHK.L	1971.05	-0.00136	2	1	28.43	0	0.0773	0|0	sp|O04983|ACCC_ARATH/tr|A0A178UBV9|A0A178UBV9_ARATH/tr|F4JYE0|F4JYE0_ARATH/tr|A0A178U9M2|A0A178U9M2_ARATH		6.79	0		0	2	MASCOT		T
	P20200500880_1,50401	R.ALNDTIITGVPTTINYHK.L	1971.05	-0.00262	3	1	25.68	0	0.146	0|0	sp|O04983|ACCC_ARATH/tr|A0A178UBV9|A0A178UBV9_ARATH/tr|F4JYE0|F4JYE0_ARATH/tr|A0A178U9M2|A0A178U9M2_ARATH		6.79	0		0	2	MASCOT		T
	P20200500880_1,43783	R.DHGINFIGPNPDSIR.V	1651.82	-0.00028	3	1	46.78	0	0.00157	0|0	sp|O04983|ACCC_ARATH/tr|A0A178UBV9|A0A178UBV9_ARATH/tr|F4JYE1|F4JYE1_ARATH/tr|F4JYE0|F4JYE0_ARATH/tr|A0A178U9M2|A0A178U9M2_ARATH		5.21	0		0	2	MASCOT		T
	P20200500880_1,43808	R.DHGINFIGPNPDSIR.V	1651.82	-0.00063	2	1	24.67	0	0.613	0|0	sp|O04983|ACCC_ARATH/tr|A0A178UBV9|A0A178UBV9_ARATH/tr|F4JYE1|F4JYE1_ARATH/tr|F4JYE0|F4JYE0_ARATH/tr|A0A178U9M2|A0A178U9M2_ARATH		5.21	0		0	2	MASCOT		T
	P20200500880_1,6446	R.GEIAVR.V	644.373	-0.00054	2	1	22.11	0	0.547	0|0	sp|O04983|ACCC_ARATH/tr|A0A178UBV9|A0A178UBV9_ARATH/tr|F4JYE1|F4JYE1_ARATH/tr|F4JYE0|F4JYE0_ARATH/tr|A0A178U9M2|A0A178U9M2_ARATH		6	0		0	2	MASCOT		T
	P20200500880_1,43203	R.GSFYFM*EMNTR.I	1398.58	-0.00075	2	1	30.24	0	0.0101	0|0	sp|O04983|ACCC_ARATH/tr|A0A178UBV9|A0A178UBV9_ARATH/tr|F4JYE1|F4JYE1_ARATH/tr|F4JYE0|F4JYE0_ARATH/tr|A0A178U9M2|A0A178U9M2_ARATH		6	0	15.994919 Oxidation (M)	0	2	MASCOT		T
	P20200500880_1,34235	R.HIEFQVLADK.F	1199.64	0.00196	2	1	43.69	0	0.00244	0|0	sp|O04983|ACCC_ARATH/tr|A0A178UBV9|A0A178UBV9_ARATH/tr|F4JYE1|F4JYE1_ARATH/tr|F4JYE0|F4JYE0_ARATH/tr|A0A178U9M2|A0A178U9M2_ARATH		5.32	0		0	2	MASCOT		T
	P20200500880_1,27146	R.INAEDPFK.G	933.468	0.00028	2	1	22.77	0	0.398	0|0	sp|O04983|ACCC_ARATH/tr|A0A178UBV9|A0A178UBV9_ARATH/tr|F4JYE1|F4JYE1_ARATH/tr|F4JYE0|F4JYE0_ARATH/tr|A0A178U9M2|A0A178U9M2_ARATH		4.37	0		0	2	MASCOT		T
	P20200500880_1,27473	R.INAEDPFK.G	933.468	0.00032	2	1	47.04	0	0.00149	0|0	sp|O04983|ACCC_ARATH/tr|A0A178UBV9|A0A178UBV9_ARATH/tr|F4JYE1|F4JYE1_ARATH/tr|F4JYE0|F4JYE0_ARATH/tr|A0A178U9M2|A0A178U9M2_ARATH		4.37	0		0	2	MASCOT		T
	P20200500880_1,51696	R.ITSYLPSGGPFVR.M	1393.75	-0.00289	2	1	57.13	0	0.000295	0|0	sp|O04983|ACCC_ARATH/tr|A0A178UBV9|A0A178UBV9_ARATH/tr|F4JYE1|F4JYE1_ARATH/tr|F4JYE0|F4JYE0_ARATH/tr|A0A178U9M2|A0A178U9M2_ARATH		8.75	0		0	2	MASCOT		T
	P20200500880_1,51844	R.ITSYLPSGGPFVR.M	1393.75	0.00389	3	1	27.57	0	0.25	0|0	sp|O04983|ACCC_ARATH/tr|A0A178UBV9|A0A178UBV9_ARATH/tr|F4JYE1|F4JYE1_ARATH/tr|F4JYE0|F4JYE0_ARATH/tr|A0A178U9M2|A0A178U9M2_ARATH		8.75	0		0	2	MASCOT		T
	P20200500880_1,52002	R.ITSYLPSGGPFVR.M	1393.75	-0.00041	2	1	57.32	0	0.000136	0|0	sp|O04983|ACCC_ARATH/tr|A0A178UBV9|A0A178UBV9_ARATH/tr|F4JYE1|F4JYE1_ARATH/tr|F4JYE0|F4JYE0_ARATH/tr|A0A178U9M2|A0A178U9M2_ARATH		8.75	0		0	2	MASCOT		T
	P20200500880_1,59411	R.M*DSHVYSDYVVPPSYDSLLGK.L	2388.11	-0.00349	3	1	26.93	0	0.083	0|0	sp|O04983|ACCC_ARATH/tr|A0A178UBV9|A0A178UBV9_ARATH/tr|F4JYE1|F4JYE1_ARATH/tr|F4JYE0|F4JYE0_ARATH/tr|A0A178U9M2|A0A178U9M2_ARATH		4.41	0	15.994919 Oxidation (M)	0	2	MASCOT		T
	P20200500880_1,4350	R.VAMGEK.L	634.323	-1e-05	2	1	31.08	0	0.0711	0|0	sp|O04983|ACCC_ARATH/tr|A0A178UBV9|A0A178UBV9_ARATH/tr|F4JYE1|F4JYE1_ARATH/tr|F4JYE0|F4JYE0_ARATH/tr|A0A178U9M2|A0A178U9M2_ARATH		5.97	0		0	2	MASCOT		T
	P20200500880_1,52562	R.VANEIGFPVM*IK.A	1333.72	-0.0015	2	1	25.59	0	0.425	0|0	sp|O04983|ACCC_ARATH/tr|A0A178UBV9|A0A178UBV9_ARATH/tr|F4JYE1|F4JYE1_ARATH/tr|F4JYE0|F4JYE0_ARATH/tr|A0A178U9M2|A0A178U9M2_ARATH		5.97	0	15.994919 Oxidation (M)	0	2	MASCOT		T
	P20200500880_1,60761	R.VANEIGFPVMIK.A	1317.72	-0.00026	2	1	62.07	0	4.81e-05	0|0	sp|O04983|ACCC_ARATH/tr|A0A178UBV9|A0A178UBV9_ARATH/tr|F4JYE1|F4JYE1_ARATH/tr|F4JYE0|F4JYE0_ARATH/tr|A0A178U9M2|A0A178U9M2_ARATH		5.97	0		0	2	MASCOT		T
	P20200500880_1,16781	R.YKQEDIVLR.G	1163.64	0.00139	3	1	39.12	0	0.0073	0|0	sp|O04983|ACCC_ARATH/tr|A0A178UBV9|A0A178UBV9_ARATH/tr|F4JYE1|F4JYE1_ARATH/tr|F4JYE0|F4JYE0_ARATH/tr|A0A178U9M2|A0A178U9M2_ARATH		6.07	1		0	2	MASCOT		T
	P20200500880_1,16811	R.YKQEDIVLR.G	1163.64	-0.00121	2	1	27.12	0	0.12	0|0	sp|O04983|ACCC_ARATH/tr|A0A178UBV9|A0A178UBV9_ARATH/tr|F4JYE1|F4JYE1_ARATH/tr|F4JYE0|F4JYE0_ARATH/tr|A0A178U9M2|A0A178U9M2_ARATH		6.07	1		0	2	MASCOT		T
$15-1	sp|Q94A28|ACO2M_ARATH Aconitate hydratase 2, mitochondrial OS=Arabidopsis thaliana OX=3702 GN=ACO2 PE=1 SV=3	27	19	0.2352	108480	6.71
$15-2	tr|A0A178UVE5|A0A178UVE5_ARATH Aconitate hydratase OS=Arabidopsis thaliana OX=3702 GN=AXX17_At4g31120 PE=3 SV=1	27	19	0.2352	108480	6.71
	P20200500880_1,19076	K.AGEDAETLGLTGHER.Y	1555.73	0.00355	2	1	59.84	0	0.000149	0|0	sp|Q94A28|ACO2M_ARATH/tr|A0A178UVE5|A0A178UVE5_ARATH		4.4	0		0	2	MASCOT		T
	P20200500880_1,19142	K.AGEDAETLGLTGHER.Y	1555.73	-0.002	3	1	22.07	0	0.332	0|0	sp|Q94A28|ACO2M_ARATH/tr|A0A178UVE5|A0A178UVE5_ARATH		4.4	0		0	2	MASCOT		T
	P20200500880_1,71911	K.EGVTATDLVLTVTQILR.K	1829.04	0.00122	3	1	66.33	0	2.31e-05	0|0	sp|Q94A28|ACO2M_ARATH/tr|A0A178UVE5|A0A178UVE5_ARATH		4.37	0		0	2	MASCOT		T
	P20200500880_1,71921	K.EGVTATDLVLTVTQILR.K	1829.04	-0.00465	2	1	70.69	0	2.6e-06	0|0	sp|Q94A28|ACO2M_ARATH/tr|A0A178UVE5|A0A178UVE5_ARATH		4.37	0		0	2	MASCOT		T
	P20200500880_1,22965	K.GEVGPNTVHIPTGEK.L	1534.79	0.00226	3	1	40.85	0	0.0135	0|0	sp|Q94A28|ACO2M_ARATH/tr|A0A178UVE5|A0A178UVE5_ARATH		5.4	0		0	2	MASCOT		T
	P20200500880_1,37093	K.GPLLLGVK.A	796.529	-0.00023	2	1	33.41	0	0.00312	0|0	sp|Q94A28|ACO2M_ARATH/tr|A0A178UVE5|A0A178UVE5_ARATH		8.75	0		0	2	MASCOT		T
	P20200500880_1,37436	K.GPLLLGVK.A	796.529	0.00021	2	1	41.57	0	0.000477	0|0	sp|Q94A28|ACO2M_ARATH/tr|A0A178UVE5|A0A178UVE5_ARATH		8.75	0		0	2	MASCOT		T
	P20200500880_1,31585	K.ILDWENTSTK.Q	1206.6	0.00136	2	1	26.71	0	0.176	0|0	sp|Q94A28|ACO2M_ARATH/tr|A0A178UVE5|A0A178UVE5_ARATH		4.37	0		0	2	MASCOT		T
	P20200500880_1,30011	K.LSVFDAASK.Y	937.499	-0.00121	2	1	51.29	0	0.00126	0|0	sp|Q94A28|ACO2M_ARATH/tr|A0A178UVE5|A0A178UVE5_ARATH		5.84	0		0	2	MASCOT		T
	P20200500880_1,4873	K.NM*TANPPGPR.E	1070.5	-0.00318	2	1	33.82	0	0.0142	0|0	sp|Q94A28|ACO2M_ARATH/tr|A0A178UVE5|A0A178UVE5_ARATH		9.75	0	15.994919 Oxidation (M)	0	2	MASCOT		T
	P20200500880_1,7614	K.NMTANPPGPR.E	1054.51	-0.0043	2	1	32.49	0	0.0275	0|0	sp|Q94A28|ACO2M_ARATH/tr|A0A178UVE5|A0A178UVE5_ARATH		9.75	0		0	2	MASCOT		T
	P20200500880_1,9834	K.SVYLR.D	637.367	-0.00011	2	1	23.2	0	0.175	0|0	sp|Q94A28|ACO2M_ARATH/tr|Q0WWM2|Q0WWM2_ARATH/tr|A0A178UVE5|A0A178UVE5_ARATH		8.46	0		0	2	MASCOT		T
	P20200500880_1,46245	K.TAEQDTIILAGAEYGSGSSR.D	2025.97	0.00241	2	1	90.31	0	1.41e-07	0|0	sp|Q94A28|ACO2M_ARATH/tr|A0A178UVE5|A0A178UVE5_ARATH		4.14	0		0	2	MASCOT		T
	P20200500880_1,5551	K.TSLAPGSR.V	788.426	-4e-05	2	1	27.93	0	0.163	0|0	sp|Q94A28|ACO2M_ARATH/tr|Q0WWM2|Q0WWM2_ARATH/tr|A0A178UVE5|A0A178UVE5_ARATH		9.41	0		0	2	MASCOT		T
	P20200500880_1,16504	K.VSDIRPGQDVTVTTDSGK.S	1874.95	0.0016	3	1	43.39	0	0.00329	0|0	sp|Q94A28|ACO2M_ARATH/tr|A0A178UVE5|A0A178UVE5_ARATH		4.43	0		0	2	MASCOT		T
	P20200500880_1,16581	K.VSDIRPGQDVTVTTDSGK.S	1874.95	-0.00228	2	1	42.25	0	0.0044	0|0	sp|Q94A28|ACO2M_ARATH/tr|A0A178UVE5|A0A178UVE5_ARATH		4.43	0		0	2	MASCOT		T
	P20200500880_1,70184	R.DVWPSNEEVAQVVQYSVLPSMFK.S	2652.3	-0.00333	3	1	46.88	0	0.00125	0|0	sp|Q94A28|ACO2M_ARATH/tr|A0A178UVE5|A0A178UVE5_ARATH		4.14	0		0	2	MASCOT		T
	P20200500880_1,34593	R.GVISEDFNSYGSR.R	1430.65	0.00332	2	1	63.1	0	1.48e-05	0|0	sp|Q94A28|ACO2M_ARATH/tr|A0A178UVE5|A0A178UVE5_ARATH		4.37	0		0	2	MASCOT		T
	P20200500880_1,37210	R.ILLESAIR.N	914.567	0.00012	2	1	27.1	0	0.119	0|0	sp|Q94A28|ACO2M_ARATH/sp|Q42560|ACO1_ARATH/sp|Q9SIB9|ACO3M_ARATH/tr|A0A178UVE5|A0A178UVE5_ARATH/tr|A0A178VV24|A0A178VV24_ARATH/tr|A0A178V2T4|A0A178V2T4_ARATH		6	0		0	2	MASCOT		T
	P20200500880_1,37550	R.ILLESAIR.N	914.567	0.00018	2	1	34.39	0	0.0222	0|0	sp|Q94A28|ACO2M_ARATH/sp|Q42560|ACO1_ARATH/sp|Q9SIB9|ACO3M_ARATH/tr|A0A178UVE5|A0A178UVE5_ARATH/tr|A0A178VV24|A0A178VV24_ARATH/tr|A0A178V2T4|A0A178V2T4_ARATH		6	0		0	2	MASCOT		T
	P20200500880_1,5890	R.NCDNYQVTK.D	1141.49	0.00106	2	1	42.64	0	0.000917	0|0	sp|Q94A28|ACO2M_ARATH/tr|A0A178UVE5|A0A178UVE5_ARATH		5.83	0		0	2	MASCOT		T
	P20200500880_1,4764	R.NFEGR.V	622.294	2e-05	2	1	24.52	0	0.18	0|0	sp|Q94A28|ACO2M_ARATH/sp|Q42560|ACO1_ARATH/sp|Q9SIB9|ACO3M_ARATH/tr|Q0WWM2|Q0WWM2_ARATH/tr|B3H5Y0|B3H5Y0_ARATH/tr|A0A178UVE5|A0A178UVE5_ARATH/tr|A0A178VV24|A0A178VV24_ARATH/tr|A0A178V2T4|A0A178V2T4_ARATH		6	0		0	2	MASCOT		T
	P20200500880_1,4588	R.RGNDEVMAR.G	1047.5	-0.00314	2	1	23.1	0	0.815	0|0	sp|Q94A28|ACO2M_ARATH/tr|A0A178UVE5|A0A178UVE5_ARATH		6.07	1		0	2	MASCOT		T
	P20200500880_1,59508	R.SDETVSM*IESYLR.A	1545.71	0.00097	2	1	21.43	0	0.523	0|0	sp|Q94A28|ACO2M_ARATH/tr|Q0WWM2|Q0WWM2_ARATH/tr|A0A178UVE5|A0A178UVE5_ARATH		4.14	0	15.994919 Oxidation (M)	0	2	MASCOT		T
	P20200500880_1,59885	R.SDETVSM*IESYLR.A	1545.71	-0.00443	2	1	27.28	0	0.149	0|0	sp|Q94A28|ACO2M_ARATH/tr|Q0WWM2|Q0WWM2_ARATH/tr|A0A178UVE5|A0A178UVE5_ARATH		4.14	0	15.994919 Oxidation (M)	0	2	MASCOT		T
	P20200500880_1,65478	R.SDETVSMIESYLR.A	1529.72	-0.00133	2	1	72.49	0	2.42e-06	0|0	sp|Q94A28|ACO2M_ARATH/tr|Q0WWM2|Q0WWM2_ARATH/tr|A0A178UVE5|A0A178UVE5_ARATH		4.14	0		0	2	MASCOT		T
	P20200500880_1,69346	R.VILQDFTGVPVLVDLASM*R.D	2089.14	0.00016	3	1	35	0	0.0157	0|0	sp|Q94A28|ACO2M_ARATH/tr|A0A178UVE5|A0A178UVE5_ARATH		4.21	0	15.994919 Oxidation (M)	0	2	MASCOT		T
$16-1	tr|A0A178ULZ9|A0A178ULZ9_ARATH HSP90.2 OS=Arabidopsis thaliana OX=3702 GN=AXX17_At5g55200 PE=3 SV=1	23	19	0.2632	80081.1	4.95
	P20200500880_1,43321	K.ADLVNNLGTIAR.S	1256.7	0.00078	2	1	57.36	0	0.000104	0|0	sp|O03986|HS904_ARATH/sp|P55737|HS902_ARATH/sp|P51818|HS903_ARATH/sp|P27323|HS901_ARATH/tr|Q8GRU8|Q8GRU8_ARATH/tr|A0A178UQ52|A0A178UQ52_ARATH/tr|Q570T4|Q570T4_ARATH/tr|A0A178ULZ9|A0A178ULZ9_ARATH/tr|A0A178U8T0|A0A178U8T0_ARATH/tr|F4K6B6|F4K6B6_ARATH/tr|A0A178UIU1|A0A178UIU1_ARATH		5.88	0		0	2	MASCOT		T
	P20200500880_1,40018	K.AILFVPK.R	787.508	-0.00014	2	1	42.66	0	0.00182	0|0	sp|O03986|HS904_ARATH/sp|P55737|HS902_ARATH/sp|P51818|HS903_ARATH/sp|P27323|HS901_ARATH/tr|A0A178UQ52|A0A178UQ52_ARATH/tr|A0A178ULZ9|A0A178ULZ9_ARATH/tr|A0A178U8T0|A0A178U8T0_ARATH/tr|F4K6B6|F4K6B6_ARATH/tr|A0A178UIU1|A0A178UIU1_ARATH		8.8	0		0	2	MASCOT		T
	P20200500880_1,7861	K.DVLGDK.V	646.341	-0.00283	2	1	25.31	0	0.339	0|0	sp|O03986|HS904_ARATH/sp|P55737|HS902_ARATH/sp|P51818|HS903_ARATH/tr|Q8GRU8|Q8GRU8_ARATH/tr|A0A178UQ52|A0A178UQ52_ARATH/tr|A0A178ULZ9|A0A178ULZ9_ARATH/tr|A0A178U8T0|A0A178U8T0_ARATH/tr|F4K6B6|F4K6B6_ARATH/tr|Q0WLP0|Q0WLP0_ARATH/tr|Q56WE0|Q56WE0_ARATH		4.21	0		0	2	MASCOT		T
	P20200500880_1,14526	K.EDQM*EYIEER.R ! K.EDQM*EYLEER.R	1357.56	-0.00013	2	1	36.06	0	0.00744	0|0	sp|O03986|HS904_ARATH/sp|P51818|HS903_ARATH/tr|Q8GRU8|Q8GRU8_ARATH/tr|A0A178UQ52|A0A178UQ52_ARATH/tr|A0A178U8T0|A0A178U8T0_ARATH ! tr|A0A178ULZ9|A0A178ULZ9_ARATH		3.91	0	15.994919 Oxidation (M)	0	2	MASCOT		T
	P20200500880_1,27103	K.EDQMEYIEER.R ! K.EDQMEYLEER.R	1341.56	0.00016	2	1	43.91	0	0.00129	0|0	sp|O03986|HS904_ARATH/sp|P51818|HS903_ARATH/tr|Q8GRU8|Q8GRU8_ARATH/tr|A0A178UQ52|A0A178UQ52_ARATH/tr|A0A178U8T0|A0A178U8T0_ARATH ! tr|A0A178ULZ9|A0A178ULZ9_ARATH		3.91	0		0	2	MASCOT		T
	P20200500880_1,47085	K.EGQNDIFYITGESK.K	1600.75	-0.00339	2	1	22.02	0	0.28	0|0	sp|P55737|HS902_ARATH/sp|P51818|HS903_ARATH/tr|Q8GRU8|Q8GRU8_ARATH/tr|A0A178ULZ9|A0A178ULZ9_ARATH/tr|A0A178U8T0|A0A178U8T0_ARATH/tr|F4K6B6|F4K6B6_ARATH/tr|Q56WE0|Q56WE0_ARATH		4.14	0		0	2	MASCOT		T
	P20200500880_1,55797	K.GIVDSEDLPLNISR.E	1527.8	-0.00145	2	1	63.75	0	2.75e-05	0|0	sp|O03986|HS904_ARATH/sp|P55737|HS902_ARATH/sp|P51818|HS903_ARATH/tr|A0A178UQ52|A0A178UQ52_ARATH/tr|A0A178ULZ9|A0A178ULZ9_ARATH/tr|A0A178U8T0|A0A178U8T0_ARATH/tr|F4K6B6|F4K6B6_ARATH/tr|Q56WE0|Q56WE0_ARATH		4.03	0		0	2	MASCOT		T
	P20200500880_1,55922	K.GIVDSEDLPLNISR.E	1527.8	-0.00085	3	1	21.08	0	0.508	0|0	sp|O03986|HS904_ARATH/sp|P55737|HS902_ARATH/sp|P51818|HS903_ARATH/tr|A0A178UQ52|A0A178UQ52_ARATH/tr|A0A178ULZ9|A0A178ULZ9_ARATH/tr|A0A178U8T0|A0A178U8T0_ARATH/tr|F4K6B6|F4K6B6_ARATH/tr|Q56WE0|Q56WE0_ARATH		4.03	0		0	2	MASCOT		T
	P20200500880_1,63497	K.LDGQPELFIHIIPDK.T	1734.94	-0.00411	3	1	26.86	0	0.129	0|0	sp|O03986|HS904_ARATH/sp|P55737|HS902_ARATH/sp|P51818|HS903_ARATH/tr|Q8GRU8|Q8GRU8_ARATH/tr|A0A178UQ52|A0A178UQ52_ARATH/tr|A0A178ULZ9|A0A178ULZ9_ARATH/tr|A0A178U8T0|A0A178U8T0_ARATH/tr|F4K6B6|F4K6B6_ARATH		4.54	0		0	2	MASCOT		T
	P20200500880_1,4205	K.LVSATK.E	618.382	-0.00103	2	1	26.68	0	0.147	0|0	sp|O03986|HS904_ARATH/sp|P55737|HS902_ARATH/sp|P51818|HS903_ARATH/sp|P27323|HS901_ARATH/tr|Q8GRU8|Q8GRU8_ARATH/tr|A0A178UQ52|A0A178UQ52_ARATH/tr|A0A178ULZ9|A0A178ULZ9_ARATH/tr|A0A178U8T0|A0A178U8T0_ARATH/tr|F4K6B6|F4K6B6_ARATH/tr|Q0WLP0|Q0WLP0_ARATH/tr|A0A178UIU1|A0A178UIU1_ARATH/tr|Q56WE0|Q56WE0_ARATH		8.75	0		0	2	MASCOT		T
	P20200500880_1,17592	K.SGDELTSLK.D	949.484	0.00193	2	1	57.51	0	0.000396	0|0	sp|O03986|HS904_ARATH/sp|P55737|HS902_ARATH/sp|P51818|HS903_ARATH/tr|Q8GRU8|Q8GRU8_ARATH/tr|A0A178UQ52|A0A178UQ52_ARATH/tr|A0A178ULZ9|A0A178ULZ9_ARATH/tr|A0A178U8T0|A0A178U8T0_ARATH/tr|F4K6B6|F4K6B6_ARATH/tr|Q56WE0|Q56WE0_ARATH		4.37	0		0	2	MASCOT		T
	P20200500880_1,63840	K.TMEINPENSIMDELR.K	1791.83	-0.00621	2	1	61.02	0	9.22e-05	0|0	sp|O03986|HS904_ARATH/sp|P55737|HS902_ARATH/sp|P51818|HS903_ARATH/tr|Q8GRU8|Q8GRU8_ARATH/tr|A0A178UQ52|A0A178UQ52_ARATH/tr|A0A178ULZ9|A0A178ULZ9_ARATH/tr|A0A178U8T0|A0A178U8T0_ARATH/tr|F4K6B6|F4K6B6_ARATH/tr|Q0WLP0|Q0WLP0_ARATH/tr|Q56WE0|Q56WE0_ARATH		4	0		0	2	MASCOT		T
	P20200500880_1,49024	K.TNNTLTIIDSGIGM*TK.A	1694.86	-0.006	2	1	43.97	0	0.00304	0|0	sp|O03986|HS904_ARATH/sp|P55737|HS902_ARATH/sp|P51818|HS903_ARATH/tr|Q8GRU8|Q8GRU8_ARATH/tr|A0A178UQ52|A0A178UQ52_ARATH/tr|A0A178ULZ9|A0A178ULZ9_ARATH/tr|A0A178U8T0|A0A178U8T0_ARATH/tr|F4K6B6|F4K6B6_ARATH		5.5	0	15.994919 Oxidation (M)	0	2	MASCOT		T
	P20200500880_1,58200	K.TNNTLTIIDSGIGMTK.A	1678.87	-0.00151	2	1	63.03	0	4.14e-05	0|0	sp|O03986|HS904_ARATH/sp|P55737|HS902_ARATH/sp|P51818|HS903_ARATH/tr|Q8GRU8|Q8GRU8_ARATH/tr|A0A178UQ52|A0A178UQ52_ARATH/tr|A0A178ULZ9|A0A178ULZ9_ARATH/tr|A0A178U8T0|A0A178U8T0_ARATH/tr|F4K6B6|F4K6B6_ARATH		5.5	0		0	2	MASCOT		T
	P20200500880_1,4828	K.VVVTTK.H	646.413	-0.0005	2	1	24.65	0	0.0889	0|0	sp|O03986|HS904_ARATH/sp|P55737|HS902_ARATH/sp|P51818|HS903_ARATH/sp|P27323|HS901_ARATH/tr|Q8GRU8|Q8GRU8_ARATH/tr|A0A178UQ52|A0A178UQ52_ARATH/tr|Q570T4|Q570T4_ARATH/tr|A0A178ULZ9|A0A178ULZ9_ARATH/tr|A0A178U8T0|A0A178U8T0_ARATH/tr|F4K6B6|F4K6B6_ARATH/tr|A0A178UIU1|A0A178UIU1_ARATH		8.72	0		0	2	MASCOT		T
	P20200500880_1,58076	R.APFDLFDTK.K	1053.53	-0.00058	2	1	32.59	0	0.0862	0|0	sp|O03986|HS904_ARATH/sp|P55737|HS902_ARATH/sp|P51818|HS903_ARATH/tr|A0A178UQ52|A0A178UQ52_ARATH/tr|A0A178ULZ9|A0A178ULZ9_ARATH/tr|A0A178U8T0|A0A178U8T0_ARATH/tr|F4K6B6|F4K6B6_ARATH		4.21	0		0	2	MASCOT		T
	P20200500880_1,6240	R.DTSGETLGR.G	935.443	0.00141	2	1	32.01	0	0.027	0|0	sp|P55737|HS902_ARATH/tr|A0A178ULZ9|A0A178ULZ9_ARATH/tr|F4K6B6|F4K6B6_ARATH		4.37	0		0	2	MASCOT		T
	P20200500880_1,4348	R.EFEGK.D ! K.EFEGK.K ! K.EFEGK.Q ! K.EFEGK.H	609.288	0.00126	1	1	27.15	0	0.194	0|0	sp|Q9SK50|TIC55_ARATH/tr|A0A178VZY5|A0A178VZY5_ARATH ! sp|O03986|HS904_ARATH/sp|P55737|HS902_ARATH/sp|P51818|HS903_ARATH/tr|Q8GRU8|Q8GRU8_ARATH/tr|A0A178UQ52|A0A178UQ52_ARATH/tr|A0A178ULZ9|A0A178ULZ9_ARATH/tr|A0A178U8T0|A0A178U8T0_ARATH/tr|F4K6B6|F4K6B6_ARATH/tr|Q0WLP0|Q0WLP0_ARATH/tr|Q56WE0|Q56WE0_ARATH ! sp|F4KCE9|KNL2_ARATH/tr|A0A1P8BHH3|A0A1P8BHH3_ARATH/tr|A0A1P8BHH1|A0A1P8BHH1_ARATH/tr|A0A17…		4.53	0		0	2	MASCOT		T
	P20200500880_1,29464	R.EIFIR.D ! K.EIFLR.E ! K.EIFLR.W ! R.ELFIR.E ! K.ELFLR.D	677.398	0.00108	2	1	20.58	0	0.556	0|0	sp|Q9LNU6|PPR53_ARATH/tr|A0A178WGS2|A0A178WGS2_ARATH ! sp|O03986|HS904_ARATH/sp|P55737|HS902_ARATH/sp|P51818|HS903_ARATH/sp|P27323|HS901_ARATH/tr|Q8GRU8|Q8GRU8_ARATH/tr|A0A178UQ52|A0A178UQ52_ARATH/tr|Q570T4|Q570T4_ARATH/tr|A0A178ULZ9|A0A178ULZ9_ARATH/tr|A0A178U8T0|A0A178U8T0_ARATH/tr|F4K6B6|F4K6B6_ARATH/tr|A0A178UIU1|A0A178UIU1_ARATH ! tr|Q9FN97|Q9FN97_ARATH ! tr|Q9ZPF9|Q9ZPF9_ARATH/tr|Q9LQH2|Q9L…		6.1	0		0	2	MASCOT		T
	P20200500880_1,22409	R.ELISNSSDALDK.I	1291.64	-0.00071	2	1	50.89	0	0.000599	0|0	sp|O03986|HS904_ARATH/sp|P55737|HS902_ARATH/sp|P51818|HS903_ARATH/sp|P27323|HS901_ARATH/tr|Q8GRU8|Q8GRU8_ARATH/tr|A0A178UQ52|A0A178UQ52_ARATH/tr|Q570T4|Q570T4_ARATH/tr|A0A178ULZ9|A0A178ULZ9_ARATH/tr|A0A178U8T0|A0A178U8T0_ARATH/tr|A0A178UIU1|A0A178UIU1_ARATH		4.03	0		0	2	MASCOT		T
	P20200500880_1,22716	R.ELISNSSDALDK.I	1291.64	-0.00173	2	1	31.92	0	0.047	0|0	sp|O03986|HS904_ARATH/sp|P55737|HS902_ARATH/sp|P51818|HS903_ARATH/sp|P27323|HS901_ARATH/tr|Q8GRU8|Q8GRU8_ARATH/tr|A0A178UQ52|A0A178UQ52_ARATH/tr|Q570T4|Q570T4_ARATH/tr|A0A178ULZ9|A0A178ULZ9_ARATH/tr|A0A178U8T0|A0A178U8T0_ARATH/tr|A0A178UIU1|A0A178UIU1_ARATH		4.03	0		0	2	MASCOT		T
	P20200500880_1,4060	R.ETLQQNK.I	860.447	0.00048	2	1	32.78	0	0.0432	0|0	sp|O03986|HS904_ARATH/sp|P55737|HS902_ARATH/sp|P51818|HS903_ARATH/sp|P27323|HS901_ARATH/tr|A0A178UQ52|A0A178UQ52_ARATH/tr|A0A178ULZ9|A0A178ULZ9_ARATH/tr|A0A178U8T0|A0A178U8T0_ARATH/tr|F4K6B6|F4K6B6_ARATH/tr|A0A178UIU1|A0A178UIU1_ARATH/tr|Q56WE0|Q56WE0_ARATH		6.1	0		0	2	MASCOT		T
	P20200500880_1,12741	R.FESLTDK.S	839.415	0.00099	2	1	34.23	0	0.0688	0|0	sp|O03986|HS904_ARATH/sp|P55737|HS902_ARATH/sp|P51818|HS903_ARATH/sp|P27323|HS901_ARATH/tr|Q8GRU8|Q8GRU8_ARATH/tr|A0A178UQ52|A0A178UQ52_ARATH/tr|Q570T4|Q570T4_ARATH/tr|A0A178ULZ9|A0A178ULZ9_ARATH/tr|A0A178U8T0|A0A178U8T0_ARATH/tr|F4K6B6|F4K6B6_ARATH/tr|A0A178UIU1|A0A178UIU1_ARATH		4.37	0		0	2	MASCOT		T
$17-1	sp|O50008|METE1_ARATH 5-methyltetrahydropteroyltriglutamate--homocysteine methyltransferase 1 OS=Arabidopsis thaliana OX=3702 GN=MS1 PE=1 SV=1	19	19	0.2575	84355.6	6.09
$17-2	tr|A0A178UNW3|A0A178UNW3_ARATH ATMS1 OS=Arabidopsis thaliana OX=3702 GN=AXX17_At5g17640 PE=3 SV=1	19	19	0.2575	84373.7	6.09
	P20200500880_1,7551	K.AGFPEGK.Y	705.357	-0.00047	2	1	32.58	0	0.0312	0|0	sp|O50008|METE1_ARATH/tr|A0A178UNW3|A0A178UNW3_ARATH		6.05	0		0	2	MASCOT		T
	P20200500880_1,46791	K.ALAGQKDEALFSANAAALASR.R	2075.09	0.00302	3	1	31.03	0	0.056	0|0	sp|O50008|METE1_ARATH/tr|A0A178UNW3|A0A178UNW3_ARATH		6.11	1		0	2	MASCOT		T
	P20200500880_1,71137	K.ALGVDTVPVLVGPVSYLLLSK.A	2140.26	-0.00298	2	1	27.22	0	0.016	0|0	sp|O50008|METE1_ARATH/tr|A0A178UNW3|A0A178UNW3_ARATH		5.88	0		0	2	MASCOT		T
	P20200500880_1,52105	K.DEALFSANAAALASR.R	1506.75	-0.00147	2	1	58.65	0	0.00011	0|0	sp|O50008|METE1_ARATH/tr|A0A178UNW3|A0A178UNW3_ARATH		4.37	0		0	2	MASCOT		T
	P20200500880_1,65028	K.FALESFWDGK.S ! K.FALESFWDGK.T	1199.57	-0.00016	2	1	62.81	0	2.4e-05	0|0	sp|Q9SRV5|METE2_ARATH/sp|O50008|METE1_ARATH/tr|A0A178VKB3|A0A178VKB3_ARATH/tr|A0A178UNW3|A0A178UNW3_ARATH/tr|A0A178UH18|A0A178UH18_ARATH ! sp|Q0WNZ5|METE3_ARATH/tr|Q9ZPE2|Q9ZPE2_ARATH		4.37	0		0	2	MASCOT		T
	P20200500880_1,58803	K.GGIGVIQIDEAALR.E	1411.79	-0.00138	2	1	39.79	0	0.0149	0|0	sp|Q9SRV5|METE2_ARATH/sp|O50008|METE1_ARATH/tr|A0A178VKB3|A0A178VKB3_ARATH/tr|A0A178UNW3|A0A178UNW3_ARATH		4.37	0		0	2	MASCOT		T
	P20200500880_1,64397	K.GVTAFGFDLVR.G	1181.63	0.00104	2	1	44.85	0	0.00699	0|0	sp|Q9SRV5|METE2_ARATH/sp|O50008|METE1_ARATH/tr|A0A178VKB3|A0A178VKB3_ARATH/tr|A0A178UNW3|A0A178UNW3_ARATH		5.84	0		0	2	MASCOT		T
	P20200500880_1,6212	K.KVSEEDYVK.A	1096.55	-0.00196	2	1	25.03	0	0.195	0|0	sp|O50008|METE1_ARATH/tr|A0A178UNW3|A0A178UNW3_ARATH		4.68	1		0	2	MASCOT		T
	P20200500880_1,68114	K.LNLPILPTTTIGSFPQTVELR.R	2310.31	-0.00306	3	1	83.25	0	8.99e-08	0|0	sp|Q9SRV5|METE2_ARATH/sp|O50008|METE1_ARATH/tr|A0A178VKB3|A0A178VKB3_ARATH/tr|A0A178UNW3|A0A178UNW3_ARATH		6	0		0	2	MASCOT		T
	P20200500880_1,20116	K.TLDLVK.A	688.424	0.00064	2	1	25.05	0	0.342	0|0	sp|O50008|METE1_ARATH/tr|A0A178UNW3|A0A178UNW3_ARATH		5.5	0		0	2	MASCOT		T
	P20200500880_1,9283	K.TLTSLK.G	662.408	0.00038	2	1	37.8	0	0.00665	0|0	sp|Q9SRV5|METE2_ARATH/sp|O50008|METE1_ARATH/tr|A0A178VKB3|A0A178VKB3_ARATH/tr|A0A178UNW3|A0A178UNW3_ARATH		8.41	0		0	2	MASCOT		T
	P20200500880_1,6428	K.VSADLR.S	660.368	0.00018	2	1	39.44	0	0.0166	0|0	sp|Q9SRV5|METE2_ARATH/sp|O50008|METE1_ARATH/tr|A0A178VKB3|A0A178VKB3_ARATH/tr|A0A178UNW3|A0A178UNW3_ARATH		5.81	0		0	2	MASCOT		T
	P20200500880_1,34708	K.YGAGIGPGVYDIHSPR.I	1658.83	-0.00047	3	1	46.25	0	0.00161	0|0	sp|Q9SRV5|METE2_ARATH/sp|O50008|METE1_ARATH/sp|Q0WNZ5|METE3_ARATH/tr|A0A178VKB3|A0A178VKB3_ARATH/tr|A0A178UNW3|A0A178UNW3_ARATH/tr|Q0WP70|Q0WP70_ARATH/tr|A0A178UH18|A0A178UH18_ARATH		6.74	0		0	2	MASCOT		T
	P20200500880_1,48573	K.YLFAGVVDGR.N	1096.58	-6e-05	2	1	35.06	0	0.0209	0|0	sp|Q9SRV5|METE2_ARATH/sp|O50008|METE1_ARATH/tr|A0A178VKB3|A0A178VKB3_ARATH/tr|A0A178UNW3|A0A178UNW3_ARATH		5.84	0		0	2	MASCOT		T
	P20200500880_1,8653	K.YTEVKPALK.A ! K.YTEVKPALK.N	1048.6	-0.00203	2	1	29.65	0	0.0593	0|0	sp|Q9SRV5|METE2_ARATH/tr|A0A178VKB3|A0A178VKB3_ARATH ! sp|O50008|METE1_ARATH/tr|A0A178UNW3|A0A178UNW3_ARATH		8.5	0		0	2	MASCOT		T
	P20200500880_1,14522	R.IPSSEEIADR.V	1116.55	0.00679	2	1	61.12	0	3.6e-05	0|0	sp|O50008|METE1_ARATH/tr|A0A178UNW3|A0A178UNW3_ARATH		4.14	0		0	2	MASCOT		T
	P20200500880_1,4073	R.SQLASAK.-	704.394	-0.00022	2	1	26.45	0	0.247	0|0	sp|O50008|METE1_ARATH/tr|A0A178UNW3|A0A178UNW3_ARATH		8.47	0		0	2	MASCOT		T
	P20200500880_1,12981	R.SSIWK.Q ! K.SSLWK.R ! R.SSLWK.I	620.34	0.0009	2	1	20.82	0	0.614	0|0	sp|O50008|METE1_ARATH/tr|A0A178UNW3|A0A178UNW3_ARATH ! sp|F4J394|KN7G_ARATH/sp|F4JZ68|KN7H_ARATH/tr|A0A178VBB4|A0A178VBB4_ARATH/tr|F4J395|F4J395_ARATH/tr|A0A178UJ22|A0A178UJ22_ARATH/tr|A0A1I9LN46|A0A1I9LN46_ARATH ! sp|Q8RY11|AMPP2_ARATH/tr|A0A178VBL2|A0A178VBL2_ARATH		8.47	0		0	2	MASCOT		T
	P20200500880_1,3955	R.VTNEGVQK.A	874.463	1e-05	2	1	44.34	0	0.00302	0|0	sp|O50008|METE1_ARATH/tr|A0A178UNW3|A0A178UNW3_ARATH		5.97	0		0	2	MASCOT		T
$18-1	tr|A0A178VLF6|A0A178VLF6_ARATH Glyceraldehyde-3-phosphate dehydrogenase OS=Arabidopsis thaliana OX=3702 GN=AXX17_At3g28980 PE=3 SV=1	28	18	0.4823	42489	7.62
$18-2	sp|P25856|G3PA1_ARATH Glyceraldehyde-3-phosphate dehydrogenase GAPA1, chloroplastic OS=Arabidopsis thaliana OX=3702 GN=GAPA1 PE=1 SV=3	28	18	0.4823	42489	7.62
	P20200500880_1,55564	K.AVALVLPNLK.G	1037.67	-0.00034	2	1	34.22	0	0.00163	0|0	sp|Q9LPW0|G3PA2_ARATH/sp|P25856|G3PA1_ARATH/tr|F4HNZ6|F4HNZ6_ARATH/tr|A0A178VLF6|A0A178VLF6_ARATH/tr|A0A1P8APR6|A0A1P8APR6_ARATH/tr|Q42213|Q42213_ARATH/tr|Q570E5|Q570E5_ARATH/tr|A0A178WA64|A0A178WA64_ARATH		8.8	0		0	2	MASCOT		T
	P20200500880_1,64977	K.DSPLDIIAINDTGGVK.Q	1627.85	-0.00081	3	1	50.65	0	0.00111	0|0	sp|P25856|G3PA1_ARATH/tr|A0A178VLF6|A0A178VLF6_ARATH		3.93	0		0	2	MASCOT		T
	P20200500880_1,66385	K.GILDVCDEPLVSVDFR.C	1833.91	-0.00394	2	1	81.47	0	4.94e-07	0|0	sp|Q9LPW0|G3PA2_ARATH/sp|P25856|G3PA1_ARATH/tr|F4HNZ6|F4HNZ6_ARATH/tr|A0A178VLF6|A0A178VLF6_ARATH/tr|A0A1P8APR6|A0A1P8APR6_ARATH/tr|Q56Z86|Q56Z86_ARATH/tr|Q42213|Q42213_ARATH/tr|Q570E5|Q570E5_ARATH/tr|A0A178WA64|A0A178WA64_ARATH		3.84	0		0	2	MASCOT		T
	P20200500880_1,4311	K.GTM*TTTHSYTGDQR.L	1571.68	0.00074	3	1	48.82	0	0.00022	0|0	sp|Q9LPW0|G3PA2_ARATH/sp|P25856|G3PA1_ARATH/sp|P25857|G3PB_ARATH/tr|F4HNZ6|F4HNZ6_ARATH/tr|A0A178VLF6|A0A178VLF6_ARATH/tr|A0A1P8APR6|A0A1P8APR6_ARATH/tr|A0A178WKB6|A0A178WKB6_ARATH/tr|A0A178WKB4|A0A178WKB4_ARATH/tr|A0A178WA64|A0A178WA64_ARATH		6.74	0	15.994919 Oxidation (M)	0	2	MASCOT		T
	P20200500880_1,4326	K.GTM*TTTHSYTGDQR.L	1571.68	-0.0009	2	1	60.93	0	1.38e-05	0|0	sp|Q9LPW0|G3PA2_ARATH/sp|P25856|G3PA1_ARATH/sp|P25857|G3PB_ARATH/tr|F4HNZ6|F4HNZ6_ARATH/tr|A0A178VLF6|A0A178VLF6_ARATH/tr|A0A1P8APR6|A0A1P8APR6_ARATH/tr|A0A178WKB6|A0A178WKB6_ARATH/tr|A0A178WKB4|A0A178WKB4_ARATH/tr|A0A178WA64|A0A178WA64_ARATH		6.74	0	15.994919 Oxidation (M)	0	2	MASCOT		T
	P20200500880_1,5205	K.GTMTTTHSYTGDQR.L	1555.68	-0.00148	3	1	47.76	0	0.00137	0|0	sp|Q9LPW0|G3PA2_ARATH/sp|P25856|G3PA1_ARATH/sp|P25857|G3PB_ARATH/tr|F4HNZ6|F4HNZ6_ARATH/tr|A0A178VLF6|A0A178VLF6_ARATH/tr|A0A1P8APR6|A0A1P8APR6_ARATH/tr|A0A178WKB6|A0A178WKB6_ARATH/tr|A0A178WKB4|A0A178WKB4_ARATH/tr|A0A178WA64|A0A178WA64_ARATH		6.74	0		0	2	MASCOT		T
	P20200500880_1,5243	K.GTMTTTHSYTGDQR.L	1555.68	0.00149	2	1	61.98	0	1.26e-05	0|0	sp|Q9LPW0|G3PA2_ARATH/sp|P25856|G3PA1_ARATH/sp|P25857|G3PB_ARATH/tr|F4HNZ6|F4HNZ6_ARATH/tr|A0A178VLF6|A0A178VLF6_ARATH/tr|A0A1P8APR6|A0A1P8APR6_ARATH/tr|A0A178WKB6|A0A178WKB6_ARATH/tr|A0A178WKB4|A0A178WKB4_ARATH/tr|A0A178WA64|A0A178WA64_ARATH		6.74	0		0	2	MASCOT		T
	P20200500880_1,2616	K.HIEAGAK.K	725.394	0.00028	2	1	23.91	0	0.132	0|0	sp|P25856|G3PA1_ARATH/tr|A0A178VLF6|A0A178VLF6_ARATH		6.75	0		0	2	MASCOT		T
	P20200500880_1,15061	K.IIQVVSNR.N	928.557	-0.00189	2	1	27.18	0	0.112	0|0	sp|P25856|G3PA1_ARATH/tr|A0A178VLF6|A0A178VLF6_ARATH		9.75	0		0	2	MASCOT		T
	P20200500880_1,8730	K.KVIITAPGK.G ! K.KVLITAPGK.G	926.603	-0.00085	2	1	41.35	0	0.000982	0|0	sp|P25856|G3PA1_ARATH/tr|A0A178VLF6|A0A178VLF6_ARATH ! sp|Q9LPW0|G3PA2_ARATH/tr|F4HNZ6|F4HNZ6_ARATH/tr|A0A1P8APR6|A0A1P8APR6_ARATH/tr|A0A178WA64|A0A178WA64_ARATH		10	1		0	2	MASCOT		T
	P20200500880_1,8748	K.KVIITAPGK.G ! K.KVLITAPGK.G	926.603	0.00126	3	1	20.73	0	0.113	0|0	sp|P25856|G3PA1_ARATH/tr|A0A178VLF6|A0A178VLF6_ARATH ! sp|Q9LPW0|G3PA2_ARATH/tr|F4HNZ6|F4HNZ6_ARATH/tr|A0A1P8APR6|A0A1P8APR6_ARATH/tr|A0A178WA64|A0A178WA64_ARATH		10	1		0	2	MASCOT		T
	P20200500880_1,21419	K.LNGIALR.V	756.473	-0.0023	2	1	48.99	0	0.000526	0|0	sp|Q9LPW0|G3PA2_ARATH/sp|P25856|G3PA1_ARATH/sp|P25857|G3PB_ARATH/tr|F4HNZ6|F4HNZ6_ARATH/tr|A0A178VLF6|A0A178VLF6_ARATH/tr|A0A1P8APR6|A0A1P8APR6_ARATH/tr|A0A178WKB6|A0A178WKB6_ARATH/tr|Q42213|Q42213_ARATH/tr|Q570E5|Q570E5_ARATH/tr|A0A178WKB4|A0A178WKB4_ARATH/tr|A0A178WA64|A0A178WA64_ARATH		9.75	0		0	2	MASCOT		T
	P20200500880_1,4684	K.QASHLLK.Y	796.468	-0.00138	2	1	29.31	0	0.0366	0|0	sp|Q9LPW0|G3PA2_ARATH/sp|P25856|G3PA1_ARATH/tr|A0A178VLF6|A0A178VLF6_ARATH/tr|A0A1P8APR6|A0A1P8APR6_ARATH/tr|A0A178WA64|A0A178WA64_ARATH		8.76	0		0	2	MASCOT		T
	P20200500880_1,51000	K.TFAEEVNAAFR.D	1254.61	0.00035	2	1	45	0	0.00175	0|0	sp|Q9LPW0|G3PA2_ARATH/sp|P25856|G3PA1_ARATH/tr|F4HNZ6|F4HNZ6_ARATH/tr|A0A178VLF6|A0A178VLF6_ARATH/tr|A0A1P8APR6|A0A1P8APR6_ARATH/tr|Q42213|Q42213_ARATH/tr|Q570E5|Q570E5_ARATH/tr|A0A178WA64|A0A178WA64_ARATH		4.53	0		0	2	MASCOT		T
	P20200500880_1,14724	K.VIITAPGK.G ! K.VLITAPGK.G	798.508	-0.00132	2	1	31.11	0	0.0192	0|0	sp|P25856|G3PA1_ARATH/tr|A0A178VLF6|A0A178VLF6_ARATH ! sp|Q9LPW0|G3PA2_ARATH/tr|F4HNZ6|F4HNZ6_ARATH/tr|A0A1P8APR6|A0A1P8APR6_ARATH/tr|A0A178WA64|A0A178WA64_ARATH		8.72	0		0	2	MASCOT		T
	P20200500880_1,15629	K.VIITAPGK.G ! K.VLITAPGK.G	798.508	-0.00021	2	1	24.83	0	0.0816	0|0	sp|P25856|G3PA1_ARATH/tr|A0A178VLF6|A0A178VLF6_ARATH ! sp|Q9LPW0|G3PA2_ARATH/tr|F4HNZ6|F4HNZ6_ARATH/tr|A0A1P8APR6|A0A1P8APR6_ARATH/tr|A0A178WA64|A0A178WA64_ARATH		8.72	0		0	2	MASCOT		T
	P20200500880_1,16713	K.VIITAPGK.G ! K.VLITAPGK.G	798.508	-0.00024	2	1	30.22	0	0.0236	0|0	sp|P25856|G3PA1_ARATH/tr|A0A178VLF6|A0A178VLF6_ARATH ! sp|Q9LPW0|G3PA2_ARATH/tr|F4HNZ6|F4HNZ6_ARATH/tr|A0A1P8APR6|A0A1P8APR6_ARATH/tr|A0A178WA64|A0A178WA64_ARATH		8.72	0		0	2	MASCOT		T
	P20200500880_1,60602	K.YDSTLGIFDADVKPSGETAISVDGK.I	2585.26	-0.00346	3	1	44.14	0	0.00224	0|0	sp|P25856|G3PA1_ARATH/tr|A0A178VLF6|A0A178VLF6_ARATH		4.04	0		0	2	MASCOT		T
	P20200500880_1,32304	R.AAALNIVPTSTGAAK.A	1384.78	-0.00114	3	1	21.96	0	0.342	0|0	sp|Q9LPW0|G3PA2_ARATH/sp|P25856|G3PA1_ARATH/sp|P25857|G3PB_ARATH/tr|F4HNZ6|F4HNZ6_ARATH/tr|A0A178VLF6|A0A178VLF6_ARATH/tr|A0A1P8APR6|A0A1P8APR6_ARATH/tr|A0A178WKB6|A0A178WKB6_ARATH/tr|Q42213|Q42213_ARATH/tr|Q570E5|Q570E5_ARATH/tr|A0A178WKB4|A0A178WKB4_ARATH/tr|A0A178WA64|A0A178WA64_ARATH		8.8	0		0	2	MASCOT		T
	P20200500880_1,32449	R.AAALNIVPTSTGAAK.A	1384.78	0.00031	2	1	34.53	0	0.0191	0|0	sp|Q9LPW0|G3PA2_ARATH/sp|P25856|G3PA1_ARATH/sp|P25857|G3PB_ARATH/tr|F4HNZ6|F4HNZ6_ARATH/tr|A0A178VLF6|A0A178VLF6_ARATH/tr|A0A1P8APR6|A0A1P8APR6_ARATH/tr|A0A178WKB6|A0A178WKB6_ARATH/tr|Q42213|Q42213_ARATH/tr|Q570E5|Q570E5_ARATH/tr|A0A178WKB4|A0A178WKB4_ARATH/tr|A0A178WA64|A0A178WA64_ARATH		8.8	0		0	2	MASCOT		T
	P20200500880_1,53969	R.KDSPLDIIAINDTGGVK.Q	1755.95	9e-05	3	1	32.06	0	0.0334	0|0	sp|P25856|G3PA1_ARATH/tr|A0A178VLF6|A0A178VLF6_ARATH		4.43	1		0	2	MASCOT		T
	P20200500880_1,4994	R.LLDASHR.D	811.442	0.00102	2	1	30.72	0	0.0337	0|0	sp|Q9LPW0|G3PA2_ARATH/sp|P25856|G3PA1_ARATH/sp|P25857|G3PB_ARATH/tr|F4HNZ6|F4HNZ6_ARATH/tr|A0A178VLF6|A0A178VLF6_ARATH/tr|A0A1P8APR6|A0A1P8APR6_ARATH/tr|A0A178WKB6|A0A178WKB6_ARATH/tr|Q570E5|Q570E5_ARATH/tr|A0A178WKB4|A0A178WKB4_ARATH/tr|A0A178WA64|A0A178WA64_ARATH		6.74	0		0	2	MASCOT		T
	P20200500880_1,49021	R.NPSLLPWK.E	954.541	-0.00014	2	1	72.32	0	1.91e-06	0|0	sp|P25856|G3PA1_ARATH/tr|A0A178VLF6|A0A178VLF6_ARATH		8.75	0		0	2	MASCOT		T
	P20200500880_1,49374	R.NPSLLPWK.E	954.541	2e-05	2	1	42.79	0	0.00172	0|0	sp|P25856|G3PA1_ARATH/tr|A0A178VLF6|A0A178VLF6_ARATH		8.75	0		0	2	MASCOT		T
	P20200500880_1,66759	R.VPTPNVSVVDLVVQVSK.K	1780.02	7e-05	2	1	86.28	0	5.18e-08	0|0	sp|Q9LPW0|G3PA2_ARATH/sp|P25856|G3PA1_ARATH/tr|F4HNZ6|F4HNZ6_ARATH/tr|A0A178VLF6|A0A178VLF6_ARATH/tr|A0A1P8APR6|A0A1P8APR6_ARATH/tr|Q42213|Q42213_ARATH/tr|Q570E5|Q570E5_ARATH/tr|A0A178WA64|A0A178WA64_ARATH		5.81	0		0	2	MASCOT		T
	P20200500880_1,66762	R.VPTPNVSVVDLVVQVSK.K	1780.02	-0.0015	3	1	59.95	0	2e-05	0|0	sp|Q9LPW0|G3PA2_ARATH/sp|P25856|G3PA1_ARATH/tr|F4HNZ6|F4HNZ6_ARATH/tr|A0A178VLF6|A0A178VLF6_ARATH/tr|A0A1P8APR6|A0A1P8APR6_ARATH/tr|Q42213|Q42213_ARATH/tr|Q570E5|Q570E5_ARATH/tr|A0A178WA64|A0A178WA64_ARATH		5.81	0		0	2	MASCOT		T
	P20200500880_1,66330	R.VVDLADIVANNWK.-	1456.78	0.00532	2	1	79.72	0	7.22e-07	0|0	sp|Q9LPW0|G3PA2_ARATH/sp|P25856|G3PA1_ARATH/tr|F4HNZ6|F4HNZ6_ARATH/tr|A0A178VLF6|A0A178VLF6_ARATH/tr|A0A1P8APR6|A0A1P8APR6_ARATH/tr|Q56Z86|Q56Z86_ARATH/tr|Q570E5|Q570E5_ARATH/tr|A0A178WA64|A0A178WA64_ARATH		4.21	0		0	2	MASCOT		T
	P20200500880_1,66346	R.VVDLADIVANNWK.-	1456.78	-0.00079	3	1	40.18	0	0.00649	0|0	sp|Q9LPW0|G3PA2_ARATH/sp|P25856|G3PA1_ARATH/tr|F4HNZ6|F4HNZ6_ARATH/tr|A0A178VLF6|A0A178VLF6_ARATH/tr|A0A1P8APR6|A0A1P8APR6_ARATH/tr|Q56Z86|Q56Z86_ARATH/tr|Q570E5|Q570E5_ARATH/tr|A0A178WA64|A0A178WA64_ARATH		4.21	0		0	2	MASCOT		T
$19-1	tr|A0A1B1W4S8|A0A1B1W4S8_ARATH ATP synthase subunit alpha, chloroplastic OS=Arabidopsis thaliana OX=3702 GN=atpA PE=3 SV=1	26	18	0.3945	55327.6	5.19
$19-2	sp|P56757|ATPA_ARATH ATP synthase subunit alpha, chloroplastic OS=Arabidopsis thaliana OX=3702 GN=atpA PE=1 SV=1	26	18	0.3945	55327.6	5.19
	P20200500880_1,47921	K.ASSVAQVVTSLQER.G	1474.79	0.00327	2	1	21.71	0	0.551	0|0	sp|P56757|ATPA_ARATH/tr|Q8HAW5|Q8HAW5_ARATH/tr|A0A1B1W4S8|A0A1B1W4S8_ARATH/tr|Q3ZVE1|Q3ZVE1_ARATH/tr|Q3ZVE2|Q3ZVE2_ARATH		6.05	0		0	2	MASCOT		T
	P20200500880_1,48260	K.ASSVAQVVTSLQER.G	1474.79	-0.00113	2	1	80.52	0	7.3e-07	0|0	sp|P56757|ATPA_ARATH/tr|Q8HAW5|Q8HAW5_ARATH/tr|A0A1B1W4S8|A0A1B1W4S8_ARATH/tr|Q3ZVE1|Q3ZVE1_ARATH/tr|Q3ZVE2|Q3ZVE2_ARATH		6.05	0		0	2	MASCOT		T
	P20200500880_1,4691	K.ATQNQLAR.G	901.485	-0.00138	2	1	30.92	0	0.0564	0|0	sp|P56757|ATPA_ARATH/tr|A0A1B1W4S8|A0A1B1W4S8_ARATH		9.8	0		0	2	MASCOT		T
	P20200500880_1,18610	K.EGIQEQLER.F	1101.55	-0.00095	2	1	48	0	0.000724	0|0	sp|P56757|ATPA_ARATH/tr|A0A1B1W4S8|A0A1B1W4S8_ARATH		4.25	0		0	2	MASCOT		T
	P20200500880_1,18938	K.EGIQEQLER.F	1101.55	-0.00014	2	1	20.42	0	0.404	0|0	sp|P56757|ATPA_ARATH/tr|A0A1B1W4S8|A0A1B1W4S8_ARATH		4.25	0		0	2	MASCOT		T
	P20200500880_1,47575	K.IAQIPVSEAYLGR.V	1416.78	-0.00089	2	1	58.75	0	9.68e-05	0|0	sp|P56757|ATPA_ARATH/tr|A0A1B1W4S8|A0A1B1W4S8_ARATH		6	0		0	2	MASCOT		T
	P20200500880_1,4010	K.QAQAYR.Q	736.374	0.00036	2	1	22.19	0	0.347	0|0	sp|P56757|ATPA_ARATH/tr|A0A1B1W4S8|A0A1B1W4S8_ARATH/tr|Q3ZVE1|Q3ZVE1_ARATH/tr|Q3ZVE2|Q3ZVE2_ARATH		8.75	0		0	2	MASCOT		T
	P20200500880_1,55073	K.TLTAEAESFLK.E	1209.64	-0.00062	2	1	36.58	0	0.0161	0|0	sp|P56757|ATPA_ARATH/tr|A0A1B1W4S8|A0A1B1W4S8_ARATH		4.53	0		0	2	MASCOT		T
	P20200500880_1,31171	K.TNKPQFQEIIASTK.T	1604.86	-0.00402	3	1	25.98	0	0.183	0|0	sp|P56757|ATPA_ARATH/tr|A0A1B1W4S8|A0A1B1W4S8_ARATH		8.26	0		0	2	MASCOT		T
	P20200500880_1,34686	R.ADEISNIIR.E	1030.55	-0.00155	2	1	57.17	0	0.000123	0|0	sp|P56757|ATPA_ARATH/tr|A0A1B1W4S8|A0A1B1W4S8_ARATH		4.37	0		0	2	MASCOT		T
	P20200500880_1,35027	R.ADEISNIIR.E	1030.55	-0.00229	2	1	48.58	0	0.000958	0|0	sp|P56757|ATPA_ARATH/tr|A0A1B1W4S8|A0A1B1W4S8_ARATH		4.37	0		0	2	MASCOT		T
	P20200500880_1,42691	R.EAYPGDVFYLHSR.L	1553.74	-0.00076	3	1	26.96	0	0.112	0|0	sp|P56757|ATPA_ARATH/tr|A0A1B1W4S8|A0A1B1W4S8_ARATH/tr|Q3ZVE1|Q3ZVE1_ARATH/tr|Q3ZVE2|Q3ZVE2_ARATH		5.32	0		0	2	MASCOT		T
	P20200500880_1,22324	R.ELIIGDR.Q ! R.ELLIGDR.Q	815.462	8e-05	2	1	48.09	0	0.00128	0|0	sp|P56757|ATPA_ARATH/tr|Q8HAW5|Q8HAW5_ARATH/tr|A0A1B1W4S8|A0A1B1W4S8_ARATH/tr|Q3ZVE1|Q3ZVE1_ARATH/tr|Q3ZVE2|Q3ZVE2_ARATH ! tr|A7KNE3|A7KNE3_ARATH/tr|A0A2P2CLF9|A0A2P2CLF9_ARATH/tr|A0A178U7B7|A0A178U7B7_ARATH/tr|F4IMB5|F4IMB5_ARATH/tr|G1C2S9|G1C2S9_ARATH		4.37	0		0	2	MASCOT		T
	P20200500880_1,42817	R.EQHTLIIYDDLSK.Q	1574.81	0.00169	3	1	39.75	0	0.00838	0|0	sp|P56757|ATPA_ARATH/tr|A0A1B1W4S8|A0A1B1W4S8_ARATH/tr|Q3ZVE1|Q3ZVE1_ARATH/tr|Q3ZVE2|Q3ZVE2_ARATH		4.54	0		0	2	MASCOT		T
	P20200500880_1,61934	R.EVTIVNTGTVLQVGDGIAR.I	1942.06	-0.00228	2	1	66.21	0	1.32e-05	0|0	sp|P56757|ATPA_ARATH/tr|A0A1B1W4S8|A0A1B1W4S8_ARATH		4.37	0		0	2	MASCOT		T
	P20200500880_1,62263	R.EVTIVNTGTVLQVGDGIAR.I	1942.06	-0.00064	3	1	49.35	0	0.000618	0|0	sp|P56757|ATPA_ARATH/tr|A0A1B1W4S8|A0A1B1W4S8_ARATH		4.37	0		0	2	MASCOT		T
	P20200500880_1,62288	R.EVTIVNTGTVLQVGDGIAR.I	1942.06	0.00222	2	1	52.36	0	0.000317	0|0	sp|P56757|ATPA_ARATH/tr|A0A1B1W4S8|A0A1B1W4S8_ARATH		4.37	0		0	2	MASCOT		T
	P20200500880_1,23860	R.FLLQEK.V	777.451	0.00021	2	1	25.12	0	0.222	0|0	sp|P56757|ATPA_ARATH/tr|A0A1B1W4S8|A0A1B1W4S8_ARATH		6	0		0	2	MASCOT		T
	P20200500880_1,4865	R.IEQYNR.E	822.41	0.00085	2	1	30.6	0	0.0581	0|0	sp|P56757|ATPA_ARATH/tr|A0A1B1W4S8|A0A1B1W4S8_ARATH		6	0		0	2	MASCOT		T
	P20200500880_1,37320	R.LIESPAPGIISR.R	1252.73	-0.00015	2	1	29.15	0	0.0335	0|0	sp|P56757|ATPA_ARATH/tr|Q8HAW5|Q8HAW5_ARATH/tr|A0A1B1W4S8|A0A1B1W4S8_ARATH		6	0		0	2	MASCOT		T
	P20200500880_1,37654	R.LIESPAPGIISR.R	1252.73	-0.00017	2	1	48.4	0	0.000398	0|0	sp|P56757|ATPA_ARATH/tr|Q8HAW5|Q8HAW5_ARATH/tr|A0A1B1W4S8|A0A1B1W4S8_ARATH		6	0		0	2	MASCOT		T
	P20200500880_1,24108	R.QM*SLLLR.R	876.497	0.00293	2	1	40.81	0	0.00724	0|0	sp|P56757|ATPA_ARATH/sp|P92549|ATPAM_ARATH/tr|A0A1B1W4S8|A0A1B1W4S8_ARATH/tr|A7KNE3|A7KNE3_ARATH/tr|A0A2P2CLF9|A0A2P2CLF9_ARATH/tr|G1C2Z0|G1C2Z0_ARATH/tr|Q3ZVE1|Q3ZVE1_ARATH/tr|Q3ZVE2|Q3ZVE2_ARATH/tr|A0A178U7B7|A0A178U7B7_ARATH/tr|F4IMB5|F4IMB5_ARATH/tr|G1C2S9|G1C2S9_ARATH		9.75	0	15.994919 Oxidation (M)	0	2	MASCOT		T
	P20200500880_1,39556	R.QMSLLLR.R	860.502	-0.00031	2	1	37.95	0	0.00937	0|0	sp|P56757|ATPA_ARATH/sp|P92549|ATPAM_ARATH/tr|A0A1B1W4S8|A0A1B1W4S8_ARATH/tr|A7KNE3|A7KNE3_ARATH/tr|A0A2P2CLF9|A0A2P2CLF9_ARATH/tr|G1C2Z0|G1C2Z0_ARATH/tr|Q3ZVE1|Q3ZVE1_ARATH/tr|Q3ZVE2|Q3ZVE2_ARATH/tr|A0A178U7B7|A0A178U7B7_ARATH/tr|F4IMB5|F4IMB5_ARATH/tr|G1C2S9|G1C2S9_ARATH		9.75	0		0	2	MASCOT		T
	P20200500880_1,39894	R.QMSLLLR.R	860.502	0.00025	2	1	38.65	0	0.00829	0|0	sp|P56757|ATPA_ARATH/sp|P92549|ATPAM_ARATH/tr|A0A1B1W4S8|A0A1B1W4S8_ARATH/tr|A7KNE3|A7KNE3_ARATH/tr|A0A2P2CLF9|A0A2P2CLF9_ARATH/tr|G1C2Z0|G1C2Z0_ARATH/tr|Q3ZVE1|Q3ZVE1_ARATH/tr|Q3ZVE2|Q3ZVE2_ARATH/tr|A0A178U7B7|A0A178U7B7_ARATH/tr|F4IMB5|F4IMB5_ARATH/tr|G1C2S9|G1C2S9_ARATH		9.75	0		0	2	MASCOT		T
	P20200500880_1,67707	R.SVYEPLQTGLIAIDSM*IPIGR.G	2289.22	-0.00302	2	1	52.39	0	0.000319	0|0	sp|P56757|ATPA_ARATH/tr|Q8HAW5|Q8HAW5_ARATH/tr|A0A1B1W4S8|A0A1B1W4S8_ARATH		4.37	0	15.994919 Oxidation (M)	0	2	MASCOT		T
	P20200500880_1,37753	R.VINALANPIDGR.G	1252.7	0.00284	2	1	66.75	0	8.2e-06	0|0	sp|P56757|ATPA_ARATH/tr|A0A1B1W4S8|A0A1B1W4S8_ARATH		5.81	0		0	2	MASCOT		T
$20-1	sp|P10896|RCA_ARATH Ribulose bisphosphate carboxylase/oxygenase activase, chloroplastic OS=Arabidopsis thaliana OX=3702 GN=RCA PE=1 SV=2	35	17	0.4768	51980.7	5.87
	P20200500880_1,25396	K.FVESLGVEK.I	1007.54	-0.00096	2	1	37.22	0	0.0132	0|0	sp|P10896|RCA_ARATH/tr|A0A178VW63|A0A178VW63_ARATH/tr|F4IVZ7|F4IVZ7_ARATH/tr|A0A178VUM0|A0A178VUM0_ARATH/tr|Q0WLM1|Q0WLM1_ARATH		4.53	0		0	2	MASCOT		T
	P20200500880_1,25737	K.FVESLGVEK.I	1007.54	0.00088	2	1	49.02	0	0.000885	0|0	sp|P10896|RCA_ARATH/tr|A0A178VW63|A0A178VW63_ARATH/tr|F4IVZ7|F4IVZ7_ARATH/tr|A0A178VUM0|A0A178VUM0_ARATH/tr|Q0WLM1|Q0WLM1_ARATH		4.53	0		0	2	MASCOT		T
	P20200500880_1,36851	K.FYWAPTR.E	940.468	0.00101	2	1	22.35	0	0.306	0|0	sp|P10896|RCA_ARATH/tr|A0A178VW63|A0A178VW63_ARATH/tr|F4IVZ7|F4IVZ7_ARATH/tr|A0A178VUM0|A0A178VUM0_ARATH/tr|Q0WLM1|Q0WLM1_ARATH		8.75	0		0	2	MASCOT		T
	P20200500880_1,59163	K.GAQQVNLPVPEGCTDPVAENFDPTAR.S	2782.31	-0.01465	3	1	42.62	0	0.00286	0|0	sp|P10896|RCA_ARATH/tr|Q0WLM1|Q0WLM1_ARATH		3.92	0		0	2	MASCOT		T
	P20200500880_1,31672	K.LM*EYGNM*LVM*EQENVK.R	1975.88	0.00421	2	1	44.71	0	0.00176	0|0	sp|P10896|RCA_ARATH/tr|A0A178VW63|A0A178VW63_ARATH/tr|F4IVZ7|F4IVZ7_ARATH/tr|A0A178VUM0|A0A178VUM0_ARATH/tr|Q0WLM1|Q0WLM1_ARATH		4.25	0	15.994919 Oxidation (M)	0	2	MASCOT		T
	P20200500880_1,40029	K.LM*EYGNMLVM*EQENVK.R	1959.89	-0.00151	2	1	32.77	0	0.0464	0|0	sp|P10896|RCA_ARATH/tr|A0A178VW63|A0A178VW63_ARATH/tr|F4IVZ7|F4IVZ7_ARATH/tr|A0A178VUM0|A0A178VUM0_ARATH/tr|Q0WLM1|Q0WLM1_ARATH		4.25	0	15.994919 Oxidation (M)	0	2	MASCOT		T
	P20200500880_1,33584	K.LMEYGNM*LVM*EQENVKR.V	2115.99	0.00107	3	1	21.52	0	0.299	0|0	sp|P10896|RCA_ARATH/tr|A0A178VW63|A0A178VW63_ARATH/tr|F4IVZ7|F4IVZ7_ARATH/tr|A0A178VUM0|A0A178VUM0_ARATH/tr|Q0WLM1|Q0WLM1_ARATH		4.79	1	15.994919 Oxidation (M)	0	2	MASCOT		T
	P20200500880_1,33919	K.LMEYGNM*LVM*EQENVKR.V	2115.99	0.00137	3	1	20.02	0	0.422	0|0	sp|P10896|RCA_ARATH/tr|A0A178VW63|A0A178VW63_ARATH/tr|F4IVZ7|F4IVZ7_ARATH/tr|A0A178VUM0|A0A178VUM0_ARATH/tr|Q0WLM1|Q0WLM1_ARATH		4.79	1	15.994919 Oxidation (M)	0	2	MASCOT		T
	P20200500880_1,54661	K.M*CCLFINDLDAGAGR.M	1728.75	0.0031	2	1	81.36	0	9.87e-08	0|0	sp|P10896|RCA_ARATH/tr|A0A178VW63|A0A178VW63_ARATH/tr|F4IVZ7|F4IVZ7_ARATH/tr|A0A178VUM0|A0A178VUM0_ARATH/tr|Q0WLM1|Q0WLM1_ARATH		4.21	0	15.994919 Oxidation (M)	0	2	MASCOT		T
	P20200500880_1,39476	K.M*GINPIM*M*SAGELESGNAGEPAK.L	2352.05	-0.00115	2	1	91.76	0	4.59e-08	0|0	sp|P10896|RCA_ARATH/tr|A0A178VW63|A0A178VW63_ARATH/tr|F4IVZ7|F4IVZ7_ARATH/tr|A0A178VUM0|A0A178VUM0_ARATH		4.25	0	15.994919 Oxidation (M)	0	2	MASCOT		T
	P20200500880_1,40556	K.M*GINPIM*M*SAGELESGNAGEPAK.L	2352.05	0.00165	2	1	29.38	0	0.0776	0|0	sp|P10896|RCA_ARATH/tr|A0A178VW63|A0A178VW63_ARATH/tr|F4IVZ7|F4IVZ7_ARATH/tr|A0A178VUM0|A0A178VUM0_ARATH		4.25	0	15.994919 Oxidation (M)	0	2	MASCOT		T
	P20200500880_1,51061	K.M*GINPIMM*SAGELESGNAGEPAK.L	2336.06	0.0062	3	1	32.78	0	0.0432	0|0	sp|P10896|RCA_ARATH/tr|A0A178VW63|A0A178VW63_ARATH/tr|F4IVZ7|F4IVZ7_ARATH/tr|A0A178VUM0|A0A178VUM0_ARATH		4.25	0	15.994919 Oxidation (M)	0	2	MASCOT		T
	P20200500880_1,59161	K.M*GINPIMMSAGELESGNAGEPAK.L	2320.06	-0.00561	3	1	48.64	0	0.000505	0|0	sp|P10896|RCA_ARATH/tr|A0A178VW63|A0A178VW63_ARATH/tr|F4IVZ7|F4IVZ7_ARATH/tr|A0A178VUM0|A0A178VUM0_ARATH		4.25	0	15.994919 Oxidation (M)	0	2	MASCOT		T
	P20200500880_1,59164	K.M*GINPIMMSAGELESGNAGEPAK.L	2320.06	0.00261	2	1	68.42	0	1.17e-05	0|0	sp|P10896|RCA_ARATH/tr|A0A178VW63|A0A178VW63_ARATH/tr|F4IVZ7|F4IVZ7_ARATH/tr|A0A178VUM0|A0A178VUM0_ARATH		4.25	0	15.994919 Oxidation (M)	0	2	MASCOT		T
	P20200500880_1,45624	K.MGINPIM*M*SAGELESGNAGEPAK.L	2336.06	-0.007	3	1	48.93	0	0.00134	0|0	sp|P10896|RCA_ARATH/tr|A0A178VW63|A0A178VW63_ARATH/tr|F4IVZ7|F4IVZ7_ARATH/tr|A0A178VUM0|A0A178VUM0_ARATH		4.25	0	15.994919 Oxidation (M)	0	2	MASCOT		T
	P20200500880_1,45984	K.MGINPIM*M*SAGELESGNAGEPAK.L	2336.06	0.0116	3	1	33.22	0	0.0379	0|0	sp|P10896|RCA_ARATH/tr|A0A178VW63|A0A178VW63_ARATH/tr|F4IVZ7|F4IVZ7_ARATH/tr|A0A178VUM0|A0A178VUM0_ARATH		4.25	0	15.994919 Oxidation (M)	0	2	MASCOT		T
	P20200500880_1,46643	K.MGINPIM*M*SAGELESGNAGEPAK.L	2336.06	0.00293	2	1	63.43	0	3.45e-05	0|0	sp|P10896|RCA_ARATH/tr|A0A178VW63|A0A178VW63_ARATH/tr|F4IVZ7|F4IVZ7_ARATH/tr|A0A178VUM0|A0A178VUM0_ARATH		4.25	0	15.994919 Oxidation (M)	0	2	MASCOT		T
	P20200500880_1,58937	K.NFLTLPNIK.V	1059.62	-0.00064	2	1	22.27	0	0.827	0|0	sp|P10896|RCA_ARATH/tr|A0A178VW63|A0A178VW63_ARATH/tr|F4IVZ7|F4IVZ7_ARATH/tr|A0A178VUM0|A0A178VUM0_ARATH		8.75	0		0	2	MASCOT		T
	P20200500880_1,59274	K.NFLTLPNIK.V	1059.62	-0.00068	2	1	35.59	0	0.017	0|0	sp|P10896|RCA_ARATH/tr|A0A178VW63|A0A178VW63_ARATH/tr|F4IVZ7|F4IVZ7_ARATH/tr|A0A178VUM0|A0A178VUM0_ARATH		8.75	0		0	2	MASCOT		T
	P20200500880_1,28042	K.SFQCELVM*AK.M	1228.57	-0.00023	2	1	21.87	0	0.223	0|0	sp|P10896|RCA_ARATH/tr|A0A178VW63|A0A178VW63_ARATH/tr|F4IVZ7|F4IVZ7_ARATH/tr|A0A178VUM0|A0A178VUM0_ARATH		5.72	0	15.994919 Oxidation (M)	0	2	MASCOT		T
	P20200500880_1,36595	K.SFQCELVMAK.M	1212.58	0.00085	2	1	21.26	0	0.32	0|0	sp|P10896|RCA_ARATH/tr|A0A178VW63|A0A178VW63_ARATH/tr|F4IVZ7|F4IVZ7_ARATH/tr|A0A178VUM0|A0A178VUM0_ARATH		5.72	0		0	2	MASCOT		T
	P20200500880_1,66930	K.VPLILGIWGGK.G	1152.71	-0.00076	2	1	44.7	0	0.000283	0|0	sp|P10896|RCA_ARATH/tr|A0A178VW63|A0A178VW63_ARATH/tr|F4IVZ7|F4IVZ7_ARATH/tr|A0A178VUM0|A0A178VUM0_ARATH		8.72	0		0	2	MASCOT		T
	P20200500880_1,34851	R.EGPPVFEQPEM*TYEK.L	1796.8	-0.00459	2	1	36.99	0	0.00624	0|0	sp|P10896|RCA_ARATH/tr|A0A178VW63|A0A178VW63_ARATH/tr|F4IVZ7|F4IVZ7_ARATH/tr|A0A178VUM0|A0A178VUM0_ARATH/tr|Q0WLM1|Q0WLM1_ARATH		4.09	0	15.994919 Oxidation (M)	0	2	MASCOT		T
	P20200500880_1,35204	R.EGPPVFEQPEM*TYEK.L	1796.8	-0.00203	2	1	34.58	0	0.0107	0|0	sp|P10896|RCA_ARATH/tr|A0A178VW63|A0A178VW63_ARATH/tr|F4IVZ7|F4IVZ7_ARATH/tr|A0A178VUM0|A0A178VUM0_ARATH/tr|Q0WLM1|Q0WLM1_ARATH		4.09	0	15.994919 Oxidation (M)	0	2	MASCOT		T
	P20200500880_1,44634	R.EGPPVFEQPEMTYEK.L	1780.81	-0.00011	2	1	21.64	0	0.237	0|0	sp|P10896|RCA_ARATH/tr|A0A178VW63|A0A178VW63_ARATH/tr|F4IVZ7|F4IVZ7_ARATH/tr|A0A178VUM0|A0A178VUM0_ARATH/tr|Q0WLM1|Q0WLM1_ARATH		4.09	0		0	2	MASCOT		T
	P20200500880_1,44980	R.EGPPVFEQPEMTYEK.L	1780.81	-0.00209	2	1	52.63	0	0.000207	0|0	sp|P10896|RCA_ARATH/tr|A0A178VW63|A0A178VW63_ARATH/tr|F4IVZ7|F4IVZ7_ARATH/tr|A0A178VUM0|A0A178VUM0_ARATH/tr|Q0WLM1|Q0WLM1_ARATH		4.09	0		0	2	MASCOT		T
	P20200500880_1,24183	R.GLAYDTSDDQQDITR.G	1697.76	0.00178	2	1	73.13	0	3.95e-06	0|0	sp|P10896|RCA_ARATH/tr|A0A178VW63|A0A178VW63_ARATH/tr|F4IVZ7|F4IVZ7_ARATH/tr|A0A178VUM0|A0A178VUM0_ARATH		3.77	0		0	2	MASCOT		T
	P20200500880_1,8178	R.GTFYGK.G ! R.GTFYGK.T	672.335	0.00013	2	1	20.79	0	0.179	0|0	sp|P10896|RCA_ARATH/tr|Q0WLM1|Q0WLM1_ARATH ! tr|A0A178VW63|A0A178VW63_ARATH/tr|F4IVZ7|F4IVZ7_ARATH/tr|A0A178VUM0|A0A178VUM0_ARATH		8.59	0		0	2	MASCOT		T
	P20200500880_1,19047	R.KFVESLGVEK.I	1135.64	0.00094	2	1	42.34	0	0.00358	0|0	sp|P10896|RCA_ARATH/tr|A0A178VW63|A0A178VW63_ARATH/tr|F4IVZ7|F4IVZ7_ARATH/tr|A0A178VUM0|A0A178VUM0_ARATH/tr|Q0WLM1|Q0WLM1_ARATH		6.14	1		0	2	MASCOT		T
	P20200500880_1,19310	R.KFVESLGVEK.I	1135.64	0.00259	3	1	33.9	0	0.0687	0|0	sp|P10896|RCA_ARATH/tr|A0A178VW63|A0A178VW63_ARATH/tr|F4IVZ7|F4IVZ7_ARATH/tr|A0A178VUM0|A0A178VUM0_ARATH/tr|Q0WLM1|Q0WLM1_ARATH		6.14	1		0	2	MASCOT		T
	P20200500880_1,19387	R.KFVESLGVEK.I	1135.64	-0.0004	2	1	68.07	0	1.04e-05	0|0	sp|P10896|RCA_ARATH/tr|A0A178VW63|A0A178VW63_ARATH/tr|F4IVZ7|F4IVZ7_ARATH/tr|A0A178VUM0|A0A178VUM0_ARATH/tr|Q0WLM1|Q0WLM1_ARATH		6.14	1		0	2	MASCOT		T
	P20200500880_1,65343	R.QYNLDNM*M*DGFYIAPAFMDK.L	2416.03	-0.00532	2	1	58.46	0	5.08e-05	0|0	sp|P10896|RCA_ARATH/tr|A0A178VW63|A0A178VW63_ARATH/tr|F4IVZ7|F4IVZ7_ARATH/tr|A0A178VUM0|A0A178VUM0_ARATH		3.93	0	15.994919 Oxidation (M)	0	2	MASCOT		T
	P20200500880_1,67149	R.VPIICTGNDFSTLYAPLIR.D	2150.13	-0.00181	3	1	55.32	0	0.000689	0|0	sp|P10896|RCA_ARATH/tr|A0A178VW63|A0A178VW63_ARATH/tr|F4IVZ7|F4IVZ7_ARATH/tr|A0A178VUM0|A0A178VUM0_ARATH/tr|Q0WLM1|Q0WLM1_ARATH		5.8	0		0	2	MASCOT		T
	P20200500880_1,67164	R.VPIICTGNDFSTLYAPLIR.D	2150.13	-0.00203	2	1	79.38	0	7.36e-07	0|0	sp|P10896|RCA_ARATH/tr|A0A178VW63|A0A178VW63_ARATH/tr|F4IVZ7|F4IVZ7_ARATH/tr|A0A178VUM0|A0A178VUM0_ARATH/tr|Q0WLM1|Q0WLM1_ARATH		5.8	0		0	2	MASCOT		T
	P20200500880_1,63243	R.VQLAETYLSQAALGDANADAIGR.G	2347.19	0.00352	3	1	94.87	0	2.33e-08	0|0	sp|P10896|RCA_ARATH/tr|A0A178VW63|A0A178VW63_ARATH/tr|F4IVZ7|F4IVZ7_ARATH/tr|A0A178VUM0|A0A178VUM0_ARATH/tr|Q0WLM1|Q0WLM1_ARATH		4.03	0		0	2	MASCOT		T
$21-1	tr|A0A178VW63|A0A178VW63_ARATH RCA OS=Arabidopsis thaliana OX=3702 GN=AXX17_At2g36680 PE=4 SV=1	35	17	0.4664	49099.6	7.55
	P20200500880_1,25396	K.FVESLGVEK.I	1007.54	-0.00096	2	1	37.22	0	0.0132	0|0	sp|P10896|RCA_ARATH/tr|A0A178VW63|A0A178VW63_ARATH/tr|F4IVZ7|F4IVZ7_ARATH/tr|A0A178VUM0|A0A178VUM0_ARATH/tr|Q0WLM1|Q0WLM1_ARATH		4.53	0		0	2	MASCOT		T
	P20200500880_1,25737	K.FVESLGVEK.I	1007.54	0.00088	2	1	49.02	0	0.000885	0|0	sp|P10896|RCA_ARATH/tr|A0A178VW63|A0A178VW63_ARATH/tr|F4IVZ7|F4IVZ7_ARATH/tr|A0A178VUM0|A0A178VUM0_ARATH/tr|Q0WLM1|Q0WLM1_ARATH		4.53	0		0	2	MASCOT		T
	P20200500880_1,36851	K.FYWAPTR.E	940.468	0.00101	2	1	22.35	0	0.306	0|0	sp|P10896|RCA_ARATH/tr|A0A178VW63|A0A178VW63_ARATH/tr|F4IVZ7|F4IVZ7_ARATH/tr|A0A178VUM0|A0A178VUM0_ARATH/tr|Q0WLM1|Q0WLM1_ARATH		8.75	0		0	2	MASCOT		T
	P20200500880_1,31672	K.LM*EYGNM*LVM*EQENVK.R	1975.88	0.00421	2	1	44.71	0	0.00176	0|0	sp|P10896|RCA_ARATH/tr|A0A178VW63|A0A178VW63_ARATH/tr|F4IVZ7|F4IVZ7_ARATH/tr|A0A178VUM0|A0A178VUM0_ARATH/tr|Q0WLM1|Q0WLM1_ARATH		4.25	0	15.994919 Oxidation (M)	0	2	MASCOT		T
	P20200500880_1,40029	K.LM*EYGNMLVM*EQENVK.R	1959.89	-0.00151	2	1	32.77	0	0.0464	0|0	sp|P10896|RCA_ARATH/tr|A0A178VW63|A0A178VW63_ARATH/tr|F4IVZ7|F4IVZ7_ARATH/tr|A0A178VUM0|A0A178VUM0_ARATH/tr|Q0WLM1|Q0WLM1_ARATH		4.25	0	15.994919 Oxidation (M)	0	2	MASCOT		T
	P20200500880_1,33584	K.LMEYGNM*LVM*EQENVKR.V	2115.99	0.00107	3	1	21.52	0	0.299	0|0	sp|P10896|RCA_ARATH/tr|A0A178VW63|A0A178VW63_ARATH/tr|F4IVZ7|F4IVZ7_ARATH/tr|A0A178VUM0|A0A178VUM0_ARATH/tr|Q0WLM1|Q0WLM1_ARATH		4.79	1	15.994919 Oxidation (M)	0	2	MASCOT		T
	P20200500880_1,33919	K.LMEYGNM*LVM*EQENVKR.V	2115.99	0.00137	3	1	20.02	0	0.422	0|0	sp|P10896|RCA_ARATH/tr|A0A178VW63|A0A178VW63_ARATH/tr|F4IVZ7|F4IVZ7_ARATH/tr|A0A178VUM0|A0A178VUM0_ARATH/tr|Q0WLM1|Q0WLM1_ARATH		4.79	1	15.994919 Oxidation (M)	0	2	MASCOT		T
	P20200500880_1,54661	K.M*CCLFINDLDAGAGR.M	1728.75	0.0031	2	1	81.36	0	9.87e-08	0|0	sp|P10896|RCA_ARATH/tr|A0A178VW63|A0A178VW63_ARATH/tr|F4IVZ7|F4IVZ7_ARATH/tr|A0A178VUM0|A0A178VUM0_ARATH/tr|Q0WLM1|Q0WLM1_ARATH		4.21	0	15.994919 Oxidation (M)	0	2	MASCOT		T
	P20200500880_1,39476	K.M*GINPIM*M*SAGELESGNAGEPAK.L	2352.05	-0.00115	2	1	91.76	0	4.59e-08	0|0	sp|P10896|RCA_ARATH/tr|A0A178VW63|A0A178VW63_ARATH/tr|F4IVZ7|F4IVZ7_ARATH/tr|A0A178VUM0|A0A178VUM0_ARATH		4.25	0	15.994919 Oxidation (M)	0	2	MASCOT		T
	P20200500880_1,40556	K.M*GINPIM*M*SAGELESGNAGEPAK.L	2352.05	0.00165	2	1	29.38	0	0.0776	0|0	sp|P10896|RCA_ARATH/tr|A0A178VW63|A0A178VW63_ARATH/tr|F4IVZ7|F4IVZ7_ARATH/tr|A0A178VUM0|A0A178VUM0_ARATH		4.25	0	15.994919 Oxidation (M)	0	2	MASCOT		T
	P20200500880_1,51061	K.M*GINPIMM*SAGELESGNAGEPAK.L	2336.06	0.0062	3	1	32.78	0	0.0432	0|0	sp|P10896|RCA_ARATH/tr|A0A178VW63|A0A178VW63_ARATH/tr|F4IVZ7|F4IVZ7_ARATH/tr|A0A178VUM0|A0A178VUM0_ARATH		4.25	0	15.994919 Oxidation (M)	0	2	MASCOT		T
	P20200500880_1,59161	K.M*GINPIMMSAGELESGNAGEPAK.L	2320.06	-0.00561	3	1	48.64	0	0.000505	0|0	sp|P10896|RCA_ARATH/tr|A0A178VW63|A0A178VW63_ARATH/tr|F4IVZ7|F4IVZ7_ARATH/tr|A0A178VUM0|A0A178VUM0_ARATH		4.25	0	15.994919 Oxidation (M)	0	2	MASCOT		T
	P20200500880_1,59164	K.M*GINPIMMSAGELESGNAGEPAK.L	2320.06	0.00261	2	1	68.42	0	1.17e-05	0|0	sp|P10896|RCA_ARATH/tr|A0A178VW63|A0A178VW63_ARATH/tr|F4IVZ7|F4IVZ7_ARATH/tr|A0A178VUM0|A0A178VUM0_ARATH		4.25	0	15.994919 Oxidation (M)	0	2	MASCOT		T
	P20200500880_1,45624	K.MGINPIM*M*SAGELESGNAGEPAK.L	2336.06	-0.007	3	1	48.93	0	0.00134	0|0	sp|P10896|RCA_ARATH/tr|A0A178VW63|A0A178VW63_ARATH/tr|F4IVZ7|F4IVZ7_ARATH/tr|A0A178VUM0|A0A178VUM0_ARATH		4.25	0	15.994919 Oxidation (M)	0	2	MASCOT		T
	P20200500880_1,45984	K.MGINPIM*M*SAGELESGNAGEPAK.L	2336.06	0.0116	3	1	33.22	0	0.0379	0|0	sp|P10896|RCA_ARATH/tr|A0A178VW63|A0A178VW63_ARATH/tr|F4IVZ7|F4IVZ7_ARATH/tr|A0A178VUM0|A0A178VUM0_ARATH		4.25	0	15.994919 Oxidation (M)	0	2	MASCOT		T
	P20200500880_1,46643	K.MGINPIM*M*SAGELESGNAGEPAK.L	2336.06	0.00293	2	1	63.43	0	3.45e-05	0|0	sp|P10896|RCA_ARATH/tr|A0A178VW63|A0A178VW63_ARATH/tr|F4IVZ7|F4IVZ7_ARATH/tr|A0A178VUM0|A0A178VUM0_ARATH		4.25	0	15.994919 Oxidation (M)	0	2	MASCOT		T
	P20200500880_1,58937	K.NFLTLPNIK.V	1059.62	-0.00064	2	1	22.27	0	0.827	0|0	sp|P10896|RCA_ARATH/tr|A0A178VW63|A0A178VW63_ARATH/tr|F4IVZ7|F4IVZ7_ARATH/tr|A0A178VUM0|A0A178VUM0_ARATH		8.75	0		0	2	MASCOT		T
	P20200500880_1,59274	K.NFLTLPNIK.V	1059.62	-0.00068	2	1	35.59	0	0.017	0|0	sp|P10896|RCA_ARATH/tr|A0A178VW63|A0A178VW63_ARATH/tr|F4IVZ7|F4IVZ7_ARATH/tr|A0A178VUM0|A0A178VUM0_ARATH		8.75	0		0	2	MASCOT		T
	P20200500880_1,28042	K.SFQCELVM*AK.M	1228.57	-0.00023	2	1	21.87	0	0.223	0|0	sp|P10896|RCA_ARATH/tr|A0A178VW63|A0A178VW63_ARATH/tr|F4IVZ7|F4IVZ7_ARATH/tr|A0A178VUM0|A0A178VUM0_ARATH		5.72	0	15.994919 Oxidation (M)	0	2	MASCOT		T
	P20200500880_1,36595	K.SFQCELVMAK.M	1212.58	0.00085	2	1	21.26	0	0.32	0|0	sp|P10896|RCA_ARATH/tr|A0A178VW63|A0A178VW63_ARATH/tr|F4IVZ7|F4IVZ7_ARATH/tr|A0A178VUM0|A0A178VUM0_ARATH		5.72	0		0	2	MASCOT		T
	P20200500880_1,2508	K.TEEKEPSK.-	947.468	-0.00182	2	1	40.88	0	0.0055	0|0	tr|A0A178VW63|A0A178VW63_ARATH		4.78	1		0	2	MASCOT		T
	P20200500880_1,66930	K.VPLILGIWGGK.G	1152.71	-0.00076	2	1	44.7	0	0.000283	0|0	sp|P10896|RCA_ARATH/tr|A0A178VW63|A0A178VW63_ARATH/tr|F4IVZ7|F4IVZ7_ARATH/tr|A0A178VUM0|A0A178VUM0_ARATH		8.72	0		0	2	MASCOT		T
	P20200500880_1,34851	R.EGPPVFEQPEM*TYEK.L	1796.8	-0.00459	2	1	36.99	0	0.00624	0|0	sp|P10896|RCA_ARATH/tr|A0A178VW63|A0A178VW63_ARATH/tr|F4IVZ7|F4IVZ7_ARATH/tr|A0A178VUM0|A0A178VUM0_ARATH/tr|Q0WLM1|Q0WLM1_ARATH		4.09	0	15.994919 Oxidation (M)	0	2	MASCOT		T
	P20200500880_1,35204	R.EGPPVFEQPEM*TYEK.L	1796.8	-0.00203	2	1	34.58	0	0.0107	0|0	sp|P10896|RCA_ARATH/tr|A0A178VW63|A0A178VW63_ARATH/tr|F4IVZ7|F4IVZ7_ARATH/tr|A0A178VUM0|A0A178VUM0_ARATH/tr|Q0WLM1|Q0WLM1_ARATH		4.09	0	15.994919 Oxidation (M)	0	2	MASCOT		T
	P20200500880_1,44634	R.EGPPVFEQPEMTYEK.L	1780.81	-0.00011	2	1	21.64	0	0.237	0|0	sp|P10896|RCA_ARATH/tr|A0A178VW63|A0A178VW63_ARATH/tr|F4IVZ7|F4IVZ7_ARATH/tr|A0A178VUM0|A0A178VUM0_ARATH/tr|Q0WLM1|Q0WLM1_ARATH		4.09	0		0	2	MASCOT		T
	P20200500880_1,44980	R.EGPPVFEQPEMTYEK.L	1780.81	-0.00209	2	1	52.63	0	0.000207	0|0	sp|P10896|RCA_ARATH/tr|A0A178VW63|A0A178VW63_ARATH/tr|F4IVZ7|F4IVZ7_ARATH/tr|A0A178VUM0|A0A178VUM0_ARATH/tr|Q0WLM1|Q0WLM1_ARATH		4.09	0		0	2	MASCOT		T
	P20200500880_1,24183	R.GLAYDTSDDQQDITR.G	1697.76	0.00178	2	1	73.13	0	3.95e-06	0|0	sp|P10896|RCA_ARATH/tr|A0A178VW63|A0A178VW63_ARATH/tr|F4IVZ7|F4IVZ7_ARATH/tr|A0A178VUM0|A0A178VUM0_ARATH		3.77	0		0	2	MASCOT		T
	P20200500880_1,8178	R.GTFYGK.G ! R.GTFYGK.T	672.335	0.00013	2	1	20.79	0	0.179	0|0	sp|P10896|RCA_ARATH/tr|Q0WLM1|Q0WLM1_ARATH ! tr|A0A178VW63|A0A178VW63_ARATH/tr|F4IVZ7|F4IVZ7_ARATH/tr|A0A178VUM0|A0A178VUM0_ARATH		8.59	0		0	2	MASCOT		T
	P20200500880_1,19047	R.KFVESLGVEK.I	1135.64	0.00094	2	1	42.34	0	0.00358	0|0	sp|P10896|RCA_ARATH/tr|A0A178VW63|A0A178VW63_ARATH/tr|F4IVZ7|F4IVZ7_ARATH/tr|A0A178VUM0|A0A178VUM0_ARATH/tr|Q0WLM1|Q0WLM1_ARATH		6.14	1		0	2	MASCOT		T
	P20200500880_1,19310	R.KFVESLGVEK.I	1135.64	0.00259	3	1	33.9	0	0.0687	0|0	sp|P10896|RCA_ARATH/tr|A0A178VW63|A0A178VW63_ARATH/tr|F4IVZ7|F4IVZ7_ARATH/tr|A0A178VUM0|A0A178VUM0_ARATH/tr|Q0WLM1|Q0WLM1_ARATH		6.14	1		0	2	MASCOT		T
	P20200500880_1,19387	R.KFVESLGVEK.I	1135.64	-0.0004	2	1	68.07	0	1.04e-05	0|0	sp|P10896|RCA_ARATH/tr|A0A178VW63|A0A178VW63_ARATH/tr|F4IVZ7|F4IVZ7_ARATH/tr|A0A178VUM0|A0A178VUM0_ARATH/tr|Q0WLM1|Q0WLM1_ARATH		6.14	1		0	2	MASCOT		T
	P20200500880_1,65343	R.QYNLDNM*M*DGFYIAPAFMDK.L	2416.03	-0.00532	2	1	58.46	0	5.08e-05	0|0	sp|P10896|RCA_ARATH/tr|A0A178VW63|A0A178VW63_ARATH/tr|F4IVZ7|F4IVZ7_ARATH/tr|A0A178VUM0|A0A178VUM0_ARATH		3.93	0	15.994919 Oxidation (M)	0	2	MASCOT		T
	P20200500880_1,67149	R.VPIICTGNDFSTLYAPLIR.D	2150.13	-0.00181	3	1	55.32	0	0.000689	0|0	sp|P10896|RCA_ARATH/tr|A0A178VW63|A0A178VW63_ARATH/tr|F4IVZ7|F4IVZ7_ARATH/tr|A0A178VUM0|A0A178VUM0_ARATH/tr|Q0WLM1|Q0WLM1_ARATH		5.8	0		0	2	MASCOT		T
	P20200500880_1,67164	R.VPIICTGNDFSTLYAPLIR.D	2150.13	-0.00203	2	1	79.38	0	7.36e-07	0|0	sp|P10896|RCA_ARATH/tr|A0A178VW63|A0A178VW63_ARATH/tr|F4IVZ7|F4IVZ7_ARATH/tr|A0A178VUM0|A0A178VUM0_ARATH/tr|Q0WLM1|Q0WLM1_ARATH		5.8	0		0	2	MASCOT		T
	P20200500880_1,63243	R.VQLAETYLSQAALGDANADAIGR.G	2347.19	0.00352	3	1	94.87	0	2.33e-08	0|0	sp|P10896|RCA_ARATH/tr|A0A178VW63|A0A178VW63_ARATH/tr|F4IVZ7|F4IVZ7_ARATH/tr|A0A178VUM0|A0A178VUM0_ARATH/tr|Q0WLM1|Q0WLM1_ARATH		4.03	0		0	2	MASCOT		T
$22-1	sp|O65719|HSP7C_ARATH Heat shock 70 kDa protein 3 OS=Arabidopsis thaliana OX=3702 GN=HSP70-3 PE=1 SV=1	22	17	0.2835	71146.8	4.97
$22-2	tr|A0A178VI76|A0A178VI76_ARATH Uncharacterized protein OS=Arabidopsis thaliana OX=3702 GN=AXX17_At3g09090 PE=1 SV=1	22	17	0.2835	71146.8	4.97
	P20200500880_1,2724	K.ATSVGEK.N	691.362	0.00017	2	1	37.89	0	0.039	0|0	sp|P22953|MD37E_ARATH/sp|P22954|MD37D_ARATH/sp|O65719|HSP7C_ARATH/tr|A0A178VI76|A0A178VI76_ARATH/tr|F4KCE5|F4KCE5_ARATH/tr|A0A178UL64|A0A178UL64_ARATH/tr|A0A178UTH3|A0A178UTH3_ARATH		6.05	0		0	2	MASCOT		T
	P20200500880_1,53486	K.DAGVIAGLNVMR.I	1215.65	-0.00151	2	1	24.19	0	0.283	0|0	sp|P22953|MD37E_ARATH/sp|O65719|HSP7C_ARATH/tr|A0A178VI76|A0A178VI76_ARATH/tr|F4KCE5|F4KCE5_ARATH/tr|A0A178UL64|A0A178UL64_ARATH		5.84	0		0	2	MASCOT		T
	P20200500880_1,12700	K.DNNLLGK.F	773.415	0.00011	2	1	25.37	0	0.226	0|0	sp|P22953|MD37E_ARATH/sp|P22954|MD37D_ARATH/sp|Q9LHA8|MD37C_ARATH/sp|O65719|HSP7C_ARATH/tr|A0A178VCC0|A0A178VCC0_ARATH/tr|A0A178VI76|A0A178VI76_ARATH/tr|A0A178UL64|A0A178UL64_ARATH/tr|A0A178UTH3|A0A178UTH3_ARATH		5.84	0		0	2	MASCOT		T
	P20200500880_1,42792	K.ELESICNPIIAK.M	1386.73	0.00296	2	1	34.27	0	0.0231	0|0	sp|P22953|MD37E_ARATH/sp|O65719|HSP7C_ARATH/tr|A0A178VI76|A0A178VI76_ARATH/tr|F4KCE5|F4KCE5_ARATH/tr|Q6LAE0|Q6LAE0_ARATH/tr|A0A178UL64|A0A178UL64_ARATH		4.53	0		0	2	MASCOT		T
	P20200500880_1,8934	K.IEEVD.-	604.282	0.00114	1	1	24.74	0	0.32	0|0	sp|Q9S9N1|HSP7E_ARATH/sp|P22953|MD37E_ARATH/sp|P22954|MD37D_ARATH/sp|Q9LHA8|MD37C_ARATH/sp|O65719|HSP7C_ARATH/tr|Q42445|Q42445_ARATH/tr|A0A178VCC0|A0A178VCC0_ARATH/tr|A0A178VI76|A0A178VI76_ARATH/tr|F4KCE5|F4KCE5_ARATH/tr|Q6LAE0|Q6LAE0_ARATH/tr|A0A178UL64|A0A178UL64_ARATH/tr|A0A178W9N7|A0A178W9N7_ARATH/tr|Q42332|Q42332_ARATH/tr|A0A178UTH3|A0A178UTH3_ARATH		3.88	0		0	2	MASCOT		T
	P20200500880_1,38419	K.NALENYAYNMR.N	1358.62	-0.00046	2	1	31.42	0	0.0185	0|0	sp|P22953|MD37E_ARATH/sp|P22954|MD37D_ARATH/sp|Q9LHA8|MD37C_ARATH/sp|O65719|HSP7C_ARATH/tr|A0A178VCC0|A0A178VCC0_ARATH/tr|A0A178VI76|A0A178VI76_ARATH/tr|F4KCE5|F4KCE5_ARATH/tr|A0A178UL64|A0A178UL64_ARATH/tr|A0A178UTH3|A0A178UTH3_ARATH		6	0		0	2	MASCOT		T
	P20200500880_1,47550	K.NAVVTVPAYFNDSQR.Q	1680.83	-0.00227	2	1	45.28	0	0.00216	0|0	sp|Q9S9N1|HSP7E_ARATH/sp|P22953|MD37E_ARATH/sp|Q9C7X7|HSP7N_ARATH/sp|P22954|MD37D_ARATH/sp|Q9LHA8|MD37C_ARATH/sp|O65719|HSP7C_ARATH/tr|A0A178VCC0|A0A178VCC0_ARATH/tr|A0A178VI76|A0A178VI76_ARATH/tr|A0A178W0N9|A0A178W0N9_ARATH/tr|F4KCE5|F4KCE5_ARATH/tr|A0A178UL64|A0A178UL64_ARATH/tr|A0A178W9N7|A0A178W9N7_ARATH/tr|A0A178UTH3|A0A178UTH3_ARATH		5.84	0		0	2	MASCOT		T
	P20200500880_1,34684	K.NQVAM*NPINTVFDAK.R	1677.83	0.01915	2	1	20.64	0	0.486	0|0	sp|O65719|HSP7C_ARATH/tr|A0A178VI76|A0A178VI76_ARATH		5.84	0	15.994919 Oxidation (M)	0	2	MASCOT		T
	P20200500880_1,49606	K.NQVAM*NPINTVFDAK.R	1677.83	0.00335	2	1	20.5	0	1.49	0|0	sp|O65719|HSP7C_ARATH/tr|A0A178VI76|A0A178VI76_ARATH		5.84	0	15.994919 Oxidation (M)	0	2	MASCOT		T
	P20200500880_1,42642	K.NSIDDVVLVGGSTR.I	1431.74	0.00509	2	1	25.68	0	0.513	0|0	sp|O65719|HSP7C_ARATH/tr|A0A178VI76|A0A178VI76_ARATH		4.21	0		0	2	MASCOT		T
	P20200500880_1,27335	K.SGPAEKPMIVVNYK.G	1532.81	-0.00045	3	1	31.36	0	0.0568	0|0	sp|O65719|HSP7C_ARATH/tr|A0A178VI76|A0A178VI76_ARATH		8.22	0		0	2	MASCOT		T
	P20200500880_1,66026	K.VQQLLVDFFNGK.E	1407.76	-0.00243	2	1	34.7	0	0.0722	0|0	sp|O65719|HSP7C_ARATH/tr|A0A178VI76|A0A178VI76_ARATH		5.81	0		0	2	MASCOT		T
	P20200500880_1,17941	R.FTDSSVQSDIK.L	1226.59	-0.00029	2	1	39.51	0	0.00482	0|0	sp|O65719|HSP7C_ARATH/tr|A0A178VI76|A0A178VI76_ARATH		4.21	0		0	2	MASCOT		T
	P20200500880_1,56339	R.IINEPTAAAIAYGLDK.K	1659.9	-0.00142	3	1	74.64	0	2.47e-06	0|0	sp|Q9S9N1|HSP7E_ARATH/sp|Q39043|MD37F_ARATH/sp|P22953|MD37E_ARATH/sp|Q9LKR3|MD37A_ARATH/sp|Q9C7X7|HSP7N_ARATH/sp|P22954|MD37D_ARATH/sp|Q9LHA8|MD37C_ARATH/sp|O65719|HSP7C_ARATH/tr|A0A178VCC0|A0A178VCC0_ARATH/tr|A0A178VI76|A0A178VI76_ARATH/tr|A0A1P8BF32|A0A1P8BF32_ARATH/tr|F4K007|F4K007_ARATH/tr|A0A178W0N9|A0A178W0N9_ARATH/tr|F4KCE5|F4KCE5_ARATH/tr|A0A178UAB7|A0A178UAB7_ARATH/tr|A0A178UL64|A0A178UL…		4.37	0		0	2	MASCOT		T
	P20200500880_1,56539	R.IINEPTAAAIAYGLDK.K	1659.9	-0.00307	2	1	52.07	0	0.000427	0|0	sp|Q9S9N1|HSP7E_ARATH/sp|Q39043|MD37F_ARATH/sp|P22953|MD37E_ARATH/sp|Q9LKR3|MD37A_ARATH/sp|Q9C7X7|HSP7N_ARATH/sp|P22954|MD37D_ARATH/sp|Q9LHA8|MD37C_ARATH/sp|O65719|HSP7C_ARATH/tr|A0A178VCC0|A0A178VCC0_ARATH/tr|A0A178VI76|A0A178VI76_ARATH/tr|A0A1P8BF32|A0A1P8BF32_ARATH/tr|F4K007|F4K007_ARATH/tr|A0A178W0N9|A0A178W0N9_ARATH/tr|F4KCE5|F4KCE5_ARATH/tr|A0A178UAB7|A0A178UAB7_ARATH/tr|A0A178UL64|A0A178UL…		4.37	0		0	2	MASCOT		T
	P20200500880_1,56837	R.IINEPTAAAIAYGLDK.K	1659.9	5e-05	2	1	69.1	0	2.42e-05	0|0	sp|Q9S9N1|HSP7E_ARATH/sp|Q39043|MD37F_ARATH/sp|P22953|MD37E_ARATH/sp|Q9LKR3|MD37A_ARATH/sp|Q9C7X7|HSP7N_ARATH/sp|P22954|MD37D_ARATH/sp|Q9LHA8|MD37C_ARATH/sp|O65719|HSP7C_ARATH/tr|A0A178VCC0|A0A178VCC0_ARATH/tr|A0A178VI76|A0A178VI76_ARATH/tr|A0A1P8BF32|A0A1P8BF32_ARATH/tr|F4K007|F4K007_ARATH/tr|A0A178W0N9|A0A178W0N9_ARATH/tr|F4KCE5|F4KCE5_ARATH/tr|A0A178UAB7|A0A178UAB7_ARATH/tr|A0A178UL64|A0A178UL…		4.37	0		0	2	MASCOT		T
	P20200500880_1,47812	R.IINEPTAAAIAYGLDKK.G ! R.IINEPTAAAIAYGLDKK.A	1787.99	-0.00262	3	1	25.46	0	0.144	0|0	sp|Q9S9N1|HSP7E_ARATH/sp|Q39043|MD37F_ARATH/sp|Q9LKR3|MD37A_ARATH/tr|A0A1P8BF32|A0A1P8BF32_ARATH/tr|F4K007|F4K007_ARATH/tr|A0A178UAB7|A0A178UAB7_ARATH/tr|A0A178UG43|A0A178UG43_ARATH/tr|A0A178W9N7|A0A178W9N7_ARATH ! sp|P22953|MD37E_ARATH/sp|Q9C7X7|HSP7N_ARATH/sp|P22954|MD37D_ARATH/sp|Q9LHA8|MD37C_ARATH/sp|O65719|HSP7C_ARATH/tr|A0A178VCC0|A0A178VCC0_ARATH/tr|A0A178VI76|A0A178VI76_ARATH/tr|A0A178W0N…		6.07	1		0	2	MASCOT		T
	P20200500880_1,5092	R.LSKDEIEK.M	961.52	-1e-05	2	1	29	0	0.125	0|0	sp|P22953|MD37E_ARATH/sp|O65719|HSP7C_ARATH/tr|A0A178VI76|A0A178VI76_ARATH/tr|A0A178UL64|A0A178UL64_ARATH		4.68	1		0	2	MASCOT		T
	P20200500880_1,34339	R.TTPSYVAFTDSER.L	1473.69	-0.00084	2	1	24.77	0	0.142	0|0	sp|P22953|MD37E_ARATH/sp|Q9C7X7|HSP7N_ARATH/sp|P22954|MD37D_ARATH/sp|Q9LHA8|MD37C_ARATH/sp|O65719|HSP7C_ARATH/tr|A0A178VCC0|A0A178VCC0_ARATH/tr|A0A178VI76|A0A178VI76_ARATH/tr|A0A178W0N9|A0A178W0N9_ARATH/tr|F4KCE5|F4KCE5_ARATH/tr|A0A178UL64|A0A178UL64_ARATH/tr|A0A178UTH3|A0A178UTH3_ARATH		4.37	0		0	2	MASCOT		T
	P20200500880_1,34680	R.TTPSYVAFTDSER.L	1473.69	-0.00218	2	1	37.1	0	0.00826	0|0	sp|P22953|MD37E_ARATH/sp|Q9C7X7|HSP7N_ARATH/sp|P22954|MD37D_ARATH/sp|Q9LHA8|MD37C_ARATH/sp|O65719|HSP7C_ARATH/tr|A0A178VCC0|A0A178VCC0_ARATH/tr|A0A178VI76|A0A178VI76_ARATH/tr|A0A178W0N9|A0A178W0N9_ARATH/tr|F4KCE5|F4KCE5_ARATH/tr|A0A178UL64|A0A178UL64_ARATH/tr|A0A178UTH3|A0A178UTH3_ARATH		4.37	0		0	2	MASCOT		T
	P20200500880_1,13925	R.VEIIANDQGNR.T	1228.63	-0.00023	2	1	47.24	0	0.000967	0|0	sp|P22953|MD37E_ARATH/sp|Q9C7X7|HSP7N_ARATH/sp|P22954|MD37D_ARATH/sp|Q9LHA8|MD37C_ARATH/sp|O65719|HSP7C_ARATH/tr|A0A178VCC0|A0A178VCC0_ARATH/tr|A0A178VI76|A0A178VI76_ARATH/tr|A0A178W0N9|A0A178W0N9_ARATH/tr|F4KCE5|F4KCE5_ARATH/tr|A0A178UL64|A0A178UL64_ARATH/tr|A0A178UTH3|A0A178UTH3_ARATH		4.37	0		0	2	MASCOT		T
	P20200500880_1,14232	R.VEIIANDQGNR.T	1228.63	-0.00131	2	1	27.74	0	0.0943	0|0	sp|P22953|MD37E_ARATH/sp|Q9C7X7|HSP7N_ARATH/sp|P22954|MD37D_ARATH/sp|Q9LHA8|MD37C_ARATH/sp|O65719|HSP7C_ARATH/tr|A0A178VCC0|A0A178VCC0_ARATH/tr|A0A178VI76|A0A178VI76_ARATH/tr|A0A178W0N9|A0A178W0N9_ARATH/tr|F4KCE5|F4KCE5_ARATH/tr|A0A178UL64|A0A178UL64_ARATH/tr|A0A178UTH3|A0A178UTH3_ARATH		4.37	0		0	2	MASCOT		T
$23-1	sp|P29197|CH60A_ARATH Chaperonin CPN60, mitochondrial OS=Arabidopsis thaliana OX=3702 GN=CPN60 PE=1 SV=2	22	17	0.3588	61279.9	5.66
$23-2	tr|A0A178VEN0|A0A178VEN0_ARATH HSP60-3B OS=Arabidopsis thaliana OX=3702 GN=AXX17_At3g25900 PE=3 SV=1	22	17	0.3588	61279.9	5.66
	P20200500880_1,68287	K.ANLQDLAALTGGEVITDELGM*NLEK.V	2631.32	0.01491	3	1	25.51	0	0.181	0|0	sp|P29197|CH60A_ARATH/tr|A0A178VEN0|A0A178VEN0_ARATH		3.83	0	15.994919 Oxidation (M)	0	2	MASCOT		T
	P20200500880_1,7562	K.APGFGENR.K	847.406	-0.00028	2	1	28.68	0	0.0739	0|0	sp|Q8L7B5|CH60B_ARATH/sp|P29197|CH60A_ARATH/tr|A0A178VEN0|A0A178VEN0_ARATH/tr|F4IVR2|F4IVR2_ARATH/tr|A0A178VPJ6|A0A178VPJ6_ARATH		6.05	0		0	2	MASCOT		T
	P20200500880_1,17866	K.DDTVILDGAGDKK.G	1346.68	-0.00022	3	1	32.02	0	0.0504	0|0	sp|P29197|CH60A_ARATH/tr|A0A178VEN0|A0A178VEN0_ARATH		4.14	1		0	2	MASCOT		T
	P20200500880_1,20087	K.EGVITIQDGK.T	1059.57	-0.00022	2	1	92.37	0	4.48e-08	0|0	sp|Q8L7B5|CH60B_ARATH/sp|P29197|CH60A_ARATH/tr|A0A178VEN0|A0A178VEN0_ARATH/tr|F4IVR2|F4IVR2_ARATH/tr|A0A178VPJ6|A0A178VPJ6_ARATH		4.37	0		0	2	MASCOT		T
	P20200500880_1,7729	K.IGGASEAEVGEK.K	1146.56	0.0007	2	1	57.04	0	0.000107	0|0	sp|P29197|CH60A_ARATH/tr|A0A178VEN0|A0A178VEN0_ARATH		4.25	0		0	2	MASCOT		T
	P20200500880_1,53668	K.IGVQIIQNALK.T	1196.74	0.00079	2	1	26.41	0	0.0342	0|0	sp|Q8L7B5|CH60B_ARATH/sp|P29197|CH60A_ARATH/tr|A0A178VEN0|A0A178VEN0_ARATH/tr|F4IVR2|F4IVR2_ARATH/tr|A0A178VPJ6|A0A178VPJ6_ARATH		8.75	0		0	2	MASCOT		T
	P20200500880_1,54007	K.IGVQIIQNALK.T	1196.74	0.00035	2	1	45.04	0	0.000468	0|0	sp|Q8L7B5|CH60B_ARATH/sp|P29197|CH60A_ARATH/tr|A0A178VEN0|A0A178VEN0_ARATH/tr|F4IVR2|F4IVR2_ARATH/tr|A0A178VPJ6|A0A178VPJ6_ARATH		8.75	0		0	2	MASCOT		T
	P20200500880_1,32746	K.LLEQDNPDLGYDAAK.G	1661.8	0.001	2	1	73.83	0	2.52e-06	0|0	sp|Q8L7B5|CH60B_ARATH/sp|P29197|CH60A_ARATH/tr|A0A178VEN0|A0A178VEN0_ARATH/tr|F4IVR2|F4IVR2_ARATH/tr|A0A178VPJ6|A0A178VPJ6_ARATH		3.84	0		0	2	MASCOT		T
	P20200500880_1,11997	K.NVGASLVK.Q	787.467	-0.0016	2	1	22.42	0	0.625	0|0	sp|Q8L7B5|CH60B_ARATH/sp|P29197|CH60A_ARATH/tr|A0A178VEN0|A0A178VEN0_ARATH/tr|F4IVR2|F4IVR2_ARATH/tr|A0A178VPJ6|A0A178VPJ6_ARATH		8.75	0		0	2	MASCOT		T
	P20200500880_1,31205	K.QVANATNDVAGDGTTCATVLTR.A	2235.07	-0.0049	2	1	75.07	0	1.84e-06	0|0	sp|Q8L7B5|CH60B_ARATH/sp|P29197|CH60A_ARATH/tr|A0A178VEN0|A0A178VEN0_ARATH/tr|F4IVR2|F4IVR2_ARATH/tr|A0A178VPJ6|A0A178VPJ6_ARATH		4.21	0		0	2	MASCOT		T
	P20200500880_1,8917	K.SVAAGM*NAM*DLR.R	1267.58	-0.00051	2	1	63.42	0	1.39e-05	0|0	sp|Q8L7B5|CH60B_ARATH/sp|P29197|CH60A_ARATH/tr|A0A178VEN0|A0A178VEN0_ARATH/tr|F4IVR2|F4IVR2_ARATH/tr|A0A178VPJ6|A0A178VPJ6_ARATH		5.55	0	15.994919 Oxidation (M)	0	2	MASCOT		T
	P20200500880_1,20916	K.SVAAGMNAM*DLR.R	1251.58	-0.00173	2	1	33.82	0	0.0421	0|0	sp|Q8L7B5|CH60B_ARATH/sp|P29197|CH60A_ARATH/tr|A0A178VEN0|A0A178VEN0_ARATH/tr|F4IVR2|F4IVR2_ARATH/tr|A0A178VPJ6|A0A178VPJ6_ARATH		5.55	0	15.994919 Oxidation (M)	0	2	MASCOT		T
	P20200500880_1,34033	K.SVAAGMNAMDLR.R	1235.59	-0.00178	2	1	54.57	0	0.000212	0|0	sp|Q8L7B5|CH60B_ARATH/sp|P29197|CH60A_ARATH/tr|A0A178VEN0|A0A178VEN0_ARATH/tr|F4IVR2|F4IVR2_ARATH/tr|A0A178VPJ6|A0A178VPJ6_ARATH		5.55	0		0	2	MASCOT		T
	P20200500880_1,63390	K.TLFNELEVVEGM*K.I ! K.TLFNELEVVEGM*K.L	1524.76	-0.00243	3	1	22.95	0	0.333	0|0	sp|Q8L7B5|CH60B_ARATH/tr|F4IVR2|F4IVR2_ARATH/tr|A0A178VPJ6|A0A178VPJ6_ARATH ! sp|P29197|CH60A_ARATH/tr|A0A178VEN0|A0A178VEN0_ARATH		4.25	0	15.994919 Oxidation (M)	0	2	MASCOT		T
	P20200500880_1,65925	K.TLFNELEVVEGMK.I ! K.TLFNELEVVEGMK.L	1508.77	-0.00167	2	1	53.52	0	0.00034	0|0	sp|Q8L7B5|CH60B_ARATH/tr|F4IVR2|F4IVR2_ARATH/tr|A0A178VPJ6|A0A178VPJ6_ARATH ! sp|P29197|CH60A_ARATH/tr|A0A178VEN0|A0A178VEN0_ARATH		4.25	0		0	2	MASCOT		T
	P20200500880_1,37697	K.VLELALK.K ! K.VLELALK.R	785.513	0.00077	2	1	40.24	0	0.00481	0|0	sp|Q8L7B5|CH60B_ARATH/tr|F4IVR2|F4IVR2_ARATH/tr|A0A178VPJ6|A0A178VPJ6_ARATH ! sp|P29197|CH60A_ARATH/tr|A0A178VEN0|A0A178VEN0_ARATH		5.97	0		0	2	MASCOT		T
	P20200500880_1,9966	R.FGVEAR.A ! K.FGVEAR.A	678.357	0.00048	2	1	38.57	0	0.00965	0|0	sp|Q8L7B5|CH60B_ARATH/tr|F4IVR2|F4IVR2_ARATH/tr|A0A178VPJ6|A0A178VPJ6_ARATH ! sp|P29197|CH60A_ARATH/tr|A0A178VEN0|A0A178VEN0_ARATH		6	0		0	2	MASCOT		T
	P20200500880_1,62002	R.GISM*AVDAVVTNLK.S	1433.77	-0.00488	2	1	52.41	0	0.00139	0|0	sp|P29197|CH60A_ARATH/tr|A0A178VEN0|A0A178VEN0_ARATH		5.84	0	15.994919 Oxidation (M)	0	2	MASCOT		T
	P20200500880_1,62365	R.GISM*AVDAVVTNLK.S	1433.77	-0.00484	2	1	47.18	0	0.00149	0|0	sp|P29197|CH60A_ARATH/tr|A0A178VEN0|A0A178VEN0_ARATH		5.84	0	15.994919 Oxidation (M)	0	2	MASCOT		T
	P20200500880_1,33272	R.GVEDLADAVK.V ! K.GVEDLADAVK.V	1016.53	-0.00136	2	1	40.19	0	0.0058	0|0	sp|Q8L7B5|CH60B_ARATH/tr|F4IVR2|F4IVR2_ARATH/tr|A0A178VPJ6|A0A178VPJ6_ARATH ! sp|P29197|CH60A_ARATH/tr|A0A178VEN0|A0A178VEN0_ARATH		4.03	0		0	2	MASCOT		T
	P20200500880_1,35431	R.NVVIEQSWGAPK.V	1327.7	0.00214	2	1	53.91	0	0.000798	0|0	sp|P29197|CH60A_ARATH/tr|A0A178VEN0|A0A178VEN0_ARATH		6	0		0	2	MASCOT		T
	P20200500880_1,7782	R.VTDALNATK.A	932.505	-0.00102	2	1	31.2	0	0.0737	0|0	sp|Q8L7B5|CH60B_ARATH/sp|P29197|CH60A_ARATH/tr|A0A178VEN0|A0A178VEN0_ARATH/tr|F4IVR2|F4IVR2_ARATH/tr|A0A178VPJ6|A0A178VPJ6_ARATH		5.81	0		0	2	MASCOT		T
$24-1	sp|Q9M5K3|DLDH1_ARATH Dihydrolipoyl dehydrogenase 1, mitochondrial OS=Arabidopsis thaliana OX=3702 GN=LPD1 PE=1 SV=2	21	17	0.4063	53987.4	6.96
$24-2	tr|A0A178W162|A0A178W162_ARATH Dihydrolipoyl dehydrogenase OS=Arabidopsis thaliana OX=3702 GN=AXX17_At1g42080 PE=3 SV=1	21	17	0.4063	53987.4	6.96
	P20200500880_1,21686	K.AIDNAEGLVK.I	1029.56	-5e-05	2	1	25.73	0	0.386	0|0	sp|Q9M5K3|DLDH1_ARATH/tr|A0A178W162|A0A178W162_ARATH/tr|Q56W11|Q56W11_ARATH		4.37	0		0	2	MASCOT		T
	P20200500880_1,9354	K.ASQLGLK.T	716.43	7e-05	2	1	40.86	0	0.00997	0|0	sp|Q9M5K3|DLDH1_ARATH/tr|A0A178W162|A0A178W162_ARATH		8.8	0		0	2	MASCOT		T
	P20200500880_1,34345	K.EAAMATYDKPIHI.-	1459.72	0.00202	2	1	20.15	0	1.55	0|0	sp|Q9M5K3|DLDH1_ARATH/tr|A0A178W162|A0A178W162_ARATH/tr|Q56W11|Q56W11_ARATH		5.32	0		0	2	MASCOT		T
	P20200500880_1,59148	K.FISPNEVSVETIDGGNTIVK.G	2119.09	-0.00161	3	1	35.16	0	0.0241	0|0	sp|Q9M5K3|DLDH1_ARATH/tr|A0A178W162|A0A178W162_ARATH		4.14	0		0	2	MASCOT		T
	P20200500880_1,59440	K.FISPNEVSVETIDGGNTIVK.G	2119.09	-0.00498	2	1	48.58	0	0.00107	0|0	sp|Q9M5K3|DLDH1_ARATH/tr|A0A178W162|A0A178W162_ARATH		4.14	0		0	2	MASCOT		T
	P20200500880_1,9435	K.HIIVATGSDVK.S	1139.64	-0.00134	2	1	63.97	0	1.57e-05	0|0	sp|Q9M5K3|DLDH1_ARATH/sp|Q9M5K2|DLDH2_ARATH/tr|A0A178W162|A0A178W162_ARATH/tr|A0A178VED5|A0A178VED5_ARATH		6.74	0		0	2	MASCOT		T
	P20200500880_1,4641	K.ILADKETDK.I	1032.56	0.00198	2	1	36.21	0	0.0238	0|0	sp|Q9M5K3|DLDH1_ARATH/sp|Q9M5K2|DLDH2_ARATH/tr|A0A178W162|A0A178W162_ARATH/tr|A0A178VED5|A0A178VED5_ARATH/tr|Q56W11|Q56W11_ARATH		4.56	1		0	2	MASCOT		T
	P20200500880_1,43635	K.IVSSTGALSLSEVPK.K	1487.83	-0.008	2	1	46.51	0	0.00121	0|0	sp|Q9M5K3|DLDH1_ARATH/tr|A0A178W162|A0A178W162_ARATH		6	0		0	2	MASCOT		T
	P20200500880_1,30744	K.IVSSTGALSLSEVPKK.L	1615.93	-0.00485	3	1	39.07	0	0.0147	0|0	sp|Q9M5K3|DLDH1_ARATH/tr|A0A178W162|A0A178W162_ARATH		8.59	1		0	2	MASCOT		T
	P20200500880_1,35570	K.KIVSSTGALSLSEVPK.K	1615.93	-0.00257	3	1	33.54	0	0.0155	0|0	sp|Q9M5K3|DLDH1_ARATH/tr|A0A178W162|A0A178W162_ARATH		8.59	1		0	2	MASCOT		T
	P20200500880_1,66851	K.LTVEPAEGGEQSILEADVVLVSAGR.T	2539.32	0.00833	3	1	70.66	0	5.36e-06	0|0	sp|Q9M5K3|DLDH1_ARATH/tr|A0A178W162|A0A178W162_ARATH		3.91	0		0	2	MASCOT		T
	P20200500880_1,36518	K.SLPGITIDEK.K	1072.59	-0.00323	2	1	28.59	0	0.111	0|0	sp|Q9M5K3|DLDH1_ARATH/sp|Q9M5K2|DLDH2_ARATH/tr|A0A178W162|A0A178W162_ARATH/tr|A0A178VED5|A0A178VED5_ARATH		4.37	0		0	2	MASCOT		T
	P20200500880_1,27574	K.VPGVVYTHPEVASVGK.T	1638.89	-0.00024	3	1	25.25	0	0.17	0|0	sp|Q9M5K3|DLDH1_ARATH/tr|A0A178W162|A0A178W162_ARATH		6.72	0		0	2	MASCOT		T
	P20200500880_1,49536	K.VSSVEVDLPAM*LAQK.D	1602.84	-0.0018	2	1	21.43	0	0.582	0|0	sp|Q9M5K3|DLDH1_ARATH/sp|Q9M5K2|DLDH2_ARATH/tr|A0A178W162|A0A178W162_ARATH/tr|A0A178VED5|A0A178VED5_ARATH		4.37	0	15.994919 Oxidation (M)	0	2	MASCOT		T
	P20200500880_1,63275	K.VSSVEVDLPAMLAQK.D	1586.85	-0.00112	2	1	53.48	0	0.000317	0|0	sp|Q9M5K3|DLDH1_ARATH/sp|Q9M5K2|DLDH2_ARATH/tr|A0A178W162|A0A178W162_ARATH/tr|A0A178VED5|A0A178VED5_ARATH		4.37	0		0	2	MASCOT		T
	P20200500880_1,63441	K.VSSVEVDLPAMLAQK.D	1586.85	-0.00357	3	1	44.18	0	0.00263	0|0	sp|Q9M5K3|DLDH1_ARATH/sp|Q9M5K2|DLDH2_ARATH/tr|A0A178W162|A0A178W162_ARATH/tr|A0A178VED5|A0A178VED5_ARATH		4.37	0		0	2	MASCOT		T
	P20200500880_1,9408	K.VVSVDSSSDGVK.L	1178.59	-0.00152	2	1	56.29	0	0.000176	0|0	sp|Q9M5K3|DLDH1_ARATH/tr|A0A178W162|A0A178W162_ARATH		4.21	0		0	2	MASCOT		T
	P20200500880_1,65290	R.FLSNVPGVYAIGDVIPGPM*LAHK.A	2411.28	-0.00174	3	1	38.53	0	0.00723	0|0	sp|Q9M5K3|DLDH1_ARATH/tr|A0A178W162|A0A178W162_ARATH		6.74	0	15.994919 Oxidation (M)	0	2	MASCOT		T
	P20200500880_1,40976	R.GIEGLFK.K	763.435	0.00033	2	1	29.22	0	0.196	0|0	sp|Q9M5K3|DLDH1_ARATH/tr|A0A178W162|A0A178W162_ARATH		6	0		0	2	MASCOT		T
	P20200500880_1,41327	R.GIEGLFK.K	763.435	0.00053	2	1	23.1	0	0.804	0|0	sp|Q9M5K3|DLDH1_ARATH/tr|A0A178W162|A0A178W162_ARATH		6	0		0	2	MASCOT		T
	P20200500880_1,43200	R.TPFTSGLDLEK.I	1207.62	-0.00129	2	1	67.21	0	1.54e-05	0|0	sp|Q9M5K3|DLDH1_ARATH/sp|Q9M5K2|DLDH2_ARATH/tr|A0A178W162|A0A178W162_ARATH/tr|A0A178VED5|A0A178VED5_ARATH		4.37	0		0	2	MASCOT		T
$25-1	tr|A0A178VPJ6|A0A178VPJ6_ARATH HSP60-2 OS=Arabidopsis thaliana OX=3702 GN=AXX17_At2g29650 PE=3 SV=1	21	17	0.3236	61860.6	6.08
$25-2	sp|Q8L7B5|CH60B_ARATH Chaperonin CPN60-like 1, mitochondrial OS=Arabidopsis thaliana OX=3702 GN=At2g33210 PE=1 SV=1	21	17	0.3231	61977.8	6.37
$25-3	tr|F4IVR2|F4IVR2_ARATH Heat shock protein 60-2 OS=Arabidopsis thaliana OX=3702 GN=HSP60-2 PE=1 SV=1	21	17	0.3259	61477.2	6.08
	P20200500880_1,7562	K.APGFGENR.K	847.406	-0.00028	2	1	28.68	0	0.0739	0|0	sp|Q8L7B5|CH60B_ARATH/sp|P29197|CH60A_ARATH/tr|A0A178VEN0|A0A178VEN0_ARATH/tr|F4IVR2|F4IVR2_ARATH/tr|A0A178VPJ6|A0A178VPJ6_ARATH		6.05	0		0	2	MASCOT		T
	P20200500880_1,20873	K.DDTVVLDGAGDK.Q	1204.57	-0.00011	2	1	49.91	0	0.000434	0|0	sp|Q8L7B5|CH60B_ARATH/tr|F4IVR2|F4IVR2_ARATH/tr|A0A178VPJ6|A0A178VPJ6_ARATH		3.77	0		0	2	MASCOT		T
	P20200500880_1,20087	K.EGVITIQDGK.T	1059.57	-0.00022	2	1	92.37	0	4.48e-08	0|0	sp|Q8L7B5|CH60B_ARATH/sp|P29197|CH60A_ARATH/tr|A0A178VEN0|A0A178VEN0_ARATH/tr|F4IVR2|F4IVR2_ARATH/tr|A0A178VPJ6|A0A178VPJ6_ARATH		4.37	0		0	2	MASCOT		T
	P20200500880_1,7065	K.IGGASETEVSEK.K	1206.58	-0.0007	2	1	52.46	0	0.00036	0|0	sp|Q8L7B5|CH60B_ARATH/tr|F4IVR2|F4IVR2_ARATH/tr|A0A178VPJ6|A0A178VPJ6_ARATH		4.25	0		0	2	MASCOT		T
	P20200500880_1,53668	K.IGVQIIQNALK.T	1196.74	0.00079	2	1	26.41	0	0.0342	0|0	sp|Q8L7B5|CH60B_ARATH/sp|P29197|CH60A_ARATH/tr|A0A178VEN0|A0A178VEN0_ARATH/tr|F4IVR2|F4IVR2_ARATH/tr|A0A178VPJ6|A0A178VPJ6_ARATH		8.75	0		0	2	MASCOT		T
	P20200500880_1,54007	K.IGVQIIQNALK.T	1196.74	0.00035	2	1	45.04	0	0.000468	0|0	sp|Q8L7B5|CH60B_ARATH/sp|P29197|CH60A_ARATH/tr|A0A178VEN0|A0A178VEN0_ARATH/tr|F4IVR2|F4IVR2_ARATH/tr|A0A178VPJ6|A0A178VPJ6_ARATH		8.75	0		0	2	MASCOT		T
	P20200500880_1,47234	K.LAVDTVVTNLQSR.A	1415.79	-0.00045	2	1	24.44	0	0.561	0|0	sp|Q8L7B5|CH60B_ARATH/tr|F4IVR2|F4IVR2_ARATH/tr|A0A178VPJ6|A0A178VPJ6_ARATH		5.84	0		0	2	MASCOT		T
	P20200500880_1,32746	K.LLEQDNPDLGYDAAK.G	1661.8	0.001	2	1	73.83	0	2.52e-06	0|0	sp|Q8L7B5|CH60B_ARATH/sp|P29197|CH60A_ARATH/tr|A0A178VEN0|A0A178VEN0_ARATH/tr|F4IVR2|F4IVR2_ARATH/tr|A0A178VPJ6|A0A178VPJ6_ARATH		3.84	0		0	2	MASCOT		T
	P20200500880_1,14464	K.LSTANFDQK.I	1023.51	-0.00118	2	1	29.42	0	0.199	0|0	sp|Q8L7B5|CH60B_ARATH/tr|F4IVR2|F4IVR2_ARATH/tr|A0A178VPJ6|A0A178VPJ6_ARATH		5.84	0		0	2	MASCOT		T
	P20200500880_1,11997	K.NVGASLVK.Q	787.467	-0.0016	2	1	22.42	0	0.625	0|0	sp|Q8L7B5|CH60B_ARATH/sp|P29197|CH60A_ARATH/tr|A0A178VEN0|A0A178VEN0_ARATH/tr|F4IVR2|F4IVR2_ARATH/tr|A0A178VPJ6|A0A178VPJ6_ARATH		8.75	0		0	2	MASCOT		T
	P20200500880_1,31205	K.QVANATNDVAGDGTTCATVLTR.A	2235.07	-0.0049	2	1	75.07	0	1.84e-06	0|0	sp|Q8L7B5|CH60B_ARATH/sp|P29197|CH60A_ARATH/tr|A0A178VEN0|A0A178VEN0_ARATH/tr|F4IVR2|F4IVR2_ARATH/tr|A0A178VPJ6|A0A178VPJ6_ARATH		4.21	0		0	2	MASCOT		T
	P20200500880_1,8917	K.SVAAGM*NAM*DLR.R	1267.58	-0.00051	2	1	63.42	0	1.39e-05	0|0	sp|Q8L7B5|CH60B_ARATH/sp|P29197|CH60A_ARATH/tr|A0A178VEN0|A0A178VEN0_ARATH/tr|F4IVR2|F4IVR2_ARATH/tr|A0A178VPJ6|A0A178VPJ6_ARATH		5.55	0	15.994919 Oxidation (M)	0	2	MASCOT		T
	P20200500880_1,20916	K.SVAAGMNAM*DLR.R	1251.58	-0.00173	2	1	33.82	0	0.0421	0|0	sp|Q8L7B5|CH60B_ARATH/sp|P29197|CH60A_ARATH/tr|A0A178VEN0|A0A178VEN0_ARATH/tr|F4IVR2|F4IVR2_ARATH/tr|A0A178VPJ6|A0A178VPJ6_ARATH		5.55	0	15.994919 Oxidation (M)	0	2	MASCOT		T
	P20200500880_1,34033	K.SVAAGMNAMDLR.R	1235.59	-0.00178	2	1	54.57	0	0.000212	0|0	sp|Q8L7B5|CH60B_ARATH/sp|P29197|CH60A_ARATH/tr|A0A178VEN0|A0A178VEN0_ARATH/tr|F4IVR2|F4IVR2_ARATH/tr|A0A178VPJ6|A0A178VPJ6_ARATH		5.55	0		0	2	MASCOT		T
	P20200500880_1,63390	K.TLFNELEVVEGM*K.I ! K.TLFNELEVVEGM*K.L	1524.76	-0.00243	3	1	22.95	0	0.333	0|0	sp|Q8L7B5|CH60B_ARATH/tr|F4IVR2|F4IVR2_ARATH/tr|A0A178VPJ6|A0A178VPJ6_ARATH ! sp|P29197|CH60A_ARATH/tr|A0A178VEN0|A0A178VEN0_ARATH		4.25	0	15.994919 Oxidation (M)	0	2	MASCOT		T
	P20200500880_1,65925	K.TLFNELEVVEGMK.I ! K.TLFNELEVVEGMK.L	1508.77	-0.00167	2	1	53.52	0	0.00034	0|0	sp|Q8L7B5|CH60B_ARATH/tr|F4IVR2|F4IVR2_ARATH/tr|A0A178VPJ6|A0A178VPJ6_ARATH ! sp|P29197|CH60A_ARATH/tr|A0A178VEN0|A0A178VEN0_ARATH		4.25	0		0	2	MASCOT		T
	P20200500880_1,37697	K.VLELALK.K ! K.VLELALK.R	785.513	0.00077	2	1	40.24	0	0.00481	0|0	sp|Q8L7B5|CH60B_ARATH/tr|F4IVR2|F4IVR2_ARATH/tr|A0A178VPJ6|A0A178VPJ6_ARATH ! sp|P29197|CH60A_ARATH/tr|A0A178VEN0|A0A178VEN0_ARATH		5.97	0		0	2	MASCOT		T
	P20200500880_1,9966	R.FGVEAR.A ! K.FGVEAR.A	678.357	0.00048	2	1	38.57	0	0.00965	0|0	sp|Q8L7B5|CH60B_ARATH/tr|F4IVR2|F4IVR2_ARATH/tr|A0A178VPJ6|A0A178VPJ6_ARATH ! sp|P29197|CH60A_ARATH/tr|A0A178VEN0|A0A178VEN0_ARATH		6	0		0	2	MASCOT		T
	P20200500880_1,33272	R.GVEDLADAVK.V ! K.GVEDLADAVK.V	1016.53	-0.00136	2	1	40.19	0	0.0058	0|0	sp|Q8L7B5|CH60B_ARATH/tr|F4IVR2|F4IVR2_ARATH/tr|A0A178VPJ6|A0A178VPJ6_ARATH ! sp|P29197|CH60A_ARATH/tr|A0A178VEN0|A0A178VEN0_ARATH		4.03	0		0	2	MASCOT		T
	P20200500880_1,39693	R.NVIIEQSWGAPK.V	1341.72	0.00158	2	1	23.12	0	0.696	0|0	sp|Q8L7B5|CH60B_ARATH/tr|F4IVR2|F4IVR2_ARATH/tr|A0A178VPJ6|A0A178VPJ6_ARATH		6	0		0	2	MASCOT		T
	P20200500880_1,7782	R.VTDALNATK.A	932.505	-0.00102	2	1	31.2	0	0.0737	0|0	sp|Q8L7B5|CH60B_ARATH/sp|P29197|CH60A_ARATH/tr|A0A178VEN0|A0A178VEN0_ARATH/tr|F4IVR2|F4IVR2_ARATH/tr|A0A178VPJ6|A0A178VPJ6_ARATH		5.81	0		0	2	MASCOT		T
$26-1	tr|A0A1P8B9L1|A0A1P8B9L1_ARATH Formate dehydrogenase, mitochondrial OS=Arabidopsis thaliana OX=3702 GN=FDH PE=3 SV=1	31	16	0.4784	41037.7	6.17
$26-2	tr|A0A1P8B9N1|A0A1P8B9N1_ARATH Formate dehydrogenase, mitochondrial OS=Arabidopsis thaliana OX=3702 GN=FDH PE=3 SV=1	31	16	0.4944	39630	6.17
$26-3	sp|Q9S7E4|FDH_ARATH Formate dehydrogenase, chloroplastic/mitochondrial OS=Arabidopsis thaliana OX=3702 GN=FDH1 PE=1 SV=1	31	16	0.4609	42409.1	7.12
$26-4	tr|A0A178UHK7|A0A178UHK7_ARATH Formate dehydrogenase, mitochondrial OS=Arabidopsis thaliana OX=3702 GN=AXX17_At5g14280 PE=3 SV=1	31	16	0.4609	42409.1	7.12
	P20200500880_1,43935	K.CDVIVINM*PLTEK.T	1547.78	-0.00055	2	1	32.62	0	0.105	0|0	sp|Q9S7E4|FDH_ARATH/tr|A0A178UHK7|A0A178UHK7_ARATH/tr|C0Z349|C0Z349_ARATH/tr|A0A1P8B9L1|A0A1P8B9L1_ARATH/tr|A0A1P8B9N1|A0A1P8B9N1_ARATH		4.37	0	15.994919 Oxidation (M)	0	2	MASCOT		T
	P20200500880_1,44294	K.CDVIVINM*PLTEK.T	1547.78	-0.00935	2	1	28.75	0	0.297	0|0	sp|Q9S7E4|FDH_ARATH/tr|A0A178UHK7|A0A178UHK7_ARATH/tr|C0Z349|C0Z349_ARATH/tr|A0A1P8B9L1|A0A1P8B9L1_ARATH/tr|A0A1P8B9N1|A0A1P8B9N1_ARATH		4.37	0	15.994919 Oxidation (M)	0	2	MASCOT		T
	P20200500880_1,15554	K.DGELAPQYR.-	1048.51	-0.00144	2	1	30.19	0	0.0631	0|0	sp|Q9S7E4|FDH_ARATH/tr|Q56X34|Q56X34_ARATH/tr|A0A178UHK7|A0A178UHK7_ARATH/tr|C0Z349|C0Z349_ARATH/tr|A0A1P8B9L1|A0A1P8B9L1_ARATH/tr|A0A1P8B9N1|A0A1P8B9N1_ARATH		4.37	0		0	2	MASCOT		T
	P20200500880_1,18339	K.DGELAPQYR.-	1048.51	0.00346	2	1	20.98	0	0.446	0|0	sp|Q9S7E4|FDH_ARATH/tr|Q56X34|Q56X34_ARATH/tr|A0A178UHK7|A0A178UHK7_ARATH/tr|C0Z349|C0Z349_ARATH/tr|A0A1P8B9L1|A0A1P8B9L1_ARATH/tr|A0A1P8B9N1|A0A1P8B9N1_ARATH		4.37	0		0	2	MASCOT		T
	P20200500880_1,8391	K.EGPDCELEK.H	1076.46	-7e-05	2	1	30.42	0	0.0084	0|0	sp|Q9S7E4|FDH_ARATH/tr|A0A178UHK7|A0A178UHK7_ARATH/tr|A0A1P8B9L1|A0A1P8B9L1_ARATH/tr|A0A1P8B9N1|A0A1P8B9N1_ARATH		4	0		0	2	MASCOT		T
	P20200500880_1,38932	K.FVEDLNEM*LPK.C	1350.66	-0.00016	2	1	21.7	0	0.508	0|0	sp|Q9S7E4|FDH_ARATH/tr|Q56X34|Q56X34_ARATH/tr|A0A178UHK7|A0A178UHK7_ARATH/tr|C0Z349|C0Z349_ARATH/tr|A0A1P8B9L1|A0A1P8B9L1_ARATH/tr|A0A1P8B9N1|A0A1P8B9N1_ARATH		4.14	0	15.994919 Oxidation (M)	0	2	MASCOT		T
	P20200500880_1,39280	K.FVEDLNEM*LPK.C	1350.66	-0.00092	2	1	55.23	0	0.000226	0|0	sp|Q9S7E4|FDH_ARATH/tr|Q56X34|Q56X34_ARATH/tr|A0A178UHK7|A0A178UHK7_ARATH/tr|C0Z349|C0Z349_ARATH/tr|A0A1P8B9L1|A0A1P8B9L1_ARATH/tr|A0A1P8B9N1|A0A1P8B9N1_ARATH		4.14	0	15.994919 Oxidation (M)	0	2	MASCOT		T
	P20200500880_1,57580	K.FVEDLNEMLPK.C	1334.67	0.00338	2	1	24.09	0	0.298	0|0	sp|Q9S7E4|FDH_ARATH/tr|Q56X34|Q56X34_ARATH/tr|A0A178UHK7|A0A178UHK7_ARATH/tr|C0Z349|C0Z349_ARATH/tr|A0A1P8B9L1|A0A1P8B9L1_ARATH/tr|A0A1P8B9N1|A0A1P8B9N1_ARATH		4.14	0		0	2	MASCOT		T
	P20200500880_1,57909	K.FVEDLNEMLPK.C	1334.67	-0.00158	2	1	72.01	0	4.75e-06	0|0	sp|Q9S7E4|FDH_ARATH/tr|Q56X34|Q56X34_ARATH/tr|A0A178UHK7|A0A178UHK7_ARATH/tr|C0Z349|C0Z349_ARATH/tr|A0A1P8B9L1|A0A1P8B9L1_ARATH/tr|A0A1P8B9N1|A0A1P8B9N1_ARATH		4.14	0		0	2	MASCOT		T
	P20200500880_1,58213	K.FVEDLNEMLPK.C	1334.67	2e-05	2	1	66.87	0	1.63e-05	0|0	sp|Q9S7E4|FDH_ARATH/tr|Q56X34|Q56X34_ARATH/tr|A0A178UHK7|A0A178UHK7_ARATH/tr|C0Z349|C0Z349_ARATH/tr|A0A1P8B9L1|A0A1P8B9L1_ARATH/tr|A0A1P8B9N1|A0A1P8B9N1_ARATH		4.14	0		0	2	MASCOT		T
	P20200500880_1,58544	K.FVEDLNEMLPK.C	1334.67	0.00012	2	1	27.19	0	0.152	0|0	sp|Q9S7E4|FDH_ARATH/tr|Q56X34|Q56X34_ARATH/tr|A0A178UHK7|A0A178UHK7_ARATH/tr|C0Z349|C0Z349_ARATH/tr|A0A1P8B9L1|A0A1P8B9L1_ARATH/tr|A0A1P8B9N1|A0A1P8B9N1_ARATH		4.14	0		0	2	MASCOT		T
	P20200500880_1,41712	K.GEDFPTENYIVK.D	1411.67	0.00057	2	1	39.16	0	0.00684	0|0	sp|Q9S7E4|FDH_ARATH/tr|Q56X34|Q56X34_ARATH/tr|A0A178UHK7|A0A178UHK7_ARATH/tr|C0Z349|C0Z349_ARATH/tr|A0A1P8B9L1|A0A1P8B9L1_ARATH/tr|A0A1P8B9N1|A0A1P8B9N1_ARATH		4.14	0		0	2	MASCOT		T
	P20200500880_1,42056	K.GEDFPTENYIVK.D	1411.67	-0.00063	2	1	44.53	0	0.00198	0|0	sp|Q9S7E4|FDH_ARATH/tr|Q56X34|Q56X34_ARATH/tr|A0A178UHK7|A0A178UHK7_ARATH/tr|C0Z349|C0Z349_ARATH/tr|A0A1P8B9L1|A0A1P8B9L1_ARATH/tr|A0A1P8B9N1|A0A1P8B9N1_ARATH		4.14	0		0	2	MASCOT		T
	P20200500880_1,46737	K.GEWNVAGIAYR.A	1235.62	-0.00084	2	1	37.49	0	0.016	0|0	sp|Q9S7E4|FDH_ARATH/tr|A0A178UHK7|A0A178UHK7_ARATH/tr|C0Z349|C0Z349_ARATH/tr|A0A1P8B9L1|A0A1P8B9L1_ARATH/tr|A0A1P8B9N1|A0A1P8B9N1_ARATH		6	0		0	2	MASCOT		T
	P20200500880_1,47082	K.GEWNVAGIAYR.A	1235.62	0.00116	2	1	50.21	0	0.000797	0|0	sp|Q9S7E4|FDH_ARATH/tr|A0A178UHK7|A0A178UHK7_ARATH/tr|C0Z349|C0Z349_ARATH/tr|A0A1P8B9L1|A0A1P8B9L1_ARATH/tr|A0A1P8B9N1|A0A1P8B9N1_ARATH		6	0		0	2	MASCOT		T
	P20200500880_1,19217	K.GVLIVNNAR.G	955.568	0.0017	2	1	41.7	0	0.00163	0|0	sp|Q9S7E4|FDH_ARATH/tr|Q56X34|Q56X34_ARATH/tr|A0A178UHK7|A0A178UHK7_ARATH/tr|C0Z349|C0Z349_ARATH/tr|A0A1P8B9L1|A0A1P8B9L1_ARATH/tr|A0A1P8B9N1|A0A1P8B9N1_ARATH		9.75	0		0	2	MASCOT		T
	P20200500880_1,19519	K.GVLIVNNAR.G	955.568	0.00022	2	1	42.36	0	0.00141	0|0	sp|Q9S7E4|FDH_ARATH/tr|Q56X34|Q56X34_ARATH/tr|A0A178UHK7|A0A178UHK7_ARATH/tr|C0Z349|C0Z349_ARATH/tr|A0A1P8B9L1|A0A1P8B9L1_ARATH/tr|A0A1P8B9N1|A0A1P8B9N1_ARATH		9.75	0		0	2	MASCOT		T
	P20200500880_1,31778	K.IVGVFYK.A	825.487	0.00028	2	1	26.9	0	0.0395	0|0	sp|Q9S7E4|FDH_ARATH/tr|A0A178UHK7|A0A178UHK7_ARATH/tr|A0A1P8B9L1|A0A1P8B9L1_ARATH/tr|A0A1P8B9N1|A0A1P8B9N1_ARATH		8.59	0		0	2	MASCOT		T
	P20200500880_1,68362	K.NPNFLGCVENALGIR.D	1673.84	0.00068	2	1	54.94	0	0.000222	0|0	sp|Q9S7E4|FDH_ARATH/tr|A0A178UHK7|A0A178UHK7_ARATH/tr|A0A1P8B9L1|A0A1P8B9L1_ARATH/tr|A0A1P8B9N1|A0A1P8B9N1_ARATH		6	0		0	2	MASCOT		T
	P20200500880_1,10453	R.AYDLEGK.T	795.388	0.00034	2	1	31.08	0	0.0462	0|0	sp|Q9S7E4|FDH_ARATH/tr|A0A178UHK7|A0A178UHK7_ARATH/tr|C0Z349|C0Z349_ARATH/tr|A0A1P8B9L1|A0A1P8B9L1_ARATH/tr|A0A1P8B9N1|A0A1P8B9N1_ARATH		4.37	0		0	2	MASCOT		T
	P20200500880_1,9662	R.DMIER.E ! R.DMIER.Q ! R.DMIER.N ! K.DMLER.Y	663.313	0.00017	2	1	26.27	0	0.115	0|0	sp|Q9SH60|PP103_ARATH/tr|A0A178W9S9|A0A178W9S9_ARATH/tr|A8MRJ8|A8MRJ8_ARATH ! tr|Q0IGJ6|Q0IGJ6_ARATH/tr|A0A178W790|A0A178W790_ARATH/tr|Q9C8S7|Q9C8S7_ARATH ! tr|A0A178WNG7|A0A178WNG7_ARATH/tr|Q9LQ20|Q9LQ20_ARATH ! sp|Q9S7E4|FDH_ARATH/tr|Q56X34|Q56X34_ARATH/tr|A0A178UHK7|A0A178UHK7_ARATH/tr|C0Z349|C0Z349_ARATH/tr|A0A1P8B9L1|A0A1P8B9L1_ARATH/tr|A0A1P8B9N1|A0A1P8B9N1_ARATH		4.37	0		0	2	MASCOT		T
	P20200500880_1,30582	R.ILILM*R.N	774.491	0.00018	2	1	33.51	0	0.0157	0|0	sp|Q9S7E4|FDH_ARATH/tr|A0A178UHK7|A0A178UHK7_ARATH/tr|C0Z349|C0Z349_ARATH/tr|A0A1P8B9L1|A0A1P8B9L1_ARATH/tr|A0A1P8B9N1|A0A1P8B9N1_ARATH		9.75	0	15.994919 Oxidation (M)	0	2	MASCOT		T
	P20200500880_1,43602	R.ILILMR.N	758.496	0.0011	2	1	26.35	0	0.0844	0|0	sp|Q9S7E4|FDH_ARATH/tr|A0A178UHK7|A0A178UHK7_ARATH/tr|C0Z349|C0Z349_ARATH/tr|A0A1P8B9L1|A0A1P8B9L1_ARATH/tr|A0A1P8B9N1|A0A1P8B9N1_ARATH		9.75	0		0	2	MASCOT		T
	P20200500880_1,43956	R.ILILMR.N	758.496	0.0001	2	1	42.02	0	0.00229	0|0	sp|Q9S7E4|FDH_ARATH/tr|A0A178UHK7|A0A178UHK7_ARATH/tr|C0Z349|C0Z349_ARATH/tr|A0A1P8B9L1|A0A1P8B9L1_ARATH/tr|A0A1P8B9N1|A0A1P8B9N1_ARATH		9.75	0		0	2	MASCOT		T
	P20200500880_1,47336	R.ILILMR.N	758.496	0.00384	2	1	22.13	0	0.414	0|0	sp|Q9S7E4|FDH_ARATH/tr|A0A178UHK7|A0A178UHK7_ARATH/tr|C0Z349|C0Z349_ARATH/tr|A0A1P8B9L1|A0A1P8B9L1_ARATH/tr|A0A1P8B9N1|A0A1P8B9N1_ARATH		9.75	0		0	2	MASCOT		T
	P20200500880_1,14302	R.LQM*APELEK.E	1074.55	-0.001	2	1	22.47	0	0.399	0|0	sp|Q9S7E4|FDH_ARATH/tr|A0A178UHK7|A0A178UHK7_ARATH/tr|C0Z349|C0Z349_ARATH/tr|A0A1P8B9L1|A0A1P8B9L1_ARATH/tr|A0A1P8B9N1|A0A1P8B9N1_ARATH		4.53	0	15.994919 Oxidation (M)	0	2	MASCOT		T
	P20200500880_1,27730	R.LQMAPELEK.E	1058.56	-0.00166	2	1	27.82	0	0.107	0|0	sp|Q9S7E4|FDH_ARATH/tr|A0A178UHK7|A0A178UHK7_ARATH/tr|C0Z349|C0Z349_ARATH/tr|A0A1P8B9L1|A0A1P8B9L1_ARATH/tr|A0A1P8B9N1|A0A1P8B9N1_ARATH		4.53	0		0	2	MASCOT		T
	P20200500880_1,56125	R.QAVVDAVESGHIGGYSGDVWDPQPAPK.D	2779.33	0.00778	3	1	22.04	0	0.296	0|0	sp|Q9S7E4|FDH_ARATH/tr|Q56X34|Q56X34_ARATH/tr|A0A178UHK7|A0A178UHK7_ARATH/tr|A0A1P8B9L1|A0A1P8B9L1_ARATH/tr|A0A1P8B9N1|A0A1P8B9N1_ARATH		4.22	0		0	2	MASCOT		T
	P20200500880_1,3862	R.YAAGTK.D	610.319	-0.00026	2	1	36.98	0	0.00553	0|0	sp|Q9S7E4|FDH_ARATH/tr|Q56X34|Q56X34_ARATH/tr|A0A178UHK7|A0A178UHK7_ARATH/tr|C0Z349|C0Z349_ARATH/tr|A0A1P8B9L1|A0A1P8B9L1_ARATH/tr|A0A1P8B9N1|A0A1P8B9N1_ARATH		8.59	0		0	2	MASCOT		T
	P20200500880_1,23883	R.YM*PNQAM*TPHTSGTTIDAQLR.Y	2365.09	-0.00252	3	1	37.31	0	0.0074	0|0	sp|Q9S7E4|FDH_ARATH/tr|Q56X34|Q56X34_ARATH/tr|A0A178UHK7|A0A178UHK7_ARATH/tr|C0Z349|C0Z349_ARATH/tr|A0A1P8B9L1|A0A1P8B9L1_ARATH/tr|A0A1P8B9N1|A0A1P8B9N1_ARATH		6.74	0	15.994919 Oxidation (M)	0	2	MASCOT		T
	P20200500880_1,28161	R.YMPNQAM*TPHTSGTTIDAQLR.Y ! R.YM*PNQAMTPHTSGTTIDAQLR.Y	2349.1	0.00027	3	1	30.19	0	0.0382	0|0	sp|Q9S7E4|FDH_ARATH/tr|Q56X34|Q56X34_ARATH/tr|A0A178UHK7|A0A178UHK7_ARATH/tr|C0Z349|C0Z349_ARATH/tr|A0A1P8B9L1|A0A1P8B9L1_ARATH/tr|A0A1P8B9N1|A0A1P8B9N1_ARATH ! sp|Q9S7E4|FDH_ARATH/tr|Q56X34|Q56X34_ARATH/tr|A0A178UHK7|A0A178UHK7_ARATH/tr|C0Z349|C0Z349_ARATH/tr|A0A1P8B9L1|A0A1P8B9L1_ARATH/tr|A0A1P8B9N1|A0A1P8B9N1_ARATH		6.74	0	15.994919 Oxidation (M)	0	2	MASCOT		T
$27-1	sp|P25857|G3PB_ARATH Glyceraldehyde-3-phosphate dehydrogenase GAPB, chloroplastic OS=Arabidopsis thaliana OX=3702 GN=GAPB PE=1 SV=2	26	16	0.4273	47659	6.33
$27-2	tr|A0A178WKB4|A0A178WKB4_ARATH Glyceraldehyde-3-phosphate dehydrogenase OS=Arabidopsis thaliana OX=3702 GN=AXX17_At1g39030 PE=3 SV=1	26	16	0.4751	42794.4	5.73
	P20200500880_1,56142	K.AVSLVLPQLK.G	1067.68	-0.00045	2	1	37.1	0	0.00166	0|0	sp|P25857|G3PB_ARATH/tr|A0A178WKB6|A0A178WKB6_ARATH/tr|A0A178WKB4|A0A178WKB4_ARATH		8.8	0		0	2	MASCOT		T
	P20200500880_1,61851	K.DSPLEVVVLNDSGGVK.N	1627.85	0.00321	2	1	44.67	0	0.00226	0|0	sp|P25857|G3PB_ARATH/tr|A0A178WKB4|A0A178WKB4_ARATH		4.03	0		0	2	MASCOT		T
	P20200500880_1,61891	K.DSPLEVVVLNDSGGVK.N	1627.85	-0.00289	3	1	25.41	0	0.391	0|0	sp|P25857|G3PB_ARATH/tr|A0A178WKB4|A0A178WKB4_ARATH		4.03	0		0	2	MASCOT		T
	P20200500880_1,62187	K.DSPLEVVVLNDSGGVK.N	1627.85	-0.00121	2	1	63.68	0	2.87e-05	0|0	sp|P25857|G3PB_ARATH/tr|A0A178WKB4|A0A178WKB4_ARATH		4.03	0		0	2	MASCOT		T
	P20200500880_1,62239	K.DSPLEVVVLNDSGGVK.N	1627.85	-0.00109	3	1	22.63	0	0.699	0|0	sp|P25857|G3PB_ARATH/tr|A0A178WKB4|A0A178WKB4_ARATH		4.03	0		0	2	MASCOT		T
	P20200500880_1,66741	K.GILDVCDAPLVSVDFR.C	1775.9	-0.00015	2	1	89.63	0	7.93e-08	0|0	sp|P25857|G3PB_ARATH/tr|A0A178WKB6|A0A178WKB6_ARATH/tr|A0A178WKB4|A0A178WKB4_ARATH		3.93	0		0	2	MASCOT		T
	P20200500880_1,4311	K.GTM*TTTHSYTGDQR.L	1571.68	0.00074	3	1	48.82	0	0.00022	0|0	sp|Q9LPW0|G3PA2_ARATH/sp|P25856|G3PA1_ARATH/sp|P25857|G3PB_ARATH/tr|F4HNZ6|F4HNZ6_ARATH/tr|A0A178VLF6|A0A178VLF6_ARATH/tr|A0A1P8APR6|A0A1P8APR6_ARATH/tr|A0A178WKB6|A0A178WKB6_ARATH/tr|A0A178WKB4|A0A178WKB4_ARATH/tr|A0A178WA64|A0A178WA64_ARATH		6.74	0	15.994919 Oxidation (M)	0	2	MASCOT		T
	P20200500880_1,4326	K.GTM*TTTHSYTGDQR.L	1571.68	-0.0009	2	1	60.93	0	1.38e-05	0|0	sp|Q9LPW0|G3PA2_ARATH/sp|P25856|G3PA1_ARATH/sp|P25857|G3PB_ARATH/tr|F4HNZ6|F4HNZ6_ARATH/tr|A0A178VLF6|A0A178VLF6_ARATH/tr|A0A1P8APR6|A0A1P8APR6_ARATH/tr|A0A178WKB6|A0A178WKB6_ARATH/tr|A0A178WKB4|A0A178WKB4_ARATH/tr|A0A178WA64|A0A178WA64_ARATH		6.74	0	15.994919 Oxidation (M)	0	2	MASCOT		T
	P20200500880_1,5205	K.GTMTTTHSYTGDQR.L	1555.68	-0.00148	3	1	47.76	0	0.00137	0|0	sp|Q9LPW0|G3PA2_ARATH/sp|P25856|G3PA1_ARATH/sp|P25857|G3PB_ARATH/tr|F4HNZ6|F4HNZ6_ARATH/tr|A0A178VLF6|A0A178VLF6_ARATH/tr|A0A1P8APR6|A0A1P8APR6_ARATH/tr|A0A178WKB6|A0A178WKB6_ARATH/tr|A0A178WKB4|A0A178WKB4_ARATH/tr|A0A178WA64|A0A178WA64_ARATH		6.74	0		0	2	MASCOT		T
	P20200500880_1,5243	K.GTMTTTHSYTGDQR.L	1555.68	0.00149	2	1	61.98	0	1.26e-05	0|0	sp|Q9LPW0|G3PA2_ARATH/sp|P25856|G3PA1_ARATH/sp|P25857|G3PB_ARATH/tr|F4HNZ6|F4HNZ6_ARATH/tr|A0A178VLF6|A0A178VLF6_ARATH/tr|A0A1P8APR6|A0A1P8APR6_ARATH/tr|A0A178WKB6|A0A178WKB6_ARATH/tr|A0A178WKB4|A0A178WKB4_ARATH/tr|A0A178WA64|A0A178WA64_ARATH		6.74	0		0	2	MASCOT		T
	P20200500880_1,2493	K.HIQAGASK.V	811.442	-0.00086	2	1	36.77	0	0.0316	0|0	sp|P25857|G3PB_ARATH/tr|A0A178WKB6|A0A178WKB6_ARATH/tr|A0A178WKB4|A0A178WKB4_ARATH		8.76	0		0	2	MASCOT		T
	P20200500880_1,21304	K.IVDNETISVDGK.L	1289.66	-0.00219	2	1	84.18	0	7.69e-07	0|0	sp|P25857|G3PB_ARATH/tr|A0A178WKB6|A0A178WKB6_ARATH/tr|A0A178WKB4|A0A178WKB4_ARATH		4.03	0		0	2	MASCOT		T
	P20200500880_1,22003	K.IVDNETISVDGK.L	1289.66	-0.00079	2	1	25.61	0	0.541	0|0	sp|P25857|G3PB_ARATH/tr|A0A178WKB6|A0A178WKB6_ARATH/tr|A0A178WKB4|A0A178WKB4_ARATH		4.03	0		0	2	MASCOT		T
	P20200500880_1,30269	K.KGLTAEDVNEAFR.K	1449.73	-9e-05	3	1	46.55	0	0.0017	0|0	sp|P25857|G3PB_ARATH/tr|A0A178WKB6|A0A178WKB6_ARATH/tr|A0A178WKB4|A0A178WKB4_ARATH		4.68	1		0	2	MASCOT		T
	P20200500880_1,21419	K.LNGIALR.V	756.473	-0.0023	2	1	48.99	0	0.000526	0|0	sp|Q9LPW0|G3PA2_ARATH/sp|P25856|G3PA1_ARATH/sp|P25857|G3PB_ARATH/tr|F4HNZ6|F4HNZ6_ARATH/tr|A0A178VLF6|A0A178VLF6_ARATH/tr|A0A1P8APR6|A0A1P8APR6_ARATH/tr|A0A178WKB6|A0A178WKB6_ARATH/tr|Q42213|Q42213_ARATH/tr|Q570E5|Q570E5_ARATH/tr|A0A178WKB4|A0A178WKB4_ARATH/tr|A0A178WA64|A0A178WA64_ARATH		9.75	0		0	2	MASCOT		T
	P20200500880_1,14699	K.VIITAPAK.G	812.524	0.00028	2	1	36.59	0	0.0034	0|0	sp|P25857|G3PB_ARATH/tr|A0A178WKB6|A0A178WKB6_ARATH/tr|A0A178WKB4|A0A178WKB4_ARATH		8.72	0		0	2	MASCOT		T
	P20200500880_1,45181	K.VLDEEFGIVK.G	1148.62	-0.0006	2	1	40.92	0	0.00712	0|0	sp|P25857|G3PB_ARATH/tr|A0A178WKB6|A0A178WKB6_ARATH/tr|A0A178WKB4|A0A178WKB4_ARATH		4.14	0		0	2	MASCOT		T
	P20200500880_1,63519	K.WPGAEAVGSGDPLEDFCK.T	1934.86	0.00087	2	1	60.31	0	2.1e-05	0|0	sp|P25857|G3PB_ARATH/tr|A0A178WKB6|A0A178WKB6_ARATH/tr|A0A178WKB4|A0A178WKB4_ARATH		3.92	0		0	2	MASCOT		T
	P20200500880_1,39361	K.YDSMLGTFK.A	1061.5	-0.00072	2	1	40.09	0	0.00295	0|0	sp|P25857|G3PB_ARATH/tr|A0A178WKB4|A0A178WKB4_ARATH		5.84	0		0	2	MASCOT		T
	P20200500880_1,32304	R.AAALNIVPTSTGAAK.A	1384.78	-0.00114	3	1	21.96	0	0.342	0|0	sp|Q9LPW0|G3PA2_ARATH/sp|P25856|G3PA1_ARATH/sp|P25857|G3PB_ARATH/tr|F4HNZ6|F4HNZ6_ARATH/tr|A0A178VLF6|A0A178VLF6_ARATH/tr|A0A1P8APR6|A0A1P8APR6_ARATH/tr|A0A178WKB6|A0A178WKB6_ARATH/tr|Q42213|Q42213_ARATH/tr|Q570E5|Q570E5_ARATH/tr|A0A178WKB4|A0A178WKB4_ARATH/tr|A0A178WA64|A0A178WA64_ARATH		8.8	0		0	2	MASCOT		T
	P20200500880_1,32449	R.AAALNIVPTSTGAAK.A	1384.78	0.00031	2	1	34.53	0	0.0191	0|0	sp|Q9LPW0|G3PA2_ARATH/sp|P25856|G3PA1_ARATH/sp|P25857|G3PB_ARATH/tr|F4HNZ6|F4HNZ6_ARATH/tr|A0A178VLF6|A0A178VLF6_ARATH/tr|A0A1P8APR6|A0A1P8APR6_ARATH/tr|A0A178WKB6|A0A178WKB6_ARATH/tr|Q42213|Q42213_ARATH/tr|Q570E5|Q570E5_ARATH/tr|A0A178WKB4|A0A178WKB4_ARATH/tr|A0A178WA64|A0A178WA64_ARATH		8.8	0		0	2	MASCOT		T
	P20200500880_1,4994	R.LLDASHR.D	811.442	0.00102	2	1	30.72	0	0.0337	0|0	sp|Q9LPW0|G3PA2_ARATH/sp|P25856|G3PA1_ARATH/sp|P25857|G3PB_ARATH/tr|F4HNZ6|F4HNZ6_ARATH/tr|A0A178VLF6|A0A178VLF6_ARATH/tr|A0A1P8APR6|A0A1P8APR6_ARATH/tr|A0A178WKB6|A0A178WKB6_ARATH/tr|Q570E5|Q570E5_ARATH/tr|A0A178WKB4|A0A178WKB4_ARATH/tr|A0A178WA64|A0A178WA64_ARATH		6.74	0		0	2	MASCOT		T
	P20200500880_1,67078	R.VPTPNVSVVDLVINVEK.K	1822.03	0.00131	3	1	38.06	0	0.00488	0|0	sp|P25857|G3PB_ARATH/tr|A0A178WKB6|A0A178WKB6_ARATH/tr|A0A178WKB4|A0A178WKB4_ARATH		4.37	0		0	2	MASCOT		T
	P20200500880_1,41284	R.VVDLAHLVASK.W	1151.68	-7e-05	3	1	23.26	0	0.106	0|0	sp|P25857|G3PB_ARATH/tr|A0A178WKB6|A0A178WKB6_ARATH/tr|A0A178WKB4|A0A178WKB4_ARATH		6.71	0		0	2	MASCOT		T
	P20200500880_1,41348	R.VVDLAHLVASK.W	1151.68	0.00296	2	1	47.84	0	0.00158	0|0	sp|P25857|G3PB_ARATH/tr|A0A178WKB6|A0A178WKB6_ARATH/tr|A0A178WKB4|A0A178WKB4_ARATH		6.71	0		0	2	MASCOT		T
	P20200500880_1,41629	R.VVDLAHLVASK.W	1151.68	-0.00037	3	1	24.92	0	0.0726	0|0	sp|P25857|G3PB_ARATH/tr|A0A178WKB6|A0A178WKB6_ARATH/tr|A0A178WKB4|A0A178WKB4_ARATH		6.71	0		0	2	MASCOT		T
$28-1	sp|Q9LD57|PGKH1_ARATH Phosphoglycerate kinase 1, chloroplastic OS=Arabidopsis thaliana OX=3702 GN=PGK1 PE=1 SV=1	25	16	0.4387	50111.2	5.91
$28-2	tr|A0A178V5M8|A0A178V5M8_ARATH Phosphoglycerate kinase OS=Arabidopsis thaliana OX=3702 GN=AXX17_At3g12840 PE=3 SV=1	25	16	0.4387	50111.2	5.91
	P20200500880_1,48224	K.ELDYLVGAVSNPK.R	1404.74	-0.00042	2	1	70.89	0	7.45e-06	0|0	sp|P50318|PGKH2_ARATH/sp|Q9LD57|PGKH1_ARATH/tr|A0A178V5M8|A0A178V5M8_ARATH/tr|A0A178W4Q1|A0A178W4Q1_ARATH/tr|F4I3L1|F4I3L1_ARATH		4.37	0		0	2	MASCOT		T
	P20200500880_1,48473	K.ELDYLVGAVSNPK.R	1404.74	-0.00014	3	1	27.22	0	0.175	0|0	sp|P50318|PGKH2_ARATH/sp|Q9LD57|PGKH1_ARATH/tr|A0A178V5M8|A0A178V5M8_ARATH/tr|A0A178W4Q1|A0A178W4Q1_ARATH/tr|F4I3L1|F4I3L1_ARATH		4.37	0		0	2	MASCOT		T
	P20200500880_1,48553	K.ELDYLVGAVSNPK.R	1404.74	-0.00068	2	1	49.26	0	0.00108	0|0	sp|P50318|PGKH2_ARATH/sp|Q9LD57|PGKH1_ARATH/tr|A0A178V5M8|A0A178V5M8_ARATH/tr|A0A178W4Q1|A0A178W4Q1_ARATH/tr|F4I3L1|F4I3L1_ARATH		4.37	0		0	2	MASCOT		T
	P20200500880_1,15318	K.FAAGTEAIANK.L	1092.57	-0.00087	2	1	81.85	0	5.61e-07	0|0	sp|Q9LD57|PGKH1_ARATH/tr|A0A178V5M8|A0A178V5M8_ARATH		6	0		0	2	MASCOT		T
	P20200500880_1,5212	K.FAPDANSK.I	849.41	3e-05	2	1	41.15	0	0.00475	0|0	sp|Q9SAJ4|PGKY3_ARATH/sp|P50318|PGKH2_ARATH/sp|Q9LD57|PGKH1_ARATH/tr|A0A178WHC3|A0A178WHC3_ARATH/tr|A0A178V5M8|A0A178V5M8_ARATH/tr|A0A178W4Q1|A0A178W4Q1_ARATH/tr|F4I3L1|F4I3L1_ARATH		5.84	0		0	2	MASCOT		T
	P20200500880_1,58159	K.FSLAPLVPR.L	999.599	5e-05	2	1	41.59	0	0.00436	0|0	sp|P50318|PGKH2_ARATH/sp|Q9LD57|PGKH1_ARATH/tr|A0A178V5M8|A0A178V5M8_ARATH/tr|A0A178W4Q1|A0A178W4Q1_ARATH/tr|F4I3L1|F4I3L1_ARATH		9.75	0		0	2	MASCOT		T
	P20200500880_1,58483	K.FSLAPLVPR.L	999.599	-0.00028	2	1	45.15	0	0.00132	0|0	sp|P50318|PGKH2_ARATH/sp|Q9LD57|PGKH1_ARATH/tr|A0A178V5M8|A0A178V5M8_ARATH/tr|A0A178W4Q1|A0A178W4Q1_ARATH/tr|F4I3L1|F4I3L1_ARATH		9.75	0		0	2	MASCOT		T
	P20200500880_1,64942	K.GVSLLLPTDVVVADK.F	1525.88	-0.00086	2	1	50.23	0	0.000297	0|0	sp|Q9LD57|PGKH1_ARATH/tr|A0A178V5M8|A0A178V5M8_ARATH		4.21	0		0	2	MASCOT		T
	P20200500880_1,40934	K.GVTTIIGGGDSVAAVEK.V	1573.84	-0.00107	2	1	52.77	0	0.00037	0|0	sp|Q9SAJ4|PGKY3_ARATH/sp|P50318|PGKH2_ARATH/sp|Q9LD57|PGKH1_ARATH/tr|A0A178WHC3|A0A178WHC3_ARATH/tr|A0A178V5M8|A0A178V5M8_ARATH/tr|A0A178W4Q1|A0A178W4Q1_ARATH/tr|F4I3L1|F4I3L1_ARATH		4.37	0		0	2	MASCOT		T
	P20200500880_1,40975	K.GVTTIIGGGDSVAAVEK.V	1573.84	-0.00133	3	1	31.58	0	0.0486	0|0	sp|Q9SAJ4|PGKY3_ARATH/sp|P50318|PGKH2_ARATH/sp|Q9LD57|PGKH1_ARATH/tr|A0A178WHC3|A0A178WHC3_ARATH/tr|A0A178V5M8|A0A178V5M8_ARATH/tr|A0A178W4Q1|A0A178W4Q1_ARATH/tr|F4I3L1|F4I3L1_ARATH		4.37	0		0	2	MASCOT		T
	P20200500880_1,62587	K.IGVIESLLEK.C	1100.66	-0.0008	2	1	41.68	0	0.0041	0|0	sp|P50318|PGKH2_ARATH/sp|Q9LD57|PGKH1_ARATH/tr|A0A178V5M8|A0A178V5M8_ARATH/tr|A0A178W4Q1|A0A178W4Q1_ARATH/tr|F4I3L1|F4I3L1_ARATH		4.53	0		0	2	MASCOT		T
	P20200500880_1,67058	K.IVPASGIEDGWMGLDIGPDSIK.T	2270.14	-0.00083	2	1	56.57	0	0.000158	0|0	sp|Q9LD57|PGKH1_ARATH/tr|A0A178V5M8|A0A178V5M8_ARATH		3.84	0		0	2	MASCOT		T
	P20200500880_1,26514	K.SVGDLTSADLK.G	1105.57	-0.00168	2	1	60.92	0	6.67e-05	0|0	sp|Q9LD57|PGKH1_ARATH/tr|A0A178V5M8|A0A178V5M8_ARATH		4.21	0		0	2	MASCOT		T
	P20200500880_1,26816	K.SVGDLTSADLK.G	1105.57	0.0007	2	1	81.13	0	6.35e-07	0|0	sp|Q9LD57|PGKH1_ARATH/tr|A0A178V5M8|A0A178V5M8_ARATH		4.21	0		0	2	MASCOT		T
	P20200500880_1,68986	K.TFNEALDTTQTVIWNGPMGVFEMEK.F	2858.34	0.0072	3	1	21.22	0	0.94	0|0	sp|Q9LD57|PGKH1_ARATH/tr|A0A178V5M8|A0A178V5M8_ARATH		4	0		0	2	MASCOT		T
	P20200500880_1,70751	K.VLPGVIALDEAIPVTV.-	1605.95	-0.00455	2	1	27.58	0	0.0193	0|0	sp|Q9LD57|PGKH1_ARATH/tr|A0A178V5M8|A0A178V5M8_ARATH		3.67	0		0	2	MASCOT		T
	P20200500880_1,70803	K.VLPGVIALDEAIPVTV.-	1605.95	-0.00013	3	1	23.9	0	0.0542	0|0	sp|Q9LD57|PGKH1_ARATH/tr|A0A178V5M8|A0A178V5M8_ARATH		3.67	0		0	2	MASCOT		T
	P20200500880_1,13060	K.YLIENGAK.V	907.488	0.0016	2	1	32.58	0	0.0926	0|0	sp|Q9LD57|PGKH1_ARATH/tr|A0A178V5M8|A0A178V5M8_ARATH		6	0		0	2	MASCOT		T
	P20200500880_1,19087	R.AAIPTIK.F ! R.AAIPTIK.Y	713.456	0.0008	2	1	31.13	0	0.0226	0|0	sp|P50318|PGKH2_ARATH/tr|A0A178W4Q1|A0A178W4Q1_ARATH/tr|F4I3L1|F4I3L1_ARATH ! sp|Q9LD57|PGKH1_ARATH/tr|A0A178V5M8|A0A178V5M8_ARATH		8.8	0		0	2	MASCOT		T
	P20200500880_1,20007	R.AAIPTIK.F ! R.AAIPTIK.Y	713.456	0.00045	2	1	31.42	0	0.0212	0|0	sp|P50318|PGKH2_ARATH/tr|A0A178W4Q1|A0A178W4Q1_ARATH/tr|F4I3L1|F4I3L1_ARATH ! sp|Q9LD57|PGKH1_ARATH/tr|A0A178V5M8|A0A178V5M8_ARATH		8.8	0		0	2	MASCOT		T
	P20200500880_1,44606	R.ADLNVPLDDNQTITDDTR.I	2015.95	-0.00166	2	1	44.27	0	0.00189	0|0	sp|Q9LD57|PGKH1_ARATH/tr|A0A178V5M8|A0A178V5M8_ARATH		3.66	0		0	2	MASCOT		T
	P20200500880_1,3859	R.AHASTEGVTK.F	1000.51	-0.00087	2	1	56.78	0	8.98e-05	0|0	sp|P50318|PGKH2_ARATH/sp|Q9LD57|PGKH1_ARATH/tr|A0A178V5M8|A0A178V5M8_ARATH/tr|A0A178W4Q1|A0A178W4Q1_ARATH/tr|F4I3L1|F4I3L1_ARATH		6.79	0		0	2	MASCOT		T
	P20200500880_1,53277	R.LSELLGIEVTK.A	1201.7	-0.00701	2	1	59.81	0	5.75e-05	0|0	sp|Q9LD57|PGKH1_ARATH/tr|A0A178V5M8|A0A178V5M8_ARATH		4.53	0		0	2	MASCOT		T
	P20200500880_1,53636	R.LSELLGIEVTK.A	1201.7	-0.00059	2	1	45.61	0	0.00163	0|0	sp|Q9LD57|PGKH1_ARATH/tr|A0A178V5M8|A0A178V5M8_ARATH		4.53	0		0	2	MASCOT		T
	P20200500880_1,53989	R.LSELLGIEVTK.A	1201.7	-0.00151	2	1	33.22	0	0.073	0|0	sp|Q9LD57|PGKH1_ARATH/tr|A0A178V5M8|A0A178V5M8_ARATH		4.53	0		0	2	MASCOT		T
$29-1	sp|Q9FVQ1|NUCL1_ARATH Nucleolin 1 OS=Arabidopsis thaliana OX=3702 GN=NUCL1 PE=1 SV=1	23	16	0.2585	58772.7	5.12
$29-2	tr|A0A178W6B8|A0A178W6B8_ARATH PARL1 OS=Arabidopsis thaliana OX=3702 GN=AXX17_At1g43030 PE=4 SV=1	23	16	0.2585	58796.7	5.09
	P20200500880_1,1352	K.AAPAAAK.A	599.351	4e-05	2	1	31.32	0	0.0105	0|0	sp|Q9FVQ1|NUCL1_ARATH/tr|A0A178W6B8|A0A178W6B8_ARATH		8.8	0		0	2	MASCOT		T
	P20200500880_1,1593	K.AAPAAAK.A	599.351	-8e-05	2	1	29.13	0	0.0173	0|0	sp|Q9FVQ1|NUCL1_ARATH/tr|A0A178W6B8|A0A178W6B8_ARATH		8.8	0		0	2	MASCOT		T
	P20200500880_1,1833	K.AAPAAAK.A	599.351	0.00024	2	1	31.56	0	0.00991	0|0	sp|Q9FVQ1|NUCL1_ARATH/tr|A0A178W6B8|A0A178W6B8_ARATH		8.8	0		0	2	MASCOT		T
	P20200500880_1,2056	K.AAPAAAK.A	599.351	0.00048	2	1	27.51	0	0.0252	0|0	sp|Q9FVQ1|NUCL1_ARATH/tr|A0A178W6B8|A0A178W6B8_ARATH		8.8	0		0	2	MASCOT		T
	P20200500880_1,4870	K.AVAATNGTVAK.K	1002.56	-0.00354	2	1	49.52	0	0.000948	0|0	sp|Q9FVQ1|NUCL1_ARATH/tr|A0A178W6B8|A0A178W6B8_ARATH		8.8	0		0	2	MASCOT		T
	P20200500880_1,12913	K.EAGEVVDVR.F ! K.EAGEVVDVR.L	973.495	-0.00038	2	1	36.18	0	0.013	0|0	sp|Q9FVQ1|NUCL1_ARATH/tr|A0A178W6B8|A0A178W6B8_ARATH ! sp|Q1PEP5|NUCL2_ARATH/tr|A0A1I9LLX7|A0A1I9LLX7_ARATH/tr|A0A1I9LLX8|A0A1I9LLX8_ARATH		4.14	0		0	2	MASCOT		T
	P20200500880_1,35465	K.GFDASLSEDDIK.N	1296.6	-0.00053	2	1	53.82	0	0.000173	0|0	sp|Q9FVQ1|NUCL1_ARATH/tr|A0A178W6B8|A0A178W6B8_ARATH/tr|Q9M994|Q9M994_ARATH		3.84	0		0	2	MASCOT		T
	P20200500880_1,48627	K.GIAYLEFSEGK.E	1213.61	0.00082	2	1	58.48	0	8.7e-05	0|0	sp|Q9FVQ1|NUCL1_ARATH/tr|A0A178W6B8|A0A178W6B8_ARATH/tr|Q9M994|Q9M994_ARATH		4.53	0		0	2	MASCOT		T
	P20200500880_1,49027	K.GIAYLEFSEGK.E	1213.61	0.00026	2	1	59	0	7.72e-05	0|0	sp|Q9FVQ1|NUCL1_ARATH/tr|A0A178W6B8|A0A178W6B8_ARATH/tr|Q9M994|Q9M994_ARATH		4.53	0		0	2	MASCOT		T
	P20200500880_1,7621	K.KDVIAAVQK.E	971.588	0.00103	2	1	41.16	0	0.00422	0|0	sp|Q9FVQ1|NUCL1_ARATH/tr|A0A178W6B8|A0A178W6B8_ARATH		8.59	1		0	2	MASCOT		T
	P20200500880_1,6418	K.KTTFGDE.-	797.368	-6e-05	2	1	42.98	0	0.00144	0|0	sp|Q9FVQ1|NUCL1_ARATH/tr|A0A178W6B8|A0A178W6B8_ARATH		4.75	1		0	2	MASCOT		T
	P20200500880_1,5431	K.REPEDDIDTK.V	1217.56	0.0007	2	1	38.08	0	0.0161	0|0	sp|Q9FVQ1|NUCL1_ARATH/tr|A0A178W6B8|A0A178W6B8_ARATH		4.11	1		0	2	MASCOT		T
	P20200500880_1,7000	K.SSDVEM*VDAEK.S	1225.53	0.00062	2	1	60.29	0	1.28e-05	0|0	sp|Q9FVQ1|NUCL1_ARATH/tr|A0A178W6B8|A0A178W6B8_ARATH		3.92	0	15.994919 Oxidation (M)	0	2	MASCOT		T
	P20200500880_1,14524	K.SSDVEMVDAEK.S	1209.53	-0.00138	2	1	63.42	0	8.92e-06	0|0	sp|Q9FVQ1|NUCL1_ARATH/tr|A0A178W6B8|A0A178W6B8_ARATH		3.92	0		0	2	MASCOT		T
	P20200500880_1,4252	K.TPSTPAAGGSK.T	973.495	-0.00182	2	1	37.36	0	0.0268	0|0	sp|Q9FVQ1|NUCL1_ARATH/tr|A0A178W6B8|A0A178W6B8_ARATH		8.41	0		0	2	MASCOT		T
	P20200500880_1,42158	R.ADVENFFK.E	969.468	-0.00063	2	1	35.85	0	0.0115	0|0	sp|Q9FVQ1|NUCL1_ARATH/tr|A0A178W6B8|A0A178W6B8_ARATH		4.37	0		0	2	MASCOT		T
	P20200500880_1,5684	R.DDGSFR.G	696.295	-0.00055	2	1	34.94	0	0.00402	0|0	sp|Q9FVQ1|NUCL1_ARATH/tr|A0A178W6B8|A0A178W6B8_ARATH		4.21	0		0	2	MASCOT		T
	P20200500880_1,7083	R.EHFSSCGEIK.N	1193.53	0.00067	3	1	24.06	0	0.0823	0|0	sp|Q9FVQ1|NUCL1_ARATH/tr|A0A178W6B8|A0A178W6B8_ARATH/tr|Q9M994|Q9M994_ARATH		5.4	0		0	2	MASCOT		T
	P20200500880_1,6924	R.EPEDDIDTK.V	1061.46	-0.00087	2	1	34.9	0	0.00443	0|0	sp|Q9FVQ1|NUCL1_ARATH/tr|A0A178W6B8|A0A178W6B8_ARATH		3.77	0		0	2	MASCOT		T
	P20200500880_1,23236	R.GFGHVEFASSEEAQK.A	1622.74	-0.00253	3	1	23.33	0	0.186	0|0	sp|Q9FVQ1|NUCL1_ARATH/tr|A0A178W6B8|A0A178W6B8_ARATH		4.75	0		0	2	MASCOT		T
	P20200500880_1,23288	R.GFGHVEFASSEEAQK.A	1622.74	-0.00328	2	1	29.11	0	0.05	0|0	sp|Q9FVQ1|NUCL1_ARATH/tr|A0A178W6B8|A0A178W6B8_ARATH		4.75	0		0	2	MASCOT		T
	P20200500880_1,23887	R.GFGHVEFASSEEAQK.A	1622.74	0.00125	3	1	31.71	0	0.024	0|0	sp|Q9FVQ1|NUCL1_ARATH/tr|A0A178W6B8|A0A178W6B8_ARATH		4.75	0		0	2	MASCOT		T
	P20200500880_1,12489	R.LDIAQER.G	844.452	8e-05	2	1	26.35	0	0.124	0|0	sp|Q9FVQ1|NUCL1_ARATH/tr|A0A178W6B8|A0A178W6B8_ARATH		4.37	0		0	2	MASCOT		T
$30-1	tr|A0A178UL64|A0A178UL64_ARATH HSP70-1 OS=Arabidopsis thaliana OX=3702 GN=AXX17_At5g01630 PE=3 SV=1	23	16	0.2765	71356.9	5.03
$30-2	sp|P22953|MD37E_ARATH Probable mediator of RNA polymerase II transcription subunit 37e OS=Arabidopsis thaliana OX=3702 GN=MED37E PE=1 SV=3	23	16	0.2765	71356.9	5.03
	P20200500880_1,2724	K.ATSVGEK.N	691.362	0.00017	2	1	37.89	0	0.039	0|0	sp|P22953|MD37E_ARATH/sp|P22954|MD37D_ARATH/sp|O65719|HSP7C_ARATH/tr|A0A178VI76|A0A178VI76_ARATH/tr|F4KCE5|F4KCE5_ARATH/tr|A0A178UL64|A0A178UL64_ARATH/tr|A0A178UTH3|A0A178UTH3_ARATH		6.05	0		0	2	MASCOT		T
	P20200500880_1,53486	K.DAGVIAGLNVMR.I	1215.65	-0.00151	2	1	24.19	0	0.283	0|0	sp|P22953|MD37E_ARATH/sp|O65719|HSP7C_ARATH/tr|A0A178VI76|A0A178VI76_ARATH/tr|F4KCE5|F4KCE5_ARATH/tr|A0A178UL64|A0A178UL64_ARATH		5.84	0		0	2	MASCOT		T
	P20200500880_1,12700	K.DNNLLGK.F	773.415	0.00011	2	1	25.37	0	0.226	0|0	sp|P22953|MD37E_ARATH/sp|P22954|MD37D_ARATH/sp|Q9LHA8|MD37C_ARATH/sp|O65719|HSP7C_ARATH/tr|A0A178VCC0|A0A178VCC0_ARATH/tr|A0A178VI76|A0A178VI76_ARATH/tr|A0A178UL64|A0A178UL64_ARATH/tr|A0A178UTH3|A0A178UTH3_ARATH		5.84	0		0	2	MASCOT		T
	P20200500880_1,42792	K.ELESICNPIIAK.M	1386.73	0.00296	2	1	34.27	0	0.0231	0|0	sp|P22953|MD37E_ARATH/sp|O65719|HSP7C_ARATH/tr|A0A178VI76|A0A178VI76_ARATH/tr|F4KCE5|F4KCE5_ARATH/tr|Q6LAE0|Q6LAE0_ARATH/tr|A0A178UL64|A0A178UL64_ARATH		4.53	0		0	2	MASCOT		T
	P20200500880_1,8934	K.IEEVD.-	604.282	0.00114	1	1	24.74	0	0.32	0|0	sp|Q9S9N1|HSP7E_ARATH/sp|P22953|MD37E_ARATH/sp|P22954|MD37D_ARATH/sp|Q9LHA8|MD37C_ARATH/sp|O65719|HSP7C_ARATH/tr|Q42445|Q42445_ARATH/tr|A0A178VCC0|A0A178VCC0_ARATH/tr|A0A178VI76|A0A178VI76_ARATH/tr|F4KCE5|F4KCE5_ARATH/tr|Q6LAE0|Q6LAE0_ARATH/tr|A0A178UL64|A0A178UL64_ARATH/tr|A0A178W9N7|A0A178W9N7_ARATH/tr|Q42332|Q42332_ARATH/tr|A0A178UTH3|A0A178UTH3_ARATH		3.88	0		0	2	MASCOT		T
	P20200500880_1,38419	K.NALENYAYNMR.N	1358.62	-0.00046	2	1	31.42	0	0.0185	0|0	sp|P22953|MD37E_ARATH/sp|P22954|MD37D_ARATH/sp|Q9LHA8|MD37C_ARATH/sp|O65719|HSP7C_ARATH/tr|A0A178VCC0|A0A178VCC0_ARATH/tr|A0A178VI76|A0A178VI76_ARATH/tr|F4KCE5|F4KCE5_ARATH/tr|A0A178UL64|A0A178UL64_ARATH/tr|A0A178UTH3|A0A178UTH3_ARATH		6	0		0	2	MASCOT		T
	P20200500880_1,47550	K.NAVVTVPAYFNDSQR.Q	1680.83	-0.00227	2	1	45.28	0	0.00216	0|0	sp|Q9S9N1|HSP7E_ARATH/sp|P22953|MD37E_ARATH/sp|Q9C7X7|HSP7N_ARATH/sp|P22954|MD37D_ARATH/sp|Q9LHA8|MD37C_ARATH/sp|O65719|HSP7C_ARATH/tr|A0A178VCC0|A0A178VCC0_ARATH/tr|A0A178VI76|A0A178VI76_ARATH/tr|A0A178W0N9|A0A178W0N9_ARATH/tr|F4KCE5|F4KCE5_ARATH/tr|A0A178UL64|A0A178UL64_ARATH/tr|A0A178W9N7|A0A178W9N7_ARATH/tr|A0A178UTH3|A0A178UTH3_ARATH		5.84	0		0	2	MASCOT		T
	P20200500880_1,40822	K.NQVAM*NPVNTVFDAK.R	1663.81	-0.00669	2	1	69.26	0	2.31e-05	0|0	sp|P22953|MD37E_ARATH/sp|Q9C7X7|HSP7N_ARATH/sp|P22954|MD37D_ARATH/tr|A0A178W0N9|A0A178W0N9_ARATH/tr|F4KCE5|F4KCE5_ARATH/tr|A0A178UL64|A0A178UL64_ARATH/tr|A0A178UTH3|A0A178UTH3_ARATH		5.84	0	15.994919 Oxidation (M)	0	2	MASCOT		T
	P20200500880_1,41183	K.NQVAM*NPVNTVFDAK.R	1663.81	0.00131	2	1	81.38	0	1.28e-06	0|0	sp|P22953|MD37E_ARATH/sp|Q9C7X7|HSP7N_ARATH/sp|P22954|MD37D_ARATH/tr|A0A178W0N9|A0A178W0N9_ARATH/tr|F4KCE5|F4KCE5_ARATH/tr|A0A178UL64|A0A178UL64_ARATH/tr|A0A178UTH3|A0A178UTH3_ARATH		5.84	0	15.994919 Oxidation (M)	0	2	MASCOT		T
	P20200500880_1,50451	K.NQVAMNPVNTVFDAK.R	1647.82	-0.00355	2	1	50.49	0	0.000649	0|0	sp|P22953|MD37E_ARATH/sp|Q9C7X7|HSP7N_ARATH/sp|P22954|MD37D_ARATH/tr|A0A178W0N9|A0A178W0N9_ARATH/tr|F4KCE5|F4KCE5_ARATH/tr|A0A178UL64|A0A178UL64_ARATH/tr|A0A178UTH3|A0A178UTH3_ARATH		5.84	0		0	2	MASCOT		T
	P20200500880_1,65511	K.SINPDEAVAYGAAVQGAILSGEGNEK.V ! K.SINPDEAVAYGAAVQGAILSGEGNEK.M	2560.25	-0.00293	3	1	26.13	0	0.144	0|0	sp|P22953|MD37E_ARATH/tr|A0A178UL64|A0A178UL64_ARATH ! tr|F4KCE5|F4KCE5_ARATH		4	0		0	2	MASCOT		T
	P20200500880_1,64864	R.FEELNMDLFR.K	1313.62	-0.00134	2	1	68.47	0	6.85e-06	0|0	sp|P22953|MD37E_ARATH/sp|Q9LHA8|MD37C_ARATH/tr|A0A178VCC0|A0A178VCC0_ARATH/tr|F4KCE5|F4KCE5_ARATH/tr|A0A178UL64|A0A178UL64_ARATH		4.14	0		0	2	MASCOT		T
	P20200500880_1,6679	R.FSDSSVQSDM*K.L	1246.53	0.00049	2	1	60.08	0	8.34e-06	0|0	sp|P22953|MD37E_ARATH/tr|F4KCE5|F4KCE5_ARATH/tr|A0A178UL64|A0A178UL64_ARATH		4.21	0	15.994919 Oxidation (M)	0	2	MASCOT		T
	P20200500880_1,15635	R.FSDSSVQSDMK.L	1230.53	-0.00043	2	1	40.65	0	0.00111	0|0	sp|P22953|MD37E_ARATH/tr|F4KCE5|F4KCE5_ARATH/tr|A0A178UL64|A0A178UL64_ARATH		4.21	0		0	2	MASCOT		T
	P20200500880_1,56339	R.IINEPTAAAIAYGLDK.K	1659.9	-0.00142	3	1	74.64	0	2.47e-06	0|0	sp|Q9S9N1|HSP7E_ARATH/sp|Q39043|MD37F_ARATH/sp|P22953|MD37E_ARATH/sp|Q9LKR3|MD37A_ARATH/sp|Q9C7X7|HSP7N_ARATH/sp|P22954|MD37D_ARATH/sp|Q9LHA8|MD37C_ARATH/sp|O65719|HSP7C_ARATH/tr|A0A178VCC0|A0A178VCC0_ARATH/tr|A0A178VI76|A0A178VI76_ARATH/tr|A0A1P8BF32|A0A1P8BF32_ARATH/tr|F4K007|F4K007_ARATH/tr|A0A178W0N9|A0A178W0N9_ARATH/tr|F4KCE5|F4KCE5_ARATH/tr|A0A178UAB7|A0A178UAB7_ARATH/tr|A0A178UL64|A0A178UL…		4.37	0		0	2	MASCOT		T
	P20200500880_1,56539	R.IINEPTAAAIAYGLDK.K	1659.9	-0.00307	2	1	52.07	0	0.000427	0|0	sp|Q9S9N1|HSP7E_ARATH/sp|Q39043|MD37F_ARATH/sp|P22953|MD37E_ARATH/sp|Q9LKR3|MD37A_ARATH/sp|Q9C7X7|HSP7N_ARATH/sp|P22954|MD37D_ARATH/sp|Q9LHA8|MD37C_ARATH/sp|O65719|HSP7C_ARATH/tr|A0A178VCC0|A0A178VCC0_ARATH/tr|A0A178VI76|A0A178VI76_ARATH/tr|A0A1P8BF32|A0A1P8BF32_ARATH/tr|F4K007|F4K007_ARATH/tr|A0A178W0N9|A0A178W0N9_ARATH/tr|F4KCE5|F4KCE5_ARATH/tr|A0A178UAB7|A0A178UAB7_ARATH/tr|A0A178UL64|A0A178UL…		4.37	0		0	2	MASCOT		T
	P20200500880_1,56837	R.IINEPTAAAIAYGLDK.K	1659.9	5e-05	2	1	69.1	0	2.42e-05	0|0	sp|Q9S9N1|HSP7E_ARATH/sp|Q39043|MD37F_ARATH/sp|P22953|MD37E_ARATH/sp|Q9LKR3|MD37A_ARATH/sp|Q9C7X7|HSP7N_ARATH/sp|P22954|MD37D_ARATH/sp|Q9LHA8|MD37C_ARATH/sp|O65719|HSP7C_ARATH/tr|A0A178VCC0|A0A178VCC0_ARATH/tr|A0A178VI76|A0A178VI76_ARATH/tr|A0A1P8BF32|A0A1P8BF32_ARATH/tr|F4K007|F4K007_ARATH/tr|A0A178W0N9|A0A178W0N9_ARATH/tr|F4KCE5|F4KCE5_ARATH/tr|A0A178UAB7|A0A178UAB7_ARATH/tr|A0A178UL64|A0A178UL…		4.37	0		0	2	MASCOT		T
	P20200500880_1,47812	R.IINEPTAAAIAYGLDKK.G ! R.IINEPTAAAIAYGLDKK.A	1787.99	-0.00262	3	1	25.46	0	0.144	0|0	sp|Q9S9N1|HSP7E_ARATH/sp|Q39043|MD37F_ARATH/sp|Q9LKR3|MD37A_ARATH/tr|A0A1P8BF32|A0A1P8BF32_ARATH/tr|F4K007|F4K007_ARATH/tr|A0A178UAB7|A0A178UAB7_ARATH/tr|A0A178UG43|A0A178UG43_ARATH/tr|A0A178W9N7|A0A178W9N7_ARATH ! sp|P22953|MD37E_ARATH/sp|Q9C7X7|HSP7N_ARATH/sp|P22954|MD37D_ARATH/sp|Q9LHA8|MD37C_ARATH/sp|O65719|HSP7C_ARATH/tr|A0A178VCC0|A0A178VCC0_ARATH/tr|A0A178VI76|A0A178VI76_ARATH/tr|A0A178W0N…		6.07	1		0	2	MASCOT		T
	P20200500880_1,5092	R.LSKDEIEK.M	961.52	-1e-05	2	1	29	0	0.125	0|0	sp|P22953|MD37E_ARATH/sp|O65719|HSP7C_ARATH/tr|A0A178VI76|A0A178VI76_ARATH/tr|A0A178UL64|A0A178UL64_ARATH		4.68	1		0	2	MASCOT		T
	P20200500880_1,34339	R.TTPSYVAFTDSER.L	1473.69	-0.00084	2	1	24.77	0	0.142	0|0	sp|P22953|MD37E_ARATH/sp|Q9C7X7|HSP7N_ARATH/sp|P22954|MD37D_ARATH/sp|Q9LHA8|MD37C_ARATH/sp|O65719|HSP7C_ARATH/tr|A0A178VCC0|A0A178VCC0_ARATH/tr|A0A178VI76|A0A178VI76_ARATH/tr|A0A178W0N9|A0A178W0N9_ARATH/tr|F4KCE5|F4KCE5_ARATH/tr|A0A178UL64|A0A178UL64_ARATH/tr|A0A178UTH3|A0A178UTH3_ARATH		4.37	0		0	2	MASCOT		T
	P20200500880_1,34680	R.TTPSYVAFTDSER.L	1473.69	-0.00218	2	1	37.1	0	0.00826	0|0	sp|P22953|MD37E_ARATH/sp|Q9C7X7|HSP7N_ARATH/sp|P22954|MD37D_ARATH/sp|Q9LHA8|MD37C_ARATH/sp|O65719|HSP7C_ARATH/tr|A0A178VCC0|A0A178VCC0_ARATH/tr|A0A178VI76|A0A178VI76_ARATH/tr|A0A178W0N9|A0A178W0N9_ARATH/tr|F4KCE5|F4KCE5_ARATH/tr|A0A178UL64|A0A178UL64_ARATH/tr|A0A178UTH3|A0A178UTH3_ARATH		4.37	0		0	2	MASCOT		T
	P20200500880_1,13925	R.VEIIANDQGNR.T	1228.63	-0.00023	2	1	47.24	0	0.000967	0|0	sp|P22953|MD37E_ARATH/sp|Q9C7X7|HSP7N_ARATH/sp|P22954|MD37D_ARATH/sp|Q9LHA8|MD37C_ARATH/sp|O65719|HSP7C_ARATH/tr|A0A178VCC0|A0A178VCC0_ARATH/tr|A0A178VI76|A0A178VI76_ARATH/tr|A0A178W0N9|A0A178W0N9_ARATH/tr|F4KCE5|F4KCE5_ARATH/tr|A0A178UL64|A0A178UL64_ARATH/tr|A0A178UTH3|A0A178UTH3_ARATH		4.37	0		0	2	MASCOT		T
	P20200500880_1,14232	R.VEIIANDQGNR.T	1228.63	-0.00131	2	1	27.74	0	0.0943	0|0	sp|P22953|MD37E_ARATH/sp|Q9C7X7|HSP7N_ARATH/sp|P22954|MD37D_ARATH/sp|Q9LHA8|MD37C_ARATH/sp|O65719|HSP7C_ARATH/tr|A0A178VCC0|A0A178VCC0_ARATH/tr|A0A178VI76|A0A178VI76_ARATH/tr|A0A178W0N9|A0A178W0N9_ARATH/tr|F4KCE5|F4KCE5_ARATH/tr|A0A178UL64|A0A178UL64_ARATH/tr|A0A178UTH3|A0A178UTH3_ARATH		4.37	0		0	2	MASCOT		T
$31-1	tr|A0A2P2CLF9|A0A2P2CLF9_ARATH ATP synthase subunit alpha OS=Arabidopsis thaliana OX=3702 GN=atp1 PE=3 SV=1	21	16	0.2761	55102.8	6.01
	P20200500880_1,14777	K.APGILER.K	755.441	3e-05	2	1	20.14	0	0.203	0|0	sp|P92549|ATPAM_ARATH/tr|A7KNE3|A7KNE3_ARATH/tr|A0A2P2CLF9|A0A2P2CLF9_ARATH/tr|G1C2Z0|G1C2Z0_ARATH/tr|A0A178U7B7|A0A178U7B7_ARATH/tr|F4IMB5|F4IMB5_ARATH/tr|G1C2S9|G1C2S9_ARATH		6.05	0		0	2	MASCOT		T
	P20200500880_1,38036	K.AVDSLVPIGR.G	1026.59	0.00066	2	1	28.52	0	0.0462	0|0	sp|P92549|ATPAM_ARATH/tr|A7KNE3|A7KNE3_ARATH/tr|A0A2P2CLF9|A0A2P2CLF9_ARATH/tr|G1C2Z0|G1C2Z0_ARATH/tr|A0A178U7B7|A0A178U7B7_ARATH/tr|F4IMB5|F4IMB5_ARATH/tr|G1C2S9|G1C2S9_ARATH		5.88	0		0	2	MASCOT		T
	P20200500880_1,4135	K.GALSDHEQR.R	1012.48	0.00165	2	1	47.5	0	0.000699	0|0	sp|P92549|ATPAM_ARATH/tr|A7KNE3|A7KNE3_ARATH/tr|A0A2P2CLF9|A0A2P2CLF9_ARATH/tr|G1C2Z0|G1C2Z0_ARATH/tr|A0A178U7B7|A0A178U7B7_ARATH/tr|F4IMB5|F4IMB5_ARATH/tr|G1C2S9|G1C2S9_ARATH		5.32	0		0	2	MASCOT		T
	P20200500880_1,23710	K.LELAQYR.E	892.489	-2e-05	2	1	29.52	0	0.0885	0|0	sp|P92549|ATPAM_ARATH/tr|A7KNE3|A7KNE3_ARATH/tr|A0A2P2CLF9|A0A2P2CLF9_ARATH/tr|G1C2Z0|G1C2Z0_ARATH/tr|A0A178U7B7|A0A178U7B7_ARATH/tr|F4IMB5|F4IMB5_ARATH/tr|G1C2S9|G1C2S9_ARATH		6	0		0	2	MASCOT		T
	P20200500880_1,58525	K.MELDAFLK.E	966.496	0.00013	2	1	28.34	0	0.0978	0|0	sp|P92549|ATPAM_ARATH/tr|A0A2P2CLF9|A0A2P2CLF9_ARATH		4.37	0		0	2	MASCOT		T
	P20200500880_1,5137	K.QAVAYR.Q	707.383	0.00032	2	1	24.54	0	0.234	0|0	sp|P92549|ATPAM_ARATH/tr|A7KNE3|A7KNE3_ARATH/tr|A0A2P2CLF9|A0A2P2CLF9_ARATH/tr|G1C2Z0|G1C2Z0_ARATH/tr|A0A178U7B7|A0A178U7B7_ARATH/tr|F4IMB5|F4IMB5_ARATH/tr|G1C2S9|G1C2S9_ARATH		8.75	0		0	2	MASCOT		T
	P20200500880_1,34811	K.QPQYAPLPIEK.Q	1283.7	-0.00058	2	1	48.29	0	0.000745	0|0	sp|P92549|ATPAM_ARATH/tr|A7KNE3|A7KNE3_ARATH/tr|A0A2P2CLF9|A0A2P2CLF9_ARATH/tr|G1C2Z0|G1C2Z0_ARATH/tr|A0A178U7B7|A0A178U7B7_ARATH/tr|F4IMB5|F4IMB5_ARATH/tr|G1C2S9|G1C2S9_ARATH		6	0		0	2	MASCOT		T
	P20200500880_1,54733	K.TTIAIDTILNQK.Q	1330.76	0.00052	2	1	40.43	0	0.00519	0|0	sp|P92549|ATPAM_ARATH/tr|A7KNE3|A7KNE3_ARATH/tr|A0A2P2CLF9|A0A2P2CLF9_ARATH/tr|G1C2Z0|G1C2Z0_ARATH/tr|A0A178U7B7|A0A178U7B7_ARATH/tr|F4IMB5|F4IMB5_ARATH/tr|G1C2S9|G1C2S9_ARATH		5.5	0		0	2	MASCOT		T
	P20200500880_1,55054	K.TTIAIDTILNQK.Q	1330.76	-0.00184	2	1	80.72	0	4.59e-07	0|0	sp|P92549|ATPAM_ARATH/tr|A7KNE3|A7KNE3_ARATH/tr|A0A2P2CLF9|A0A2P2CLF9_ARATH/tr|G1C2Z0|G1C2Z0_ARATH/tr|A0A178U7B7|A0A178U7B7_ARATH/tr|F4IMB5|F4IMB5_ARATH/tr|G1C2S9|G1C2S9_ARATH		5.5	0		0	2	MASCOT		T
	P20200500880_1,51856	R.AAELTNLFESR.I	1250.64	-0.00221	2	1	73.65	0	3.82e-06	0|0	sp|P92549|ATPAM_ARATH/tr|A0A2P2CLF9|A0A2P2CLF9_ARATH/tr|G1C2Z0|G1C2Z0_ARATH/tr|A0A178U7B7|A0A178U7B7_ARATH/tr|F4IMB5|F4IMB5_ARATH/tr|G1C2S9|G1C2S9_ARATH		4.53	0		0	2	MASCOT		T
	P20200500880_1,52193	R.AAELTNLFESR.I	1250.64	0.00031	2	1	67.43	0	1.57e-05	0|0	sp|P92549|ATPAM_ARATH/tr|A0A2P2CLF9|A0A2P2CLF9_ARATH/tr|G1C2Z0|G1C2Z0_ARATH/tr|A0A178U7B7|A0A178U7B7_ARATH/tr|F4IMB5|F4IMB5_ARATH/tr|G1C2S9|G1C2S9_ARATH		4.53	0		0	2	MASCOT		T
	P20200500880_1,55729	R.DNGMHALIIYDDLSK.Q	1704.83	0.0296	2	1	20.37	0	0.383	0|0	sp|P92549|ATPAM_ARATH/tr|A7KNE3|A7KNE3_ARATH/tr|A0A2P2CLF9|A0A2P2CLF9_ARATH/tr|G1C2Z0|G1C2Z0_ARATH/tr|A0A178U7B7|A0A178U7B7_ARATH/tr|F4IMB5|F4IMB5_ARATH/tr|G1C2S9|G1C2S9_ARATH		4.41	0		0	2	MASCOT		T
	P20200500880_1,22324	R.ELIIGDR.Q ! R.ELLIGDR.Q	815.462	8e-05	2	1	48.09	0	0.00128	0|0	sp|P56757|ATPA_ARATH/tr|Q8HAW5|Q8HAW5_ARATH/tr|A0A1B1W4S8|A0A1B1W4S8_ARATH/tr|Q3ZVE1|Q3ZVE1_ARATH/tr|Q3ZVE2|Q3ZVE2_ARATH ! tr|A7KNE3|A7KNE3_ARATH/tr|A0A2P2CLF9|A0A2P2CLF9_ARATH/tr|A0A178U7B7|A0A178U7B7_ARATH/tr|F4IMB5|F4IMB5_ARATH/tr|G1C2S9|G1C2S9_ARATH		4.37	0		0	2	MASCOT		T
	P20200500880_1,46682	R.KMELDAFLK.E	1094.59	-0.00117	2	1	28.7	0	0.0898	0|0	sp|P92549|ATPAM_ARATH/tr|A0A2P2CLF9|A0A2P2CLF9_ARATH		6.07	1		0	2	MASCOT		T
	P20200500880_1,13008	R.LTEVLK.Q	702.44	0.0005	2	1	24.37	0	0.337	0|0	sp|P92549|ATPAM_ARATH/tr|A0A2P2CLF9|A0A2P2CLF9_ARATH		6	0		0	2	MASCOT		T
	P20200500880_1,24108	R.QM*SLLLR.R	876.497	0.00293	2	1	40.81	0	0.00724	0|0	sp|P56757|ATPA_ARATH/sp|P92549|ATPAM_ARATH/tr|A0A1B1W4S8|A0A1B1W4S8_ARATH/tr|A7KNE3|A7KNE3_ARATH/tr|A0A2P2CLF9|A0A2P2CLF9_ARATH/tr|G1C2Z0|G1C2Z0_ARATH/tr|Q3ZVE1|Q3ZVE1_ARATH/tr|Q3ZVE2|Q3ZVE2_ARATH/tr|A0A178U7B7|A0A178U7B7_ARATH/tr|F4IMB5|F4IMB5_ARATH/tr|G1C2S9|G1C2S9_ARATH		9.75	0	15.994919 Oxidation (M)	0	2	MASCOT		T
	P20200500880_1,39556	R.QMSLLLR.R	860.502	-0.00031	2	1	37.95	0	0.00937	0|0	sp|P56757|ATPA_ARATH/sp|P92549|ATPAM_ARATH/tr|A0A1B1W4S8|A0A1B1W4S8_ARATH/tr|A7KNE3|A7KNE3_ARATH/tr|A0A2P2CLF9|A0A2P2CLF9_ARATH/tr|G1C2Z0|G1C2Z0_ARATH/tr|Q3ZVE1|Q3ZVE1_ARATH/tr|Q3ZVE2|Q3ZVE2_ARATH/tr|A0A178U7B7|A0A178U7B7_ARATH/tr|F4IMB5|F4IMB5_ARATH/tr|G1C2S9|G1C2S9_ARATH		9.75	0		0	2	MASCOT		T
	P20200500880_1,39894	R.QMSLLLR.R	860.502	0.00025	2	1	38.65	0	0.00829	0|0	sp|P56757|ATPA_ARATH/sp|P92549|ATPAM_ARATH/tr|A0A1B1W4S8|A0A1B1W4S8_ARATH/tr|A7KNE3|A7KNE3_ARATH/tr|A0A2P2CLF9|A0A2P2CLF9_ARATH/tr|G1C2Z0|G1C2Z0_ARATH/tr|Q3ZVE1|Q3ZVE1_ARATH/tr|Q3ZVE2|Q3ZVE2_ARATH/tr|A0A178U7B7|A0A178U7B7_ARATH/tr|F4IMB5|F4IMB5_ARATH/tr|G1C2S9|G1C2S9_ARATH		9.75	0		0	2	MASCOT		T
	P20200500880_1,20142	R.TGSIVDVPAGK.A	1043.57	-0.00056	2	1	76.01	0	1.57e-06	0|0	sp|P92549|ATPAM_ARATH/tr|A7KNE3|A7KNE3_ARATH/tr|A0A2P2CLF9|A0A2P2CLF9_ARATH/tr|G1C2Z0|G1C2Z0_ARATH/tr|A0A178U7B7|A0A178U7B7_ARATH/tr|F4IMB5|F4IMB5_ARATH/tr|G1C2S9|G1C2S9_ARATH		5.5	0		0	2	MASCOT		T
	P20200500880_1,20263	R.VVDAM*GVPIDGK.G	1216.62	-0.00013	2	1	39.9	0	0.00689	0|0	sp|P92549|ATPAM_ARATH/tr|A7KNE3|A7KNE3_ARATH/tr|A0A2P2CLF9|A0A2P2CLF9_ARATH/tr|G1C2Z0|G1C2Z0_ARATH/tr|A0A178U7B7|A0A178U7B7_ARATH/tr|F4IMB5|F4IMB5_ARATH/tr|G1C2S9|G1C2S9_ARATH		4.21	0	15.994919 Oxidation (M)	0	2	MASCOT		T
	P20200500880_1,34578	R.VVDAMGVPIDGK.G	1200.63	-0.00128	2	1	59.77	0	6.26e-05	0|0	sp|P92549|ATPAM_ARATH/tr|A7KNE3|A7KNE3_ARATH/tr|A0A2P2CLF9|A0A2P2CLF9_ARATH/tr|G1C2Z0|G1C2Z0_ARATH/tr|A0A178U7B7|A0A178U7B7_ARATH/tr|F4IMB5|F4IMB5_ARATH/tr|G1C2S9|G1C2S9_ARATH		4.21	0		0	2	MASCOT		T
$32-1	sp|Q0WNJ6|CLAH1_ARATH Clathrin heavy chain 1 OS=Arabidopsis thaliana OX=3702 GN=CHC1 PE=1 SV=1	17	16	0.1026	193243	5.26
$32-2	tr|A0A178V904|A0A178V904_ARATH Clathrin heavy chain OS=Arabidopsis thaliana OX=3702 GN=AXX17_At3g11020 PE=3 SV=1	17	16	0.1026	193243	5.26
	P20200500880_1,36444	K.AGLYIQSLK.H	992.577	-0.00544	2	1	21.3	0	0.357	0|0	sp|Q0WNJ6|CLAH1_ARATH/sp|Q0WLB5|CLAH2_ARATH/tr|A0A178VB65|A0A178VB65_ARATH/tr|A0A178V904|A0A178V904_ARATH		8.63	0		0	2	MASCOT		T
	P20200500880_1,42352	K.EAAELAAESPQGILR.T	1554.81	-0.00216	2	1	43.24	0	0.00319	0|0	sp|Q0WNJ6|CLAH1_ARATH/sp|Q0WLB5|CLAH2_ARATH/tr|A0A178VB65|A0A178VB65_ARATH/tr|A0A178V904|A0A178V904_ARATH		4.25	0		0	2	MASCOT		T
	P20200500880_1,28657	K.GNM*QLFSVDQQR.S	1438.67	-0.00238	2	1	31.82	0	0.0295	0|0	sp|Q0WNJ6|CLAH1_ARATH/sp|Q0WLB5|CLAH2_ARATH/tr|A0A178VB65|A0A178VB65_ARATH/tr|A0A178V904|A0A178V904_ARATH		5.84	0	15.994919 Oxidation (M)	0	2	MASCOT		T
	P20200500880_1,19996	K.ILIYSK.Q ! K.ILIYSK.E	736.46	8e-05	2	1	30.63	0	0.00908	0|0	sp|Q0WNJ6|CLAH1_ARATH/sp|Q0WLB5|CLAH2_ARATH/tr|A0A178VB65|A0A178VB65_ARATH/tr|A0A178V904|A0A178V904_ARATH ! sp|Q9C7I9|ARFT_ARATH/sp|Q9C8N9|ARFU_ARATH/tr|A0A2H1ZEC0|A0A2H1ZEC0_ARATH/tr|A0A178WIM1|A0A178WIM1_ARATH		8.59	0		0	2	MASCOT		T
	P20200500880_1,34764	K.LNSYESLELSR.L	1310.66	0.0027	2	1	37.41	0	0.0121	0|0	sp|Q0WNJ6|CLAH1_ARATH/sp|Q0WLB5|CLAH2_ARATH/tr|A0A178VB65|A0A178VB65_ARATH/tr|A0A178V904|A0A178V904_ARATH		4.53	0		0	2	MASCOT		T
	P20200500880_1,8039	K.SPEQVSAAVK.A	1015.54	-0.00227	2	1	22.64	0	0.345	0|0	sp|Q0WNJ6|CLAH1_ARATH/sp|Q0WLB5|CLAH2_ARATH/tr|A0A178VB65|A0A178VB65_ARATH/tr|A0A178V904|A0A178V904_ARATH		5.72	0		0	2	MASCOT		T
	P20200500880_1,30284	K.VANVELYYK.A	1098.58	-0.00036	2	1	49.22	0	0.000555	0|0	sp|Q0WNJ6|CLAH1_ARATH/sp|Q0WLB5|CLAH2_ARATH/tr|A0A178VB65|A0A178VB65_ARATH/tr|A0A178V904|A0A178V904_ARATH		5.97	0		0	2	MASCOT		T
	P20200500880_1,44947	K.VDSELIYAYAK.I	1271.65	0.0058	2	1	51.3	0	0.000427	0|0	sp|Q0WNJ6|CLAH1_ARATH/sp|Q0WLB5|CLAH2_ARATH/tr|A0A178VB65|A0A178VB65_ARATH/tr|A0A178V904|A0A178V904_ARATH		4.37	0		0	2	MASCOT		T
	P20200500880_1,59386	R.ADDTTQFLEVIR.A	1407.71	0.00412	2	1	31.99	0	0.146	0|0	sp|Q0WNJ6|CLAH1_ARATH/tr|A0A178V904|A0A178V904_ARATH		4.03	0		0	2	MASCOT		T
	P20200500880_1,13711	R.ESNFYDAEK.T	1102.47	0.00125	2	1	27.05	0	0.0202	0|0	sp|Q0WNJ6|CLAH1_ARATH/sp|Q0WLB5|CLAH2_ARATH/tr|A0A178VB65|A0A178VB65_ARATH/tr|A0A178V904|A0A178V904_ARATH		4.14	0		0	2	MASCOT		T
	P20200500880_1,35505	R.GNLPGAENLVVQR.F	1366.74	-0.00096	2	1	46.58	0	0.00122	0|0	sp|Q0WNJ6|CLAH1_ARATH/sp|Q0WLB5|CLAH2_ARATH/tr|A0A178VB65|A0A178VB65_ARATH/tr|A0A178V904|A0A178V904_ARATH		6	0		0	2	MASCOT		T
	P20200500880_1,28857	R.GQCDEELINVTNK.N	1519.71	-0.00244	2	1	63.83	0	4.09e-05	0|0	sp|Q0WNJ6|CLAH1_ARATH/sp|Q0WLB5|CLAH2_ARATH/tr|A0A178VB65|A0A178VB65_ARATH/tr|A0A178V904|A0A178V904_ARATH		4.14	0		0	2	MASCOT		T
	P20200500880_1,35921	R.LYDEALYEAAK.I	1285.63	-0.00231	2	1	27.72	0	0.259	0|0	sp|Q0WNJ6|CLAH1_ARATH/sp|Q0WLB5|CLAH2_ARATH/tr|A0A178VB65|A0A178VB65_ARATH/tr|A0A178V904|A0A178V904_ARATH		4.14	0		0	2	MASCOT		T
	P20200500880_1,59169	R.QLIDQVVSTALPESK.S	1627.89	0.0018	2	1	54.24	0	0.000464	0|0	sp|Q0WNJ6|CLAH1_ARATH/sp|Q0WLB5|CLAH2_ARATH/tr|A0A178VB65|A0A178VB65_ARATH/tr|A0A178V904|A0A178V904_ARATH		4.37	0		0	2	MASCOT		T
	P20200500880_1,59250	R.QLIDQVVSTALPESK.S	1627.89	-0.00073	3	1	28.74	0	0.158	0|0	sp|Q0WNJ6|CLAH1_ARATH/sp|Q0WLB5|CLAH2_ARATH/tr|A0A178VB65|A0A178VB65_ARATH/tr|A0A178V904|A0A178V904_ARATH		4.37	0		0	2	MASCOT		T
	P20200500880_1,31891	R.TANLANNQIINYK.C	1476.78	-0.00113	2	1	32.01	0	0.0538	0|0	sp|Q0WNJ6|CLAH1_ARATH/sp|Q0WLB5|CLAH2_ARATH/tr|A0A178VB65|A0A178VB65_ARATH/tr|A0A178V904|A0A178V904_ARATH		8.26	0		0	2	MASCOT		T
	P20200500880_1,18467	R.VVDIMR.K	732.407	-0.00225	2	1	20.83	0	0.679	0|0	sp|Q0WNJ6|CLAH1_ARATH/sp|Q0WLB5|CLAH2_ARATH/tr|A0A178VB65|A0A178VB65_ARATH/tr|A0A178V904|A0A178V904_ARATH		5.81	0		0	2	MASCOT		T
$33-1	sp|P83484|ATPBN_ARATH ATP synthase subunit beta-2, mitochondrial OS=Arabidopsis thaliana OX=3702 GN=At5g08690 PE=1 SV=1	25	15	0.3633	59712.3	6.18
$33-2	tr|A0A178UQU4|A0A178UQU4_ARATH ATP synthase subunit beta OS=Arabidopsis thaliana OX=3702 GN=AXX17_At5g08610 PE=3 SV=1	25	15	0.3633	59712.3	6.18
$33-3	tr|A0A178UFZ5|A0A178UFZ5_ARATH AAA domain-containing protein OS=Arabidopsis thaliana OX=3702 GN=AXX17_At5g08600 PE=3 SV=1	25	15	0.3614	59957.5	6.18
$33-4	sp|Q9C5A9|ATPBO_ARATH ATP synthase subunit beta-3, mitochondrial OS=Arabidopsis thaliana OX=3702 GN=At5g08680 PE=1 SV=1	25	15	0.3614	59858.4	6.06
$33-5	sp|P83483|ATPBM_ARATH ATP synthase subunit beta-1, mitochondrial OS=Arabidopsis thaliana OX=3702 GN=At5g08670 PE=1 SV=1	25	15	0.3633	59670.2	6.18
	P20200500880_1,56529	K.ENINSFQGLLDGK.Y	1434.72	-0.00061	2	1	57.27	0	0.000151	0|0	sp|Q9C5A9|ATPBO_ARATH/sp|P83483|ATPBM_ARATH/sp|P83484|ATPBN_ARATH/tr|A0A178UQU4|A0A178UQU4_ARATH/tr|A0A178UFZ5|A0A178UFZ5_ARATH/tr|Q0WM57|Q0WM57_ARATH/tr|Q8H135|Q8H135_ARATH		4.37	0		0	2	MASCOT		T
	P20200500880_1,41186	K.IGLFGGAGVGK.T	975.562	-0.00352	2	1	37.55	0	0.0446	0|0	sp|Q9C5A9|ATPBO_ARATH/sp|P83483|ATPBM_ARATH/sp|P83484|ATPBN_ARATH/sp|P19366|ATPB_ARATH/tr|A0A1B1W4V2|A0A1B1W4V2_ARATH/tr|A0A178UQU4|A0A178UQU4_ARATH/tr|A0A178UFZ5|A0A178UFZ5_ARATH/tr|Q8H135|Q8H135_ARATH/tr|A0A178UB86|A0A178UB86_ARATH		8.75	0		0	2	MASCOT		T
	P20200500880_1,41526	K.IGLFGGAGVGK.T	975.562	-0.0002	2	1	40.73	0	0.00528	0|0	sp|Q9C5A9|ATPBO_ARATH/sp|P83483|ATPBM_ARATH/sp|P83484|ATPBN_ARATH/sp|P19366|ATPB_ARATH/tr|A0A1B1W4V2|A0A1B1W4V2_ARATH/tr|A0A178UQU4|A0A178UQU4_ARATH/tr|A0A178UFZ5|A0A178UFZ5_ARATH/tr|Q8H135|Q8H135_ARATH/tr|A0A178UB86|A0A178UB86_ARATH		8.75	0		0	2	MASCOT		T
	P20200500880_1,4470	K.KTYDYGGK.G	931.452	-0.00168	2	1	21.44	0	0.25	0|0	sp|Q9C5A9|ATPBO_ARATH/sp|P83483|ATPBM_ARATH/sp|P83484|ATPBN_ARATH/tr|A0A178UQU4|A0A178UQU4_ARATH/tr|A0A178UFZ5|A0A178UFZ5_ARATH/tr|A0A178UB86|A0A178UB86_ARATH		8.43	1		0	2	MASCOT		T
	P20200500880_1,66448	K.TVLIM*ELINNVAK.A	1473.83	-0.0025	2	1	67.35	0	8.92e-06	0|0	sp|Q9C5A9|ATPBO_ARATH/sp|P83483|ATPBM_ARATH/sp|P83484|ATPBN_ARATH/tr|A0A178UQU4|A0A178UQU4_ARATH/tr|A0A178UFZ5|A0A178UFZ5_ARATH/tr|Q8H135|Q8H135_ARATH/tr|A0A178UB86|A0A178UB86_ARATH/tr|Q42052|Q42052_ARATH		5.66	0	15.994919 Oxidation (M)	0	2	MASCOT		T
	P20200500880_1,69035	K.TVLIMELINNVAK.A	1457.84	-0.00254	2	1	60.09	0	4.15e-05	0|0	sp|Q9C5A9|ATPBO_ARATH/sp|P83483|ATPBM_ARATH/sp|P83484|ATPBN_ARATH/tr|A0A178UQU4|A0A178UQU4_ARATH/tr|A0A178UFZ5|A0A178UFZ5_ARATH/tr|Q8H135|Q8H135_ARATH/tr|A0A178UB86|A0A178UB86_ARATH/tr|Q42052|Q42052_ARATH		5.66	0		0	2	MASCOT		T
	P20200500880_1,41594	K.VLNTGAPITVPVGR.A	1393.82	-0.00015	2	1	46.47	0	0.000464	0|0	sp|Q9C5A9|ATPBO_ARATH/sp|P83483|ATPBM_ARATH/sp|P83484|ATPBN_ARATH/tr|A0A178UQU4|A0A178UQU4_ARATH/tr|A0A178UFZ5|A0A178UFZ5_ARATH/tr|Q8H135|Q8H135_ARATH/tr|A0A178UB86|A0A178UB86_ARATH		9.72	0		0	2	MASCOT		T
	P20200500880_1,5769	K.VLQNYK.N	764.43	-0.00083	2	1	22.72	0	0.33	0|0	sp|Q9C5A9|ATPBO_ARATH/sp|P83483|ATPBM_ARATH/sp|P83484|ATPBN_ARATH/tr|A0A178UQU4|A0A178UQU4_ARATH/tr|A0A178UFZ5|A0A178UFZ5_ARATH/tr|Q0WM57|Q0WM57_ARATH/tr|Q8H135|Q8H135_ARATH/tr|A0A178UB86|A0A178UB86_ARATH		8.56	0		0	2	MASCOT		T
	P20200500880_1,49096	K.VVDLLAPYQR.G	1173.66	-0.00076	2	1	48.16	0	0.0012	0|0	sp|Q9C5A9|ATPBO_ARATH/sp|P83483|ATPBM_ARATH/sp|P83484|ATPBN_ARATH/tr|A0A178UQU4|A0A178UQU4_ARATH/tr|A0A178UFZ5|A0A178UFZ5_ARATH/tr|Q8H135|Q8H135_ARATH/tr|A0A178UB86|A0A178UB86_ARATH		5.81	0		0	2	MASCOT		T
	P20200500880_1,67901	R.DAPALVDLATGQEILATGIK.V	1996.1	0.01336	2	1	78.38	0	1.72e-06	0|0	sp|Q9C5A9|ATPBO_ARATH/sp|P83483|ATPBM_ARATH/sp|P83484|ATPBN_ARATH/tr|A0A178UQU4|A0A178UQU4_ARATH/tr|A0A178UFZ5|A0A178UFZ5_ARATH/tr|Q8H135|Q8H135_ARATH/tr|A0A178UB86|A0A178UB86_ARATH		4.03	0		0	2	MASCOT		T
	P20200500880_1,67923	R.DAPALVDLATGQEILATGIK.V	1996.1	0.00302	3	1	63.15	0	2.36e-05	0|0	sp|Q9C5A9|ATPBO_ARATH/sp|P83483|ATPBM_ARATH/sp|P83484|ATPBN_ARATH/tr|A0A178UQU4|A0A178UQU4_ARATH/tr|A0A178UFZ5|A0A178UFZ5_ARATH/tr|Q8H135|Q8H135_ARATH/tr|A0A178UB86|A0A178UB86_ARATH		4.03	0		0	2	MASCOT		T
	P20200500880_1,7982	R.EGNDLYR.E	866.4	-0.00087	2	1	55.57	0	0.000116	0|0	sp|Q9C5A9|ATPBO_ARATH/sp|P83483|ATPBM_ARATH/sp|P83484|ATPBN_ARATH/tr|A0A178UQU4|A0A178UQU4_ARATH/tr|A0A178UFZ5|A0A178UFZ5_ARATH/tr|Q8H135|Q8H135_ARATH/tr|A0A178UB86|A0A178UB86_ARATH		4.37	0		0	2	MASCOT		T
	P20200500880_1,48587	R.FEDQEGLPPIM*TSLEVQDHPTR.L	2555.21	0.0066	3	1	20.27	0	1.33	0|0	sp|Q9C5A9|ATPBO_ARATH/sp|P83483|ATPBM_ARATH/sp|P83484|ATPBN_ARATH/tr|A0A178UQU4|A0A178UQU4_ARATH/tr|A0A178UFZ5|A0A178UFZ5_ARATH/tr|A0A178UB86|A0A178UB86_ARATH		4.17	0	15.994919 Oxidation (M)	0	2	MASCOT		T
	P20200500880_1,51155	R.FTQANSEVSALLGR.I	1492.78	0.0019	2	1	33.45	0	0.0364	0|0	sp|Q9C5A9|ATPBO_ARATH/sp|P83483|ATPBM_ARATH/sp|P83484|ATPBN_ARATH/tr|A0A178UQU4|A0A178UQU4_ARATH/tr|A0A178UFZ5|A0A178UFZ5_ARATH/tr|Q8H135|Q8H135_ARATH/tr|A0A178UB86|A0A178UB86_ARATH		6	0		0	2	MASCOT		T
	P20200500880_1,51245	R.FTQANSEVSALLGR.I	1492.78	0.00097	3	1	25.09	0	0.533	0|0	sp|Q9C5A9|ATPBO_ARATH/sp|P83483|ATPBM_ARATH/sp|P83484|ATPBN_ARATH/tr|A0A178UQU4|A0A178UQU4_ARATH/tr|A0A178UFZ5|A0A178UFZ5_ARATH/tr|Q8H135|Q8H135_ARATH/tr|A0A178UB86|A0A178UB86_ARATH		6	0		0	2	MASCOT		T
	P20200500880_1,36366	R.IM*NVLGEPIDER.G	1401.7	0.0001	2	1	37.28	0	0.0282	0|0	sp|Q9C5A9|ATPBO_ARATH/sp|P83483|ATPBM_ARATH/sp|P83484|ATPBN_ARATH/tr|A0A178UQU4|A0A178UQU4_ARATH/tr|A0A178UFZ5|A0A178UFZ5_ARATH/tr|Q8H135|Q8H135_ARATH/tr|A0A178UB86|A0A178UB86_ARATH		4.14	0	15.994919 Oxidation (M)	0	2	MASCOT		T
	P20200500880_1,36712	R.IM*NVLGEPIDER.G	1401.7	0	2	1	57.32	0	0.000111	0|0	sp|Q9C5A9|ATPBO_ARATH/sp|P83483|ATPBM_ARATH/sp|P83484|ATPBN_ARATH/tr|A0A178UQU4|A0A178UQU4_ARATH/tr|A0A178UFZ5|A0A178UFZ5_ARATH/tr|Q8H135|Q8H135_ARATH/tr|A0A178UB86|A0A178UB86_ARATH		4.14	0	15.994919 Oxidation (M)	0	2	MASCOT		T
	P20200500880_1,43489	R.IMNVLGEPIDER.G	1385.71	-0.00262	2	1	38	0	0.0331	0|0	sp|Q9C5A9|ATPBO_ARATH/sp|P83483|ATPBM_ARATH/sp|P83484|ATPBN_ARATH/tr|A0A178UQU4|A0A178UQU4_ARATH/tr|A0A178UFZ5|A0A178UFZ5_ARATH/tr|Q8H135|Q8H135_ARATH/tr|A0A178UB86|A0A178UB86_ARATH		4.14	0		0	2	MASCOT		T
	P20200500880_1,47707	R.IMNVLGEPIDER.G	1385.71	-0.00186	2	1	44.48	0	0.00214	0|0	sp|Q9C5A9|ATPBO_ARATH/sp|P83483|ATPBM_ARATH/sp|P83484|ATPBN_ARATH/tr|A0A178UQU4|A0A178UQU4_ARATH/tr|A0A178UFZ5|A0A178UFZ5_ARATH/tr|Q8H135|Q8H135_ARATH/tr|A0A178UB86|A0A178UB86_ARATH		4.14	0		0	2	MASCOT		T
	P20200500880_1,48053	R.IMNVLGEPIDER.G	1385.71	-0.00088	2	1	52.64	0	0.000298	0|0	sp|Q9C5A9|ATPBO_ARATH/sp|P83483|ATPBM_ARATH/sp|P83484|ATPBN_ARATH/tr|A0A178UQU4|A0A178UQU4_ARATH/tr|A0A178UFZ5|A0A178UFZ5_ARATH/tr|Q8H135|Q8H135_ARATH/tr|A0A178UB86|A0A178UB86_ARATH		4.14	0		0	2	MASCOT		T
	P20200500880_1,63701	R.IPSAVGYQPTLASDLGALQER.I	2186.15	-0.00039	3	1	64.57	0	2.2e-05	0|0	sp|Q9C5A9|ATPBO_ARATH/sp|P83483|ATPBM_ARATH/sp|P83484|ATPBN_ARATH/tr|A0A178UQU4|A0A178UQU4_ARATH/tr|A0A178UFZ5|A0A178UFZ5_ARATH/tr|Q8H135|Q8H135_ARATH/tr|A0A178UB86|A0A178UB86_ARATH		4.37	0		0	2	MASCOT		T
	P20200500880_1,64270	R.QISELGIYPAVDPLDSTSR.M	2061.05	-0.00432	2	1	59.45	0	8.78e-05	0|0	sp|Q9C5A9|ATPBO_ARATH/sp|P83483|ATPBM_ARATH/sp|P83484|ATPBN_ARATH/tr|A0A178UQU4|A0A178UQU4_ARATH/tr|A0A178UFZ5|A0A178UFZ5_ARATH/tr|Q0WM57|Q0WM57_ARATH/tr|Q8H135|Q8H135_ARATH/tr|A0A178UB86|A0A178UB86_ARATH		4.03	0		0	2	MASCOT		T
	P20200500880_1,22934	R.TIAM*DGTEGLVR.G	1278.64	0.00011	2	1	44.53	0	0.00276	0|0	sp|Q9C5A9|ATPBO_ARATH/sp|P83483|ATPBM_ARATH/sp|P83484|ATPBN_ARATH/tr|A0A178UQU4|A0A178UQU4_ARATH/tr|A0A178UFZ5|A0A178UFZ5_ARATH/tr|Q8H135|Q8H135_ARATH/tr|A0A178UB86|A0A178UB86_ARATH		4.37	0	15.994919 Oxidation (M)	0	2	MASCOT		T
	P20200500880_1,23489	R.TIAM*DGTEGLVR.G	1278.64	-0.00109	2	1	47.36	0	0.00146	0|0	sp|Q9C5A9|ATPBO_ARATH/sp|P83483|ATPBM_ARATH/sp|P83484|ATPBN_ARATH/tr|A0A178UQU4|A0A178UQU4_ARATH/tr|A0A178UFZ5|A0A178UFZ5_ARATH/tr|Q8H135|Q8H135_ARATH/tr|A0A178UB86|A0A178UB86_ARATH		4.37	0	15.994919 Oxidation (M)	0	2	MASCOT		T
	P20200500880_1,35086	R.TIAMDGTEGLVR.G	1262.64	0.00019	2	1	30.55	0	0.0728	0|0	sp|Q9C5A9|ATPBO_ARATH/sp|P83483|ATPBM_ARATH/sp|P83484|ATPBN_ARATH/tr|A0A178UQU4|A0A178UQU4_ARATH/tr|A0A178UFZ5|A0A178UFZ5_ARATH/tr|Q8H135|Q8H135_ARATH/tr|A0A178UB86|A0A178UB86_ARATH		4.37	0		0	2	MASCOT		T
$34-1	tr|A0A2H1ZEA9|A0A2H1ZEA9_ARATH Aminomethyltransferase OS=Arabidopsis thaliana OX=3702 GN=At1g11860 PE=3 SV=1	25	15	0.4019	46351.6	8.91
$34-2	tr|A0A178WFZ3|A0A178WFZ3_ARATH Aminomethyltransferase OS=Arabidopsis thaliana OX=3702 GN=AXX17_At1g12220 PE=3 SV=1	25	15	0.4167	44444.3	8.55
$34-3	sp|O65396|GCST_ARATH Aminomethyltransferase, mitochondrial OS=Arabidopsis thaliana OX=3702 GN=GDCST PE=2 SV=1	25	15	0.4167	44444.3	8.55
	P20200500880_1,6072	K.DGPTIR.R	658.352	0.00028	2	1	27.61	0	0.056	0|0	sp|O65396|GCST_ARATH/tr|A0A2H1ZEA9|A0A2H1ZEA9_ARATH/tr|A0A178WFZ3|A0A178WFZ3_ARATH		5.84	0		0	2	MASCOT		T
	P20200500880_1,9599	K.DSIM*DSTVNCR.E	1313.55	0.00349	2	1	40.27	0	0.000766	0|0	sp|O65396|GCST_ARATH/tr|A0A2H1ZEA9|A0A2H1ZEA9_ARATH/tr|A0A178WFZ3|A0A178WFZ3_ARATH		4.21	0	15.994919 Oxidation (M)	0	2	MASCOT		T
	P20200500880_1,22629	K.DSIMDSTVNCR.E	1297.55	0.00065	2	1	27.49	0	0.027	0|0	sp|O65396|GCST_ARATH/tr|A0A2H1ZEA9|A0A2H1ZEA9_ARATH/tr|A0A178WFZ3|A0A178WFZ3_ARATH		4.21	0		0	2	MASCOT		T
	P20200500880_1,20431	K.GGAIDDSVITK.V	1075.56	4e-05	2	1	50.12	0	0.000866	0|0	sp|O65396|GCST_ARATH/tr|A0A2H1ZEA9|A0A2H1ZEA9_ARATH/tr|A0A178WFZ3|A0A178WFZ3_ARATH		4.21	0		0	2	MASCOT		T
	P20200500880_1,42464	K.IGEITSGGFSPNLK.K	1419.75	-0.00023	2	1	86.27	0	1.88e-07	0|0	sp|O65396|GCST_ARATH/tr|A0A2H1ZEA9|A0A2H1ZEA9_ARATH/tr|A0A178WFZ3|A0A178WFZ3_ARATH		6	0		0	2	MASCOT		T
	P20200500880_1,9678	K.M*PFVATK.Y	809.423	-0.00021	2	1	22.34	0	0.299	0|0	sp|O65396|GCST_ARATH/tr|A0A2H1ZEA9|A0A2H1ZEA9_ARATH/tr|A0A178WFZ3|A0A178WFZ3_ARATH		8.5	0	15.994919 Oxidation (M)	0	2	MASCOT		T
	P20200500880_1,65027	K.M*VPFAGWSMPIQYK.D	1670.81	-0.00314	2	1	40.89	0	0.00445	0|0	sp|O65396|GCST_ARATH/tr|A0A2H1ZEA9|A0A2H1ZEA9_ARATH/tr|A0A178WFZ3|A0A178WFZ3_ARATH		8.34	0	15.994919 Oxidation (M)	0	2	MASCOT		T
	P20200500880_1,22288	K.MPFVATK.Y	793.428	0.00071	2	1	33.29	0	0.0316	0|0	sp|O65396|GCST_ARATH/tr|A0A2H1ZEA9|A0A2H1ZEA9_ARATH/tr|A0A178WFZ3|A0A178WFZ3_ARATH		8.5	0		0	2	MASCOT		T
	P20200500880_1,22608	K.MPFVATK.Y	793.428	0.00083	2	1	29.09	0	0.0809	0|0	sp|O65396|GCST_ARATH/tr|A0A2H1ZEA9|A0A2H1ZEA9_ARATH/tr|A0A178WFZ3|A0A178WFZ3_ARATH		8.5	0		0	2	MASCOT		T
	P20200500880_1,23319	K.NIAMGYVK.S	895.471	0.0005	2	1	22.32	0	0.32	0|0	sp|O65396|GCST_ARATH/tr|A0A2H1ZEA9|A0A2H1ZEA9_ARATH/tr|A0A178WFZ3|A0A178WFZ3_ARATH		8.59	0		0	2	MASCOT		T
	P20200500880_1,23634	K.NIAMGYVK.S	895.471	-0.00024	2	1	25.18	0	0.186	0|0	sp|O65396|GCST_ARATH/tr|A0A2H1ZEA9|A0A2H1ZEA9_ARATH/tr|A0A178WFZ3|A0A178WFZ3_ARATH		8.59	0		0	2	MASCOT		T
	P20200500880_1,67122	R.AEGGFLGADVILQQLK.D	1658.91	-0.00125	2	1	95.02	0	2.06e-08	0|0	sp|O65396|GCST_ARATH/tr|A0A2H1ZEA9|A0A2H1ZEA9_ARATH/tr|A0A178WFZ3|A0A178WFZ3_ARATH		4.37	0		0	2	MASCOT		T
	P20200500880_1,67129	R.AEGGFLGADVILQQLK.D	1658.91	0.00094	3	1	59.1	0	8.09e-05	0|0	sp|O65396|GCST_ARATH/tr|A0A2H1ZEA9|A0A2H1ZEA9_ARATH/tr|A0A178WFZ3|A0A178WFZ3_ARATH		4.37	0		0	2	MASCOT		T
	P20200500880_1,5197	R.GKPYEGSITK.M	1079.57	0	3	1	39.78	0	0.00764	0|0	sp|O65396|GCST_ARATH/tr|A0A2H1ZEA9|A0A2H1ZEA9_ARATH/tr|A0A178WFZ3|A0A178WFZ3_ARATH		8.5	0		0	2	MASCOT		T
	P20200500880_1,5210	R.GKPYEGSITK.M	1079.57	-0.00121	2	1	36.71	0	0.0163	0|0	sp|O65396|GCST_ARATH/tr|A0A2H1ZEA9|A0A2H1ZEA9_ARATH/tr|A0A178WFZ3|A0A178WFZ3_ARATH		8.5	0		0	2	MASCOT		T
	P20200500880_1,9443	R.LTGLGAR.D	687.415	-0.00063	2	1	38.63	0	0.0176	0|0	sp|O65396|GCST_ARATH/tr|A0A2H1ZEA9|A0A2H1ZEA9_ARATH/tr|A0A178WFZ3|A0A178WFZ3_ARATH		9.75	0		0	2	MASCOT		T
	P20200500880_1,64866	R.RAEGGFLGADVILQQLK.D	1815.01	5e-05	3	1	57.66	0	7.42e-05	0|0	sp|O65396|GCST_ARATH/tr|A0A2H1ZEA9|A0A2H1ZEA9_ARATH/tr|A0A178WFZ3|A0A178WFZ3_ARATH		6.07	1		0	2	MASCOT		T
	P20200500880_1,2491	R.SHSEVHDESGNK.I	1325.57	-0.00033	3	1	30.62	0	0.0191	0|0	sp|O65396|GCST_ARATH/tr|A0A2H1ZEA9|A0A2H1ZEA9_ARATH/tr|A0A178WFZ3|A0A178WFZ3_ARATH		5.26	0		0	2	MASCOT		T
	P20200500880_1,2502	R.SHSEVHDESGNK.I	1325.57	-0.00117	2	1	59.87	0	2.16e-05	0|0	sp|O65396|GCST_ARATH/tr|A0A2H1ZEA9|A0A2H1ZEA9_ARATH/tr|A0A178WFZ3|A0A178WFZ3_ARATH		5.26	0		0	2	MASCOT		T
	P20200500880_1,65584	R.SLLALQGPLAAPVLQHLTK.E	1970.18	-0.00057	3	1	41.6	0	0.000474	0|0	sp|O65396|GCST_ARATH/tr|A0A2H1ZEA9|A0A2H1ZEA9_ARATH/tr|A0A178WFZ3|A0A178WFZ3_ARATH		8.49	0		0	2	MASCOT		T
	P20200500880_1,65609	R.SLLALQGPLAAPVLQHLTK.E	1970.18	0.00276	2	1	31.81	0	0.0457	0|0	sp|O65396|GCST_ARATH/tr|A0A2H1ZEA9|A0A2H1ZEA9_ARATH/tr|A0A178WFZ3|A0A178WFZ3_ARATH		8.49	0		0	2	MASCOT		T
	P20200500880_1,56793	R.TGYTGEDGFEISVPDEHAVDLAK.A	2450.14	-0.00168	3	1	68.07	0	6.88e-06	0|0	sp|O65396|GCST_ARATH/tr|A0A2H1ZEA9|A0A2H1ZEA9_ARATH/tr|A0A178WFZ3|A0A178WFZ3_ARATH		4.01	0		0	2	MASCOT		T
	P20200500880_1,35639	R.VGFFSSGPPAR.S	1121.57	-0.00109	2	1	31.43	0	0.211	0|0	sp|O65396|GCST_ARATH/tr|A0A2H1ZEA9|A0A2H1ZEA9_ARATH/tr|A0A178WFZ3|A0A178WFZ3_ARATH		9.72	0		0	2	MASCOT		T
	P20200500880_1,35980	R.VGFFSSGPPAR.S	1121.57	-0.00165	2	1	51.51	0	0.000586	0|0	sp|O65396|GCST_ARATH/tr|A0A2H1ZEA9|A0A2H1ZEA9_ARATH/tr|A0A178WFZ3|A0A178WFZ3_ARATH		9.72	0		0	2	MASCOT		T
	P20200500880_1,36329	R.VGFFSSGPPAR.S	1121.57	-0.00049	2	1	27.77	0	0.494	0|0	sp|O65396|GCST_ARATH/tr|A0A2H1ZEA9|A0A2H1ZEA9_ARATH/tr|A0A178WFZ3|A0A178WFZ3_ARATH		9.72	0		0	2	MASCOT		T
$35-1	sp|Q9FX54|G3PC2_ARATH Glyceraldehyde-3-phosphate dehydrogenase GAPC2, cytosolic OS=Arabidopsis thaliana OX=3702 GN=GAPC2 PE=1 SV=1	19	15	0.5118	36912.8	6.67
$35-2	sp|P25858|G3PC1_ARATH Glyceraldehyde-3-phosphate dehydrogenase GAPC1, cytosolic OS=Arabidopsis thaliana OX=3702 GN=GAPC1 PE=1 SV=2	19	15	0.5118	36913.8	6.62
$35-3	tr|A0A178W4Q5|A0A178W4Q5_ARATH Glyceraldehyde-3-phosphate dehydrogenase OS=Arabidopsis thaliana OX=3702 GN=AXX17_At1g13910 PE=3 SV=1	19	15	0.5118	36912.8	6.67
	P20200500880_1,5632	K.AATYDEIKK.A	1038.55	-0.00044	2	1	28.16	0	0.0951	0|0	sp|Q9FX54|G3PC2_ARATH/sp|P25858|G3PC1_ARATH/tr|F4HQT1|F4HQT1_ARATH/tr|Q56WJ4|Q56WJ4_ARATH/tr|A0A168L4G8|A0A168L4G8_ARATH/tr|A0A178W4Q5|A0A178W4Q5_ARATH/tr|C0Z2I0|C0Z2I0_ARATH		6.11	1		0	2	MASCOT		T
	P20200500880_1,12321	K.AGIALSDK.F	774.436	-9e-05	2	1	33.33	0	0.0556	0|0	sp|Q9FX54|G3PC2_ARATH/sp|P25858|G3PC1_ARATH/tr|F4HQT1|F4HQT1_ARATH/tr|A0A178VKK2|A0A178VKK2_ARATH/tr|Q56WJ4|Q56WJ4_ARATH/tr|Q56WW5|Q56WW5_ARATH/tr|A0A168L4G8|A0A168L4G8_ARATH/tr|A0A178W4Q5|A0A178W4Q5_ARATH/tr|C0Z2I0|C0Z2I0_ARATH		5.88	0		0	2	MASCOT		T
	P20200500880_1,63633	K.GILGYTEDDVVSTDFVGDNR.S	2172.01	-0.00208	2	1	128.33	0	6.49e-12	0|0	sp|Q9FX54|G3PC2_ARATH/sp|P25858|G3PC1_ARATH/tr|F4HQT1|F4HQT1_ARATH/tr|A0A178VKK2|A0A178VKK2_ARATH/tr|Q56WJ4|Q56WJ4_ARATH/tr|Q56WW5|Q56WW5_ARATH/tr|A0A168L4G8|A0A168L4G8_ARATH/tr|A0A178W4Q5|A0A178W4Q5_ARATH/tr|C0Z2I0|C0Z2I0_ARATH		3.71	0		0	2	MASCOT		T
	P20200500880_1,6641	K.KVVISAPSK.D	928.583	-0.00041	2	1	66.49	0	1e-05	0|0	sp|Q9FX54|G3PC2_ARATH/sp|P25858|G3PC1_ARATH/tr|F4HQT1|F4HQT1_ARATH/tr|A0A178VKK2|A0A178VKK2_ARATH/tr|A0A168L4G8|A0A168L4G8_ARATH/tr|A0A178W4Q5|A0A178W4Q5_ARATH/tr|C0Z2I0|C0Z2I0_ARATH		10	1		0	2	MASCOT		T
	P20200500880_1,23908	K.LTGMSFR.V	811.413	0.00022	2	1	33.68	0	0.0166	0|0	sp|Q9FX54|G3PC2_ARATH/sp|P25858|G3PC1_ARATH/tr|F4HQT1|F4HQT1_ARATH/tr|A0A178VKK2|A0A178VKK2_ARATH/tr|Q56WJ4|Q56WJ4_ARATH/tr|A0A168L4G8|A0A168L4G8_ARATH/tr|A0A178W4Q5|A0A178W4Q5_ARATH/tr|C0Z2I0|C0Z2I0_ARATH		9.75	0		0	2	MASCOT		T
	P20200500880_1,58420	K.LVSWYDNEWGYSSR.V	1761.79	-0.00281	2	1	67.9	0	1.26e-05	0|0	sp|Q9FX54|G3PC2_ARATH/sp|P25858|G3PC1_ARATH/tr|F4HQT1|F4HQT1_ARATH/tr|A0A178VKK2|A0A178VKK2_ARATH/tr|Q56WJ4|Q56WJ4_ARATH/tr|Q56WW5|Q56WW5_ARATH/tr|A0A178W4Q5|A0A178W4Q5_ARATH		4.37	0		0	2	MASCOT		T
	P20200500880_1,57460	K.SDLDIVSNASCTTNCLAPLAK.V	2250.07	0.00212	2	1	55.64	0	0.000419	0|0	sp|Q9FX54|G3PC2_ARATH/sp|P25858|G3PC1_ARATH/tr|A0A178VKK2|A0A178VKK2_ARATH/tr|A0A168L4G8|A0A168L4G8_ARATH/tr|A0A178W4Q5|A0A178W4Q5_ARATH/tr|C0Z2I0|C0Z2I0_ARATH		4.21	0		0	2	MASCOT		T
	P20200500880_1,4029	K.TVDGPSM*K.D	850.398	0.00058	2	1	39.09	0	0.00598	0|0	sp|Q5E924|G3PP2_ARATH/sp|Q9SAJ6|G3PP1_ARATH/sp|Q9FX54|G3PC2_ARATH/sp|P25858|G3PC1_ARATH/tr|F4HQT1|F4HQT1_ARATH/tr|A0A178VKK2|A0A178VKK2_ARATH/tr|A0A178W311|A0A178W311_ARATH/tr|A0A178WL08|A0A178WL08_ARATH/tr|Q56WJ4|Q56WJ4_ARATH/tr|A0A168L4G8|A0A168L4G8_ARATH/tr|A0A178W4Q5|A0A178W4Q5_ARATH/tr|C0Z2I0|C0Z2I0_ARATH		5.5	0	15.994919 Oxidation (M)	0	2	MASCOT		T
	P20200500880_1,5982	K.TVDGPSMK.D	834.403	-0.00022	2	1	28.51	0	0.0784	0|0	sp|Q5E924|G3PP2_ARATH/sp|Q9SAJ6|G3PP1_ARATH/sp|Q9FX54|G3PC2_ARATH/sp|P25858|G3PC1_ARATH/tr|F4HQT1|F4HQT1_ARATH/tr|A0A178VKK2|A0A178VKK2_ARATH/tr|A0A178W311|A0A178W311_ARATH/tr|A0A178WL08|A0A178WL08_ARATH/tr|Q56WJ4|Q56WJ4_ARATH/tr|A0A168L4G8|A0A168L4G8_ARATH/tr|A0A178W4Q5|A0A178W4Q5_ARATH/tr|C0Z2I0|C0Z2I0_ARATH		5.5	0		0	2	MASCOT		T
	P20200500880_1,9505	K.VVISAPSK.D	800.488	0.00022	2	1	20.91	0	0.603	0|0	sp|Q9FX54|G3PC2_ARATH/sp|P25858|G3PC1_ARATH/tr|F4HQT1|F4HQT1_ARATH/tr|A0A178VKK2|A0A178VKK2_ARATH/tr|A0A168L4G8|A0A168L4G8_ARATH/tr|A0A178W4Q5|A0A178W4Q5_ARATH/tr|C0Z2I0|C0Z2I0_ARATH		8.72	0		0	2	MASCOT		T
	P20200500880_1,10775	K.VVISAPSK.D	800.488	-0.00274	2	1	32.54	0	0.0301	0|0	sp|Q9FX54|G3PC2_ARATH/sp|P25858|G3PC1_ARATH/tr|F4HQT1|F4HQT1_ARATH/tr|A0A178VKK2|A0A178VKK2_ARATH/tr|A0A168L4G8|A0A168L4G8_ARATH/tr|A0A178W4Q5|A0A178W4Q5_ARATH/tr|C0Z2I0|C0Z2I0_ARATH		8.72	0		0	2	MASCOT		T
	P20200500880_1,41054	R.AASFNIIPSSTGAAK.A	1434.76	-0.00105	2	1	24.13	0	0.334	0|0	sp|Q9FX54|G3PC2_ARATH/sp|P25858|G3PC1_ARATH/tr|F4HQT1|F4HQT1_ARATH/tr|A0A178VKK2|A0A178VKK2_ARATH/tr|Q56WJ4|Q56WJ4_ARATH/tr|A0A168L4G8|A0A168L4G8_ARATH/tr|A0A178W4Q5|A0A178W4Q5_ARATH/tr|C0Z2I0|C0Z2I0_ARATH		8.8	0		0	2	MASCOT		T
	P20200500880_1,41399	R.AASFNIIPSSTGAAK.A	1434.76	0.00027	2	1	34.33	0	0.0319	0|0	sp|Q9FX54|G3PC2_ARATH/sp|P25858|G3PC1_ARATH/tr|F4HQT1|F4HQT1_ARATH/tr|A0A178VKK2|A0A178VKK2_ARATH/tr|Q56WJ4|Q56WJ4_ARATH/tr|A0A168L4G8|A0A168L4G8_ARATH/tr|A0A178W4Q5|A0A178W4Q5_ARATH/tr|C0Z2I0|C0Z2I0_ARATH		8.8	0		0	2	MASCOT		T
	P20200500880_1,67455	R.DDVELVAVNDPFITTEYM*TYM*FK.Y	2773.26	-2e-05	3	1	43.27	0	0.0014	0|0	sp|Q9FX54|G3PC2_ARATH/sp|P25858|G3PC1_ARATH/tr|F4HQT1|F4HQT1_ARATH/tr|Q41949|Q41949_ARATH/tr|A0A178W4Q5|A0A178W4Q5_ARATH/tr|C0Z2I0|C0Z2I0_ARATH		3.77	0	15.994919 Oxidation (M)	0	2	MASCOT		T
	P20200500880_1,30127	R.IGINGFGR.I	833.463	-0.00149	2	1	42.77	0	0.00413	0|0	sp|Q9FX54|G3PC2_ARATH/sp|P25858|G3PC1_ARATH/tr|F4HQT1|F4HQT1_ARATH/tr|Q41949|Q41949_ARATH/tr|A0A178W4Q5|A0A178W4Q5_ARATH/tr|C0Z2I0|C0Z2I0_ARATH		9.75	0		0	2	MASCOT		T
	P20200500880_1,18679	R.SSIFDAK.A	767.393	0.00026	2	1	47.52	0	0.00234	0|0	sp|Q9FX54|G3PC2_ARATH/sp|P25858|G3PC1_ARATH/tr|F4HQT1|F4HQT1_ARATH/tr|A0A178VKK2|A0A178VKK2_ARATH/tr|Q56WJ4|Q56WJ4_ARATH/tr|Q56WW5|Q56WW5_ARATH/tr|A0A168L4G8|A0A168L4G8_ARATH/tr|A0A178W4Q5|A0A178W4Q5_ARATH/tr|C0Z2I0|C0Z2I0_ARATH		5.55	0		0	2	MASCOT		T
	P20200500880_1,62785	R.VPTVDVSVVDLTVR.L	1498.85	0.00383	3	1	37.15	0	0.0219	0|0	sp|Q9FX54|G3PC2_ARATH/sp|P25858|G3PC1_ARATH/tr|F4HQT1|F4HQT1_ARATH/tr|A0A178VKK2|A0A178VKK2_ARATH/tr|Q56WJ4|Q56WJ4_ARATH/tr|A0A168L4G8|A0A168L4G8_ARATH/tr|A0A178W4Q5|A0A178W4Q5_ARATH/tr|C0Z2I0|C0Z2I0_ARATH		4.21	0		0	2	MASCOT		T
	P20200500880_1,63016	R.VPTVDVSVVDLTVR.L	1498.85	0.00497	2	1	36.12	0	0.0113	0|0	sp|Q9FX54|G3PC2_ARATH/sp|P25858|G3PC1_ARATH/tr|F4HQT1|F4HQT1_ARATH/tr|A0A178VKK2|A0A178VKK2_ARATH/tr|Q56WJ4|Q56WJ4_ARATH/tr|A0A168L4G8|A0A168L4G8_ARATH/tr|A0A178W4Q5|A0A178W4Q5_ARATH/tr|C0Z2I0|C0Z2I0_ARATH		4.21	0		0	2	MASCOT		T
	P20200500880_1,34302	R.VVDLIVHMSK.A ! -.VVDLIVHMSK.D	1140.64	-0.0004	3	1	30.28	0	0.036	0|0	sp|Q9FX54|G3PC2_ARATH/sp|P25858|G3PC1_ARATH/tr|F4HQT1|F4HQT1_ARATH/tr|A0A178VKK2|A0A178VKK2_ARATH/tr|Q56WJ4|Q56WJ4_ARATH/tr|Q56WW5|Q56WW5_ARATH/tr|A0A178W4Q5|A0A178W4Q5_ARATH ! tr|Q56ZR3|Q56ZR3_ARATH		6.71	0		0	2	MASCOT		T
$36-1	tr|A0A178UNU3|A0A178UNU3_ARATH GLUS OS=Arabidopsis thaliana OX=3702 GN=AXX17_At5g03510 PE=4 SV=1	17	15	0.1073	176750	5.94
$36-2	tr|Q540F4|Q540F4_ARATH Ferredoxin-dependent glutamate synthase OS=Arabidopsis thaliana OX=3702 PE=4 SV=1	17	15	0.1056	180094	6.12
$36-3	sp|Q9ZNZ7|GLTB1_ARATH Ferredoxin-dependent glutamate synthase 1, chloroplastic/mitochondrial OS=Arabidopsis thaliana OX=3702 GN=GLU1 PE=1 SV=3	17	15	0.1073	176750	5.94
	P20200500880_1,17643	K.AVNAGLLK.I	785.488	0	2	1	31.76	0	0.035	0|0	sp|Q9ZNZ7|GLTB1_ARATH/tr|Q540F4|Q540F4_ARATH/tr|A0A178UNU3|A0A178UNU3_ARATH		8.8	0		0	2	MASCOT		T
	P20200500880_1,6150	K.EDSTDDIER.E	1079.45	0.0016	2	1	84.64	0	9.65e-08	0|0	sp|Q9ZNZ7|GLTB1_ARATH/tr|Q540F4|Q540F4_ARATH/tr|A0A178UNU3|A0A178UNU3_ARATH		3.77	0		0	2	MASCOT		T
	P20200500880_1,25832	K.GLQNGDIATSAIK.Q	1287.69	-0.00421	2	1	38.19	0	0.0118	0|0	sp|Q9ZNZ7|GLTB1_ARATH/tr|Q540F4|Q540F4_ARATH/tr|A0A178UNU3|A0A178UNU3_ARATH		5.84	0		0	2	MASCOT		T
	P20200500880_1,25800	K.GM*AGGEIVVTPVEK.I	1402.72	-0.00169	2	1	21.38	0	0.577	0|0	sp|Q9ZNZ7|GLTB1_ARATH/tr|Q0WW25|Q0WW25_ARATH/tr|Q540F4|Q540F4_ARATH/tr|A0A178UNU3|A0A178UNU3_ARATH		4.53	0	15.994919 Oxidation (M)	0	2	MASCOT		T
	P20200500880_1,34311	K.GMAGGEIVVTPVEK.I	1386.73	-0.00039	2	1	28.44	0	0.0907	0|0	sp|Q9ZNZ7|GLTB1_ARATH/tr|Q0WW25|Q0WW25_ARATH/tr|Q540F4|Q540F4_ARATH/tr|A0A178UNU3|A0A178UNU3_ARATH		4.53	0		0	2	MASCOT		T
	P20200500880_1,44008	K.GNADIIQISGHDGGTGASPISSIK.H	2295.16	-0.00592	3	1	36.76	0	0.0139	0|0	sp|Q9ZNZ7|GLTB1_ARATH/tr|Q540F4|Q540F4_ARATH/tr|A0A178UNU3|A0A178UNU3_ARATH		5.21	0		0	2	MASCOT		T
	P20200500880_1,53367	K.ISGLTFDELAR.E	1221.65	-0.00066	2	1	55.56	0	0.00021	0|0	sp|Q9ZNZ7|GLTB1_ARATH/tr|Q540F4|Q540F4_ARATH/tr|A0A178UNU3|A0A178UNU3_ARATH		4.37	0		0	2	MASCOT		T
	P20200500880_1,44027	K.QVIENIFEK.E	1119.6	0.00438	2	1	25.52	0	0.252	0|0	sp|Q9ZNZ7|GLTB1_ARATH/tr|Q540F4|Q540F4_ARATH/tr|A0A178UNU3|A0A178UNU3_ARATH		4.53	0		0	2	MASCOT		T
	P20200500880_1,7170	K.SNSGEGGEDPIR.W	1217.54	0.00375	2	1	56.49	0	0.000143	0|0	sp|Q9ZNZ7|GLTB1_ARATH/sp|Q9T0P4|GLTB2_ARATH/tr|Q540F4|Q540F4_ARATH/tr|A0A178VVG3|A0A178VVG3_ARATH/tr|A0A178UNU3|A0A178UNU3_ARATH		4.14	0		0	2	MASCOT		T
	P20200500880_1,22117	K.SSTVM*ENEEILR.S	1423.67	0.00218	2	1	32.18	0	0.0746	0|0	sp|Q9ZNZ7|GLTB1_ARATH/tr|Q540F4|Q540F4_ARATH/tr|A0A178UNU3|A0A178UNU3_ARATH		4.25	0	15.994919 Oxidation (M)	0	2	MASCOT		T
	P20200500880_1,32280	K.SSTVMENEEILR.S	1407.68	0.00666	2	1	28.15	0	0.233	0|0	sp|Q9ZNZ7|GLTB1_ARATH/tr|Q540F4|Q540F4_ARATH/tr|A0A178UNU3|A0A178UNU3_ARATH		4.25	0		0	2	MASCOT		T
	P20200500880_1,52035	K.VLSTYFDIR.K	1113.59	-0.00024	2	1	28.37	0	0.172	0|0	sp|Q9ZNZ7|GLTB1_ARATH/tr|Q540F4|Q540F4_ARATH/tr|A0A178UNU3|A0A178UNU3_ARATH		5.81	0		0	2	MASCOT		T
	P20200500880_1,53930	R.ETLSFWVK.A	1009.54	0.0015	2	1	21.56	0	0.48	0|0	sp|Q9ZNZ7|GLTB1_ARATH/tr|Q540F4|Q540F4_ARATH/tr|A0A178UNU3|A0A178UNU3_ARATH		6.1	0		0	2	MASCOT		T
	P20200500880_1,55233	R.ETMPNIQQVFVK.I	1433.75	-0.00501	2	1	34.52	0	0.087	0|0	sp|Q9ZNZ7|GLTB1_ARATH/tr|Q540F4|Q540F4_ARATH/tr|A0A178UNU3|A0A178UNU3_ARATH		6.1	0		0	2	MASCOT		T
	P20200500880_1,46619	R.FAQVTNPAIDPLR.E ! R.FAQVTNPAIDPLR.K	1441.78	-0.0041	2	1	51.34	0	0.000407	0|0	sp|Q9ZNZ7|GLTB1_ARATH/sp|Q9T0P4|GLTB2_ARATH/tr|A0A178VVG3|A0A178VVG3_ARATH/tr|A0A178UNU3|A0A178UNU3_ARATH ! tr|Q540F4|Q540F4_ARATH		5.84	0		0	2	MASCOT		T
	P20200500880_1,22762	R.ISSFNPYGK.W	1012.51	-0.00412	2	1	24.38	0	0.165	0|0	sp|Q9ZNZ7|GLTB1_ARATH/tr|Q540F4|Q540F4_ARATH/tr|A0A178UNU3|A0A178UNU3_ARATH		8.59	0		0	2	MASCOT		T
	P20200500880_1,38081	R.SGSQLLVLSDR.S	1174.64	-0.00126	2	1	48.88	0	0.00107	0|0	sp|Q9ZNZ7|GLTB1_ARATH/tr|Q540F4|Q540F4_ARATH/tr|A0A178UNU3|A0A178UNU3_ARATH		5.55	0		0	2	MASCOT		T
$37-1	tr|A0A178V4S0|A0A178V4S0_ARATH MtHsc70-1 OS=Arabidopsis thaliana OX=3702 GN=AXX17_At4g43220 PE=3 SV=1	16	15	0.2859	73074.1	5.51
$37-2	sp|Q8GUM2|HSP7I_ARATH Heat shock 70 kDa protein 9, mitochondrial OS=Arabidopsis thaliana OX=3702 GN=HSP70-9 PE=1 SV=1	16	15	0.2859	73074.1	5.51
	P20200500880_1,48016	K.AVVTVPAYFNDAQR.Q	1550.8	0.00225	2	1	23.92	0	0.341	0|0	sp|Q8GUM2|HSP7I_ARATH/sp|Q9LDZ0|HSP7J_ARATH/tr|A0A178UPX1|A0A178UPX1_ARATH/tr|A0A178V4S0|A0A178V4S0_ARATH		5.88	0		0	2	MASCOT		T
	P20200500880_1,8497	K.DAGVTIK.E	703.398	0.00186	2	1	26.56	0	0.334	0|0	sp|Q8GUM2|HSP7I_ARATH/tr|A0A178V4S0|A0A178V4S0_ARATH		5.84	0		0	2	MASCOT		T
	P20200500880_1,16381	K.ETAEAYLGK.K ! K.ETAEAYLGK.S	981.489	-0.00084	2	1	58.06	0	9.61e-05	0|0	sp|Q39043|MD37F_ARATH/sp|Q9LKR3|MD37A_ARATH/tr|A0A1P8BF32|A0A1P8BF32_ARATH/tr|F4K007|F4K007_ARATH/tr|A0A178UAB7|A0A178UAB7_ARATH/tr|A0A178UG43|A0A178UG43_ARATH ! sp|Q8GUM2|HSP7I_ARATH/sp|Q9LDZ0|HSP7J_ARATH/tr|A0A178UPX1|A0A178UPX1_ARATH/tr|A0A178V4S0|A0A178V4S0_ARATH		4.53	0		0	2	MASCOT		T
	P20200500880_1,34586	K.GSGSSGSDGSSGEGTSGTEQTPEAEFEEASGSR.K	3121.26	0.0009	3	1	36.35	0	0.00709	0|0	sp|Q8GUM2|HSP7I_ARATH/tr|A0A178V4S0|A0A178V4S0_ARATH		3.77	0		0	2	MASCOT		T
	P20200500880_1,55674	K.GVNPDEAVAM*GAAIQGGILR.G ! K.GVNPDEAVAM*GAALQGGILR.G	1955	0.00203	3	1	33.2	0	0.104	0|0	sp|Q8GUM2|HSP7I_ARATH/tr|A0A178V4S0|A0A178V4S0_ARATH ! sp|Q9LDZ0|HSP7J_ARATH/tr|A0A178UPX1|A0A178UPX1_ARATH		4.37	0	15.994919 Oxidation (M)	0	2	MASCOT		T
	P20200500880_1,69105	K.IPAEIASEIETAVSDLR.T	1813.95	0.0036	3	1	27.73	0	0.381	0|0	sp|Q8GUM2|HSP7I_ARATH/tr|A0A178V4S0|A0A178V4S0_ARATH		4	0		0	2	MASCOT		T
	P20200500880_1,4392	K.VLQGER.E ! R.VLQGER.E	701.394	0.00123	2	1	21.69	0	0.431	0|0	sp|Q8GUM2|HSP7I_ARATH/tr|A0A178V4S0|A0A178V4S0_ARATH ! sp|Q9LDZ0|HSP7J_ARATH/tr|A0A178UPX1|A0A178UPX1_ARATH		5.97	0		0	2	MASCOT		T
	P20200500880_1,59479	K.VQEIVSEIFGK.S	1248.68	-2e-05	2	1	40.71	0	0.00667	0|0	sp|Q8GUM2|HSP7I_ARATH/tr|A0A178V4S0|A0A178V4S0_ARATH		4.53	0		0	2	MASCOT		T
	P20200500880_1,20883	R.NSADTTIYSVEK.S	1327.64	0.01006	2	1	54.8	0	0.000501	0|0	sp|Q8GUM2|HSP7I_ARATH/tr|A0A178V4S0|A0A178V4S0_ARATH		4.37	0		0	2	MASCOT		T
	P20200500880_1,35792	R.QAVTNPTNTIFGSK.R	1477.76	0.00282	2	1	23.69	0	0.824	0|0	sp|Q8GUM2|HSP7I_ARATH/tr|A0A178V4S0|A0A178V4S0_ARATH		8.75	0		0	2	MASCOT		T
	P20200500880_1,12426	R.SDNIDLTK.D	905.457	-0.00146	2	1	40.22	0	0.00834	0|0	sp|Q8GUM2|HSP7I_ARATH/tr|A0A178V4S0|A0A178V4S0_ARATH		4.21	0		0	2	MASCOT		T
	P20200500880_1,15040	R.SKFEGLVGK.L	964.546	0.00028	2	1	25.82	0	0.154	0|0	sp|Q8GUM2|HSP7I_ARATH/tr|A0A178V4S0|A0A178V4S0_ARATH		8.31	1		0	2	MASCOT		T
	P20200500880_1,12380	R.SSGGLSDDEINR.M	1249.57	0.00056	2	1	89.04	0	1.17e-07	0|0	sp|Q8GUM2|HSP7I_ARATH/tr|A0A178V4S0|A0A178V4S0_ARATH		4.03	0		0	2	MASCOT		T
	P20200500880_1,14111	R.TAM*AGEDVEDIK.A	1294.58	0.00019	2	1	38.75	0	0.00382	0|0	sp|Q8GUM2|HSP7I_ARATH/tr|A0A178V4S0|A0A178V4S0_ARATH		3.92	0	15.994919 Oxidation (M)	0	2	MASCOT		T
	P20200500880_1,22743	R.TAMAGEDVEDIK.A	1278.59	0.00047	2	1	54.04	0	0.000144	0|0	sp|Q8GUM2|HSP7I_ARATH/tr|A0A178V4S0|A0A178V4S0_ARATH		3.92	0		0	2	MASCOT		T
	P20200500880_1,15143	R.TTPSVVAMNQK.G	1175.61	-0.00142	2	1	40.98	0	0.00727	0|0	sp|Q8GUM2|HSP7I_ARATH/tr|A0A178V4S0|A0A178V4S0_ARATH		8.41	0		0	2	MASCOT		T
$38-1	tr|A0A178UT81|A0A178UT81_ARATH Carbonic anhydrase OS=Arabidopsis thaliana OX=3702 GN=AXX17_At5g14240 PE=3 SV=1	24	14	0.5676	28344.1	5.36
	P20200500880_1,32406	K.EGFVTFK.K	827.43	0.00081	2	1	20.82	0	0.292	0|0	sp|P42737|BCA2_ARATH/tr|F4K875|F4K875_ARATH/tr|A0A178UT81|A0A178UT81_ARATH/tr|A0A178UTI0|A0A178UTI0_ARATH/tr|A8MQY4|A8MQY4_ARATH/tr|F4K873|F4K873_ARATH		6.1	0		0	2	MASCOT		T
	P20200500880_1,32305	K.EKYETNPALYGELAK.G	1725.87	0.00569	3	1	35.01	0	0.022	0|0	sp|P27140|BCA1_ARATH/sp|P42737|BCA2_ARATH/tr|F4K875|F4K875_ARATH/tr|A0A178VLF2|A0A178VLF2_ARATH/tr|A0A1I9LQB3|A0A1I9LQB3_ARATH/tr|A0A178UT81|A0A178UT81_ARATH/tr|A0A178VK19|A0A178VK19_ARATH/tr|A0A178UTI0|A0A178UTI0_ARATH/tr|Q56X90|Q56X90_ARATH/tr|A8MQY4|A8MQY4_ARATH/tr|C0Z272|C0Z272_ARATH/tr|F4K873|F4K873_ARATH		4.79	1		0	2	MASCOT		T
	P20200500880_1,67851	K.GLM*SFPLDGNNSTDFIEDWVK.I	2401.1	-0.00072	3	1	46.42	0	0.000782	0|0	sp|P27140|BCA1_ARATH/sp|P42737|BCA2_ARATH/tr|F4K875|F4K875_ARATH/tr|A0A178VLF2|A0A178VLF2_ARATH/tr|A0A1I9LQB3|A0A1I9LQB3_ARATH/tr|A0A178UT81|A0A178UT81_ARATH/tr|A0A178VK19|A0A178VK19_ARATH/tr|A0A178UTI0|A0A178UTI0_ARATH/tr|Q56X90|Q56X90_ARATH/tr|A8MQY4|A8MQY4_ARATH/tr|C0Z272|C0Z272_ARATH/tr|F4K873|F4K873_ARATH		3.84	0	15.994919 Oxidation (M)	0	2	MASCOT		T
	P20200500880_1,67853	K.GLM*SFPLDGNNSTDFIEDWVK.I	2401.1	-0.00322	2	1	61.8	0	2.31e-05	0|0	sp|P27140|BCA1_ARATH/sp|P42737|BCA2_ARATH/tr|F4K875|F4K875_ARATH/tr|A0A178VLF2|A0A178VLF2_ARATH/tr|A0A1I9LQB3|A0A1I9LQB3_ARATH/tr|A0A178UT81|A0A178UT81_ARATH/tr|A0A178VK19|A0A178VK19_ARATH/tr|A0A178UTI0|A0A178UTI0_ARATH/tr|Q56X90|Q56X90_ARATH/tr|A8MQY4|A8MQY4_ARATH/tr|C0Z272|C0Z272_ARATH/tr|F4K873|F4K873_ARATH		3.84	0	15.994919 Oxidation (M)	0	2	MASCOT		T
	P20200500880_1,69306	K.GLMSFPLDGNNSTDFIEDWVK.I	2385.11	0.0048	3	1	47.03	0	0.000821	0|0	sp|P27140|BCA1_ARATH/sp|P42737|BCA2_ARATH/tr|F4K875|F4K875_ARATH/tr|A0A178VLF2|A0A178VLF2_ARATH/tr|A0A1I9LQB3|A0A1I9LQB3_ARATH/tr|A0A178UT81|A0A178UT81_ARATH/tr|A0A178VK19|A0A178VK19_ARATH/tr|A0A178UTI0|A0A178UTI0_ARATH/tr|Q56X90|Q56X90_ARATH/tr|A8MQY4|A8MQY4_ARATH/tr|C0Z272|C0Z272_ARATH/tr|F4K873|F4K873_ARATH		3.84	0		0	2	MASCOT		T
	P20200500880_1,10278	K.GTLALK.G	602.387	1e-05	2	1	35.7	0	0.0273	0|0	sp|P27140|BCA1_ARATH/sp|P42737|BCA2_ARATH/tr|F4K875|F4K875_ARATH/tr|A0A178VLF2|A0A178VLF2_ARATH/tr|A0A1I9LQB3|A0A1I9LQB3_ARATH/tr|A0A178UT81|A0A178UT81_ARATH/tr|A0A178VK19|A0A178VK19_ARATH/tr|A0A178UTI0|A0A178UTI0_ARATH/tr|Q56X90|Q56X90_ARATH/tr|F4K873|F4K873_ARATH		8.75	0		0	2	MASCOT		T
	P20200500880_1,14350	K.ITAELQAASSSDSK.S	1407.7	0.00083	2	1	80.66	0	1.79e-06	0|0	sp|P42737|BCA2_ARATH/tr|F4K875|F4K875_ARATH/tr|A0A178UT81|A0A178UT81_ARATH/tr|A0A178UTI0|A0A178UTI0_ARATH/tr|A8MQY4|A8MQY4_ARATH/tr|F4K873|F4K873_ARATH		4.37	0		0	2	MASCOT		T
	P20200500880_1,14359	K.ITAELQAASSSDSK.S	1407.7	0.00215	2	1	52.14	0	0.000427	0|0	sp|P42737|BCA2_ARATH/tr|F4K875|F4K875_ARATH/tr|A0A178UT81|A0A178UT81_ARATH/tr|A0A178UTI0|A0A178UTI0_ARATH/tr|A8MQY4|A8MQY4_ARATH/tr|F4K873|F4K873_ARATH		4.37	0		0	2	MASCOT		T
	P20200500880_1,14681	K.ITAELQAASSSDSK.S	1407.7	-0.00077	2	1	76.42	0	4.7e-06	0|0	sp|P42737|BCA2_ARATH/tr|F4K875|F4K875_ARATH/tr|A0A178UT81|A0A178UT81_ARATH/tr|A0A178UTI0|A0A178UTI0_ARATH/tr|A8MQY4|A8MQY4_ARATH/tr|F4K873|F4K873_ARATH		4.37	0		0	2	MASCOT		T
	P20200500880_1,15017	K.ITAELQAASSSDSK.S	1407.7	-0.01318	2	1	35.06	0	0.0718	0|0	sp|P42737|BCA2_ARATH/tr|F4K875|F4K875_ARATH/tr|A0A178UT81|A0A178UT81_ARATH/tr|A0A178UTI0|A0A178UTI0_ARATH/tr|A8MQY4|A8MQY4_ARATH/tr|F4K873|F4K873_ARATH		4.37	0		0	2	MASCOT		T
	P20200500880_1,15358	K.ITAELQAASSSDSK.S	1407.7	0.00203	2	1	32.01	0	0.128	0|0	sp|P42737|BCA2_ARATH/tr|F4K875|F4K875_ARATH/tr|A0A178UT81|A0A178UT81_ARATH/tr|A0A178UTI0|A0A178UTI0_ARATH/tr|A8MQY4|A8MQY4_ARATH/tr|F4K873|F4K873_ARATH		4.37	0		0	2	MASCOT		T
	P20200500880_1,21705	K.LLIEKDDLK.D	1086.64	-0.00088	3	1	34.77	0	0.0208	0|0	sp|P42737|BCA2_ARATH/tr|F4K875|F4K875_ARATH/tr|A0A178UT81|A0A178UT81_ARATH/tr|A8MQY4|A8MQY4_ARATH/tr|F4K873|F4K873_ARATH		4.56	1		0	2	MASCOT		T
	P20200500880_1,21754	K.LLIEKDDLK.D	1086.64	0.00037	2	1	40.6	0	0.00477	0|0	sp|P42737|BCA2_ARATH/tr|F4K875|F4K875_ARATH/tr|A0A178UT81|A0A178UT81_ARATH/tr|A8MQY4|A8MQY4_ARATH/tr|F4K873|F4K873_ARATH		4.56	1		0	2	MASCOT		T
	P20200500880_1,16010	K.SFDPVER.I	849.41	0.001	2	1	23.19	0	0.305	0|0	sp|P42737|BCA2_ARATH/tr|F4K875|F4K875_ARATH/tr|A0A178UT81|A0A178UT81_ARATH/tr|A0A178UTI0|A0A178UTI0_ARATH/tr|A8MQY4|A8MQY4_ARATH/tr|F4K873|F4K873_ARATH		4.37	0		0	2	MASCOT		T
	P20200500880_1,25467	K.VLAESESSAFEDQCGR.C	1784.78	0.00103	2	1	91.42	0	1.3e-08	0|0	sp|P42737|BCA2_ARATH/tr|F4K875|F4K875_ARATH/tr|A0A178UT81|A0A178UT81_ARATH/tr|A0A178UTI0|A0A178UTI0_ARATH/tr|A8MQY4|A8MQY4_ARATH/tr|F4K873|F4K873_ARATH		4	0		0	2	MASCOT		T
	P20200500880_1,25815	K.VLAESESSAFEDQCGR.C	1784.78	-0.00517	2	1	49.97	0	0.000202	0|0	sp|P42737|BCA2_ARATH/tr|F4K875|F4K875_ARATH/tr|A0A178UT81|A0A178UT81_ARATH/tr|A0A178UTI0|A0A178UTI0_ARATH/tr|A8MQY4|A8MQY4_ARATH/tr|F4K873|F4K873_ARATH		4	0		0	2	MASCOT		T
	P20200500880_1,21468	K.YM*VFACSDSR.V	1251.51	-0.00225	2	1	24.3	0	0.0676	0|0	sp|P27140|BCA1_ARATH/sp|P42737|BCA2_ARATH/tr|F4K875|F4K875_ARATH/tr|A0A178VLF2|A0A178VLF2_ARATH/tr|A0A1I9LQB3|A0A1I9LQB3_ARATH/tr|A0A178UT81|A0A178UT81_ARATH/tr|A0A178VK19|A0A178VK19_ARATH/tr|A0A178UTI0|A0A178UTI0_ARATH/tr|Q56X90|Q56X90_ARATH/tr|A8MQY4|A8MQY4_ARATH/tr|C0Z272|C0Z272_ARATH/tr|F4K873|F4K873_ARATH		5.83	0	15.994919 Oxidation (M)	0	2	MASCOT		T
	P20200500880_1,29951	K.YMVFACSDSR.V	1235.52	0.00083	2	1	32.55	0	0.0114	0|0	sp|P27140|BCA1_ARATH/sp|P42737|BCA2_ARATH/tr|F4K875|F4K875_ARATH/tr|A0A178VLF2|A0A178VLF2_ARATH/tr|A0A1I9LQB3|A0A1I9LQB3_ARATH/tr|A0A178UT81|A0A178UT81_ARATH/tr|A0A178VK19|A0A178VK19_ARATH/tr|A0A178UTI0|A0A178UTI0_ARATH/tr|Q56X90|Q56X90_ARATH/tr|A8MQY4|A8MQY4_ARATH/tr|C0Z272|C0Z272_ARATH/tr|F4K873|F4K873_ARATH		5.83	0		0	2	MASCOT		T
	P20200500880_1,48995	M.GNESYEDAIEALK.K	1438.67	0.00246	2	1	42.3	0	0.00217	0|0	tr|A0A178UT81|A0A178UT81_ARATH		4	0		0	2	MASCOT		T
	P20200500880_1,39284	M.GNESYEDAIEALKK.L	1566.76	-0.00131	3	1	25.64	0	0.183	0|0	tr|A0A178UT81|A0A178UT81_ARATH		4.41	1		0	2	MASCOT		T
	P20200500880_1,69831	R.EAVNVSLANLLTYPFVR.E	1906.04	0.00231	3	1	40.85	0	0.00433	0|0	sp|P27140|BCA1_ARATH/sp|P42737|BCA2_ARATH/tr|A0A178VLF2|A0A178VLF2_ARATH/tr|A0A1I9LQB3|A0A1I9LQB3_ARATH/tr|A0A178UT81|A0A178UT81_ARATH/tr|A0A178VK19|A0A178VK19_ARATH/tr|A0A178UTI0|A0A178UTI0_ARATH/tr|Q56X90|Q56X90_ARATH		6.1	0		0	2	MASCOT		T
	P20200500880_1,13784	R.IIIEK.K ! K.IILEK.S ! K.ILIEK.S ! K.ILIEK.A ! K.ILLEK.A ! K.ILLEK.L ! R.ILLEK.I ! R.ILLEK.S ! K.ILLEK.K ! K.LIIEK.N ! R.LIIEK.G ! K.LILEK.I ! R.LLIEK.L ! K.LLIEK.S ! R.LLIEK.E ! K.LLIEK.E ! K.LLIEK.D ! K.LLIEK.K ! R.LLIEK.K ! K.LLLEK.L ! K.LLLEK.N ! K.LLLEK.Q	615.408	0.00066	2	1	26.96	0	0.121	0|0	sp|Q9ZVT1|DUF1_ARATH ! sp|Q8L785|SYGM2_ARATH/tr|A0A178VHQ7|A0A178VHQ7_ARATH/tr|A0A178VJS7|A0A178VJS7_ARATH ! sp|Q9FF41|PMI15_ARATH/tr|A0A178UJM4|A0A178UJM4_ARATH ! tr|A0A178W2V0|A0A178W2V0_ARATH ! sp|Q8GXR5|PPCS1_ARATH ! sp|Q9M667|RPP13_ARATH/sp|Q9FV81|GATB_ARATH/tr|Q6RX45|Q6RX45_ARATH/tr|Q6RX49|Q6RX49_ARATH/tr|Q6RX52|Q6RX52_ARATH/tr|Q1KN30|Q1KN30_ARATH/tr|Q6RX58|Q6RX58_ARATH/tr|Q6RX48|Q6RX48_ARA…		6	0		0	2	MASCOT		T
	P20200500880_1,34551	R.NIANM*VPPFDK.V	1261.62	0.00076	2	1	29.51	0	0.0677	0|0	sp|P27140|BCA1_ARATH/sp|P42737|BCA2_ARATH/tr|F4K875|F4K875_ARATH/tr|A0A178VLF2|A0A178VLF2_ARATH/tr|A0A1I9LQB3|A0A1I9LQB3_ARATH/tr|A0A178UT81|A0A178UT81_ARATH/tr|A0A178VK19|A0A178VK19_ARATH/tr|A0A178UTI0|A0A178UTI0_ARATH/tr|Q56X90|Q56X90_ARATH/tr|A8MQY4|A8MQY4_ARATH/tr|C0Z272|C0Z272_ARATH/tr|F4K873|F4K873_ARATH		5.84	0	15.994919 Oxidation (M)	0	2	MASCOT		T
	P20200500880_1,51104	R.NIANMVPPFDK.V	1245.63	0	2	1	33.32	0	0.0295	0|0	sp|P27140|BCA1_ARATH/sp|P42737|BCA2_ARATH/tr|F4K875|F4K875_ARATH/tr|A0A178VLF2|A0A178VLF2_ARATH/tr|A0A1I9LQB3|A0A1I9LQB3_ARATH/tr|A0A178UT81|A0A178UT81_ARATH/tr|A0A178VK19|A0A178VK19_ARATH/tr|A0A178UTI0|A0A178UTI0_ARATH/tr|Q56X90|Q56X90_ARATH/tr|A8MQY4|A8MQY4_ARATH/tr|C0Z272|C0Z272_ARATH/tr|F4K873|F4K873_ARATH		5.84	0		0	2	MASCOT		T
$39-1	tr|A0A1P8APR6|A0A1P8APR6_ARATH Glyceraldehyde-3-phosphate dehydrogenase OS=Arabidopsis thaliana OX=3702 GN=GAPA-2 PE=3 SV=1	23	14	0.3379	47603.9	8.42
$39-2	sp|Q9LPW0|G3PA2_ARATH Glyceraldehyde-3-phosphate dehydrogenase GAPA2, chloroplastic OS=Arabidopsis thaliana OX=3702 GN=GAPA2 PE=2 SV=1	23	14	0.3734	42846.3	8.16
$39-3	tr|A0A178WA64|A0A178WA64_ARATH Glyceraldehyde-3-phosphate dehydrogenase OS=Arabidopsis thaliana OX=3702 GN=AXX17_At1g13340 PE=3 SV=1	23	14	0.3734	42846.3	8.16
	P20200500880_1,55564	K.AVALVLPNLK.G	1037.67	-0.00034	2	1	34.22	0	0.00163	0|0	sp|Q9LPW0|G3PA2_ARATH/sp|P25856|G3PA1_ARATH/tr|F4HNZ6|F4HNZ6_ARATH/tr|A0A178VLF6|A0A178VLF6_ARATH/tr|A0A1P8APR6|A0A1P8APR6_ARATH/tr|Q42213|Q42213_ARATH/tr|Q570E5|Q570E5_ARATH/tr|A0A178WA64|A0A178WA64_ARATH		8.8	0		0	2	MASCOT		T
	P20200500880_1,60309	K.DSPLDVVVINDTGGVK.Q	1627.85	-0.00303	2	1	74.7	0	2.33e-06	0|0	sp|Q9LPW0|G3PA2_ARATH/tr|A0A1P8APR6|A0A1P8APR6_ARATH/tr|A0A178WA64|A0A178WA64_ARATH		3.93	0		0	2	MASCOT		T
	P20200500880_1,66385	K.GILDVCDEPLVSVDFR.C	1833.91	-0.00394	2	1	81.47	0	4.94e-07	0|0	sp|Q9LPW0|G3PA2_ARATH/sp|P25856|G3PA1_ARATH/tr|F4HNZ6|F4HNZ6_ARATH/tr|A0A178VLF6|A0A178VLF6_ARATH/tr|A0A1P8APR6|A0A1P8APR6_ARATH/tr|Q56Z86|Q56Z86_ARATH/tr|Q42213|Q42213_ARATH/tr|Q570E5|Q570E5_ARATH/tr|A0A178WA64|A0A178WA64_ARATH		3.84	0		0	2	MASCOT		T
	P20200500880_1,4311	K.GTM*TTTHSYTGDQR.L	1571.68	0.00074	3	1	48.82	0	0.00022	0|0	sp|Q9LPW0|G3PA2_ARATH/sp|P25856|G3PA1_ARATH/sp|P25857|G3PB_ARATH/tr|F4HNZ6|F4HNZ6_ARATH/tr|A0A178VLF6|A0A178VLF6_ARATH/tr|A0A1P8APR6|A0A1P8APR6_ARATH/tr|A0A178WKB6|A0A178WKB6_ARATH/tr|A0A178WKB4|A0A178WKB4_ARATH/tr|A0A178WA64|A0A178WA64_ARATH		6.74	0	15.994919 Oxidation (M)	0	2	MASCOT		T
	P20200500880_1,4326	K.GTM*TTTHSYTGDQR.L	1571.68	-0.0009	2	1	60.93	0	1.38e-05	0|0	sp|Q9LPW0|G3PA2_ARATH/sp|P25856|G3PA1_ARATH/sp|P25857|G3PB_ARATH/tr|F4HNZ6|F4HNZ6_ARATH/tr|A0A178VLF6|A0A178VLF6_ARATH/tr|A0A1P8APR6|A0A1P8APR6_ARATH/tr|A0A178WKB6|A0A178WKB6_ARATH/tr|A0A178WKB4|A0A178WKB4_ARATH/tr|A0A178WA64|A0A178WA64_ARATH		6.74	0	15.994919 Oxidation (M)	0	2	MASCOT		T
	P20200500880_1,5205	K.GTMTTTHSYTGDQR.L	1555.68	-0.00148	3	1	47.76	0	0.00137	0|0	sp|Q9LPW0|G3PA2_ARATH/sp|P25856|G3PA1_ARATH/sp|P25857|G3PB_ARATH/tr|F4HNZ6|F4HNZ6_ARATH/tr|A0A178VLF6|A0A178VLF6_ARATH/tr|A0A1P8APR6|A0A1P8APR6_ARATH/tr|A0A178WKB6|A0A178WKB6_ARATH/tr|A0A178WKB4|A0A178WKB4_ARATH/tr|A0A178WA64|A0A178WA64_ARATH		6.74	0		0	2	MASCOT		T
	P20200500880_1,5243	K.GTMTTTHSYTGDQR.L	1555.68	0.00149	2	1	61.98	0	1.26e-05	0|0	sp|Q9LPW0|G3PA2_ARATH/sp|P25856|G3PA1_ARATH/sp|P25857|G3PB_ARATH/tr|F4HNZ6|F4HNZ6_ARATH/tr|A0A178VLF6|A0A178VLF6_ARATH/tr|A0A1P8APR6|A0A1P8APR6_ARATH/tr|A0A178WKB6|A0A178WKB6_ARATH/tr|A0A178WKB4|A0A178WKB4_ARATH/tr|A0A178WA64|A0A178WA64_ARATH		6.74	0		0	2	MASCOT		T
	P20200500880_1,740	K.HLQAGAK.K	724.41	0.00029	2	1	37.61	0	0.00477	0|0	sp|Q9LPW0|G3PA2_ARATH/tr|F4HNZ6|F4HNZ6_ARATH/tr|A0A1P8APR6|A0A1P8APR6_ARATH/tr|A0A178WA64|A0A178WA64_ARATH		8.76	0		0	2	MASCOT		T
	P20200500880_1,8730	K.KVIITAPGK.G ! K.KVLITAPGK.G	926.603	-0.00085	2	1	41.35	0	0.000982	0|0	sp|P25856|G3PA1_ARATH/tr|A0A178VLF6|A0A178VLF6_ARATH ! sp|Q9LPW0|G3PA2_ARATH/tr|F4HNZ6|F4HNZ6_ARATH/tr|A0A1P8APR6|A0A1P8APR6_ARATH/tr|A0A178WA64|A0A178WA64_ARATH		10	1		0	2	MASCOT		T
	P20200500880_1,8748	K.KVIITAPGK.G ! K.KVLITAPGK.G	926.603	0.00126	3	1	20.73	0	0.113	0|0	sp|P25856|G3PA1_ARATH/tr|A0A178VLF6|A0A178VLF6_ARATH ! sp|Q9LPW0|G3PA2_ARATH/tr|F4HNZ6|F4HNZ6_ARATH/tr|A0A1P8APR6|A0A1P8APR6_ARATH/tr|A0A178WA64|A0A178WA64_ARATH		10	1		0	2	MASCOT		T
	P20200500880_1,21419	K.LNGIALR.V	756.473	-0.0023	2	1	48.99	0	0.000526	0|0	sp|Q9LPW0|G3PA2_ARATH/sp|P25856|G3PA1_ARATH/sp|P25857|G3PB_ARATH/tr|F4HNZ6|F4HNZ6_ARATH/tr|A0A178VLF6|A0A178VLF6_ARATH/tr|A0A1P8APR6|A0A1P8APR6_ARATH/tr|A0A178WKB6|A0A178WKB6_ARATH/tr|Q42213|Q42213_ARATH/tr|Q570E5|Q570E5_ARATH/tr|A0A178WKB4|A0A178WKB4_ARATH/tr|A0A178WA64|A0A178WA64_ARATH		9.75	0		0	2	MASCOT		T
	P20200500880_1,4684	K.QASHLLK.Y	796.468	-0.00138	2	1	29.31	0	0.0366	0|0	sp|Q9LPW0|G3PA2_ARATH/sp|P25856|G3PA1_ARATH/tr|A0A178VLF6|A0A178VLF6_ARATH/tr|A0A1P8APR6|A0A1P8APR6_ARATH/tr|A0A178WA64|A0A178WA64_ARATH		8.76	0		0	2	MASCOT		T
	P20200500880_1,51000	K.TFAEEVNAAFR.D	1254.61	0.00035	2	1	45	0	0.00175	0|0	sp|Q9LPW0|G3PA2_ARATH/sp|P25856|G3PA1_ARATH/tr|F4HNZ6|F4HNZ6_ARATH/tr|A0A178VLF6|A0A178VLF6_ARATH/tr|A0A1P8APR6|A0A1P8APR6_ARATH/tr|Q42213|Q42213_ARATH/tr|Q570E5|Q570E5_ARATH/tr|A0A178WA64|A0A178WA64_ARATH		4.53	0		0	2	MASCOT		T
	P20200500880_1,14724	K.VIITAPGK.G ! K.VLITAPGK.G	798.508	-0.00132	2	1	31.11	0	0.0192	0|0	sp|P25856|G3PA1_ARATH/tr|A0A178VLF6|A0A178VLF6_ARATH ! sp|Q9LPW0|G3PA2_ARATH/tr|F4HNZ6|F4HNZ6_ARATH/tr|A0A1P8APR6|A0A1P8APR6_ARATH/tr|A0A178WA64|A0A178WA64_ARATH		8.72	0		0	2	MASCOT		T
	P20200500880_1,15629	K.VIITAPGK.G ! K.VLITAPGK.G	798.508	-0.00021	2	1	24.83	0	0.0816	0|0	sp|P25856|G3PA1_ARATH/tr|A0A178VLF6|A0A178VLF6_ARATH ! sp|Q9LPW0|G3PA2_ARATH/tr|F4HNZ6|F4HNZ6_ARATH/tr|A0A1P8APR6|A0A1P8APR6_ARATH/tr|A0A178WA64|A0A178WA64_ARATH		8.72	0		0	2	MASCOT		T
	P20200500880_1,16713	K.VIITAPGK.G ! K.VLITAPGK.G	798.508	-0.00024	2	1	30.22	0	0.0236	0|0	sp|P25856|G3PA1_ARATH/tr|A0A178VLF6|A0A178VLF6_ARATH ! sp|Q9LPW0|G3PA2_ARATH/tr|F4HNZ6|F4HNZ6_ARATH/tr|A0A1P8APR6|A0A1P8APR6_ARATH/tr|A0A178WA64|A0A178WA64_ARATH		8.72	0		0	2	MASCOT		T
	P20200500880_1,32304	R.AAALNIVPTSTGAAK.A	1384.78	-0.00114	3	1	21.96	0	0.342	0|0	sp|Q9LPW0|G3PA2_ARATH/sp|P25856|G3PA1_ARATH/sp|P25857|G3PB_ARATH/tr|F4HNZ6|F4HNZ6_ARATH/tr|A0A178VLF6|A0A178VLF6_ARATH/tr|A0A1P8APR6|A0A1P8APR6_ARATH/tr|A0A178WKB6|A0A178WKB6_ARATH/tr|Q42213|Q42213_ARATH/tr|Q570E5|Q570E5_ARATH/tr|A0A178WKB4|A0A178WKB4_ARATH/tr|A0A178WA64|A0A178WA64_ARATH		8.8	0		0	2	MASCOT		T
	P20200500880_1,32449	R.AAALNIVPTSTGAAK.A	1384.78	0.00031	2	1	34.53	0	0.0191	0|0	sp|Q9LPW0|G3PA2_ARATH/sp|P25856|G3PA1_ARATH/sp|P25857|G3PB_ARATH/tr|F4HNZ6|F4HNZ6_ARATH/tr|A0A178VLF6|A0A178VLF6_ARATH/tr|A0A1P8APR6|A0A1P8APR6_ARATH/tr|A0A178WKB6|A0A178WKB6_ARATH/tr|Q42213|Q42213_ARATH/tr|Q570E5|Q570E5_ARATH/tr|A0A178WKB4|A0A178WKB4_ARATH/tr|A0A178WA64|A0A178WA64_ARATH		8.8	0		0	2	MASCOT		T
	P20200500880_1,4994	R.LLDASHR.D	811.442	0.00102	2	1	30.72	0	0.0337	0|0	sp|Q9LPW0|G3PA2_ARATH/sp|P25856|G3PA1_ARATH/sp|P25857|G3PB_ARATH/tr|F4HNZ6|F4HNZ6_ARATH/tr|A0A178VLF6|A0A178VLF6_ARATH/tr|A0A1P8APR6|A0A1P8APR6_ARATH/tr|A0A178WKB6|A0A178WKB6_ARATH/tr|Q570E5|Q570E5_ARATH/tr|A0A178WKB4|A0A178WKB4_ARATH/tr|A0A178WA64|A0A178WA64_ARATH		6.74	0		0	2	MASCOT		T
	P20200500880_1,66759	R.VPTPNVSVVDLVVQVSK.K	1780.02	7e-05	2	1	86.28	0	5.18e-08	0|0	sp|Q9LPW0|G3PA2_ARATH/sp|P25856|G3PA1_ARATH/tr|F4HNZ6|F4HNZ6_ARATH/tr|A0A178VLF6|A0A178VLF6_ARATH/tr|A0A1P8APR6|A0A1P8APR6_ARATH/tr|Q42213|Q42213_ARATH/tr|Q570E5|Q570E5_ARATH/tr|A0A178WA64|A0A178WA64_ARATH		5.81	0		0	2	MASCOT		T
	P20200500880_1,66762	R.VPTPNVSVVDLVVQVSK.K	1780.02	-0.0015	3	1	59.95	0	2e-05	0|0	sp|Q9LPW0|G3PA2_ARATH/sp|P25856|G3PA1_ARATH/tr|F4HNZ6|F4HNZ6_ARATH/tr|A0A178VLF6|A0A178VLF6_ARATH/tr|A0A1P8APR6|A0A1P8APR6_ARATH/tr|Q42213|Q42213_ARATH/tr|Q570E5|Q570E5_ARATH/tr|A0A178WA64|A0A178WA64_ARATH		5.81	0		0	2	MASCOT		T
	P20200500880_1,66330	R.VVDLADIVANNWK.-	1456.78	0.00532	2	1	79.72	0	7.22e-07	0|0	sp|Q9LPW0|G3PA2_ARATH/sp|P25856|G3PA1_ARATH/tr|F4HNZ6|F4HNZ6_ARATH/tr|A0A178VLF6|A0A178VLF6_ARATH/tr|A0A1P8APR6|A0A1P8APR6_ARATH/tr|Q56Z86|Q56Z86_ARATH/tr|Q570E5|Q570E5_ARATH/tr|A0A178WA64|A0A178WA64_ARATH		4.21	0		0	2	MASCOT		T
	P20200500880_1,66346	R.VVDLADIVANNWK.-	1456.78	-0.00079	3	1	40.18	0	0.00649	0|0	sp|Q9LPW0|G3PA2_ARATH/sp|P25856|G3PA1_ARATH/tr|F4HNZ6|F4HNZ6_ARATH/tr|A0A178VLF6|A0A178VLF6_ARATH/tr|A0A1P8APR6|A0A1P8APR6_ARATH/tr|Q56Z86|Q56Z86_ARATH/tr|Q570E5|Q570E5_ARATH/tr|A0A178WA64|A0A178WA64_ARATH		4.21	0		0	2	MASCOT		T
$40-1	sp|P17745|EFTU_ARATH Elongation factor Tu, chloroplastic OS=Arabidopsis thaliana OX=3702 GN=TUFA PE=1 SV=1	21	14	0.3319	51629.6	5.84
$40-2	tr|A0A178UY83|A0A178UY83_ARATH Elongation factor Tu OS=Arabidopsis thaliana OX=3702 GN=AXX17_At4g23840 PE=3 SV=1	21	14	0.3319	51629.6	5.84
	P20200500880_1,4025	K.ADIQR.G ! M.ADLQR.F	602.326	0.00027	2	1	25.08	0	0.208	0|0	sp|P17745|EFTU_ARATH/tr|A0A178UY83|A0A178UY83_ARATH/tr|B9DHZ8|B9DHZ8_ARATH ! sp|Q7XJS0|ASHR1_ARATH		5.88	0		0	2	MASCOT		T
	P20200500880_1,10489	K.EHILLAK.Q	823.504	0.00186	2	1	27.72	0	0.0295	0|0	sp|P17745|EFTU_ARATH/tr|A0A178UY83|A0A178UY83_ARATH		6.85	0		0	2	MASCOT		T
	P20200500880_1,65768	K.ILDEALAGDNVGLLLR.G	1681.95	-0.00126	2	1	88.35	0	5.34e-08	0|0	sp|P17745|EFTU_ARATH/tr|A0A178UY83|A0A178UY83_ARATH/tr|B9DHZ8|B9DHZ8_ARATH		4.03	0		0	2	MASCOT		T
	P20200500880_1,65776	K.ILDEALAGDNVGLLLR.G	1681.95	-0.00076	3	1	69.08	0	2.41e-05	0|0	sp|P17745|EFTU_ARATH/tr|A0A178UY83|A0A178UY83_ARATH/tr|B9DHZ8|B9DHZ8_ARATH		4.03	0		0	2	MASCOT		T
	P20200500880_1,4036	K.IMNDKDEESK.M	1208.55	0.00108	2	1	47.55	0	0.000574	0|0	sp|P17745|EFTU_ARATH/tr|A0A178UY83|A0A178UY83_ARATH/tr|B9DHZ8|B9DHZ8_ARATH		4.32	1		0	2	MASCOT		T
	P20200500880_1,4038	K.IMNDKDEESK.M	1208.55	0.00098	3	1	36	0	0.00801	0|0	sp|P17745|EFTU_ARATH/tr|A0A178UY83|A0A178UY83_ARATH/tr|B9DHZ8|B9DHZ8_ARATH		4.32	1		0	2	MASCOT		T
	P20200500880_1,65291	K.IYELM*DAVDDYIPIPQR.Q	2067.01	0.00205	2	1	66.24	0	1.51e-05	0|0	sp|P17745|EFTU_ARATH/tr|A0A178UY83|A0A178UY83_ARATH/tr|B9DHZ8|B9DHZ8_ARATH		3.84	0	15.994919 Oxidation (M)	0	2	MASCOT		T
	P20200500880_1,12853	K.KYDEIDAAPEER.A	1435.67	-0.00283	3	1	34.87	0	0.0169	0|0	sp|P17745|EFTU_ARATH/tr|A0A178UY83|A0A178UY83_ARATH		4.18	1		0	2	MASCOT		T
	P20200500880_1,12362	K.MVMPGDR.V ! -.MVMPGDR.V	805.37	-0.00022	2	1	27.78	0	0.115	0|0	sp|P17745|EFTU_ARATH/tr|A0A178UY83|A0A178UY83_ARATH/tr|B9DHZ8|B9DHZ8_ARATH ! tr|Q56ZD8|Q56ZD8_ARATH		5.59	0		0	2	MASCOT		T
	P20200500880_1,65066	K.QVGVPDMVVFLNK.E	1445.78	0.00219	2	1	22.32	0	1.01	0|0	sp|P17745|EFTU_ARATH/tr|A0A178UY83|A0A178UY83_ARATH/tr|B9DHZ8|B9DHZ8_ARATH		5.84	0		0	2	MASCOT		T
	P20200500880_1,70899	K.TTLTAALTM*ALASIGSSVAK.K	1923.05	-0.0039	3	1	63.71	0	1.8e-05	0|0	sp|P17745|EFTU_ARATH/tr|A0A178UY83|A0A178UY83_ARATH		8.41	0	15.994919 Oxidation (M)	0	2	MASCOT		T
	P20200500880_1,70917	K.TTLTAALTM*ALASIGSSVAK.K	1923.05	-0.00644	2	1	73.55	0	1.86e-06	0|0	sp|P17745|EFTU_ARATH/tr|A0A178UY83|A0A178UY83_ARATH		8.41	0	15.994919 Oxidation (M)	0	2	MASCOT		T
	P20200500880_1,71926	K.TTLTAALTMALASIGSSVAK.K	1907.05	-0.00648	3	1	64.55	0	5.42e-05	0|0	sp|P17745|EFTU_ARATH/tr|A0A178UY83|A0A178UY83_ARATH		8.41	0		0	2	MASCOT		T
	P20200500880_1,66321	K.TVGAGVIGTILE.-	1129.65	-0.00104	2	1	34.13	0	0.0286	0|0	sp|P17745|EFTU_ARATH/tr|Q56ZD8|Q56ZD8_ARATH/tr|A0A178UY83|A0A178UY83_ARATH/tr|B9DHZ8|B9DHZ8_ARATH		4.59	0		0	2	MASCOT		T
	P20200500880_1,44672	K.VGETVDLVGLR.E	1157.65	-0.00329	2	1	58.13	0	0.000111	0|0	sp|P17745|EFTU_ARATH/tr|A0A178UY83|A0A178UY83_ARATH/tr|B9DHZ8|B9DHZ8_ARATH		4.37	0		0	2	MASCOT		T
	P20200500880_1,45051	K.VGETVDLVGLR.E	1157.65	-0.00185	2	1	82.21	0	1.05e-06	0|0	sp|P17745|EFTU_ARATH/tr|A0A178UY83|A0A178UY83_ARATH/tr|B9DHZ8|B9DHZ8_ARATH		4.37	0		0	2	MASCOT		T
	P20200500880_1,17661	K.YDEIDAAPEER.A	1307.57	0.00124	2	1	50.44	0	0.000469	0|0	sp|P17745|EFTU_ARATH/tr|A0A178UY83|A0A178UY83_ARATH		3.83	0		0	2	MASCOT		T
	P20200500880_1,42922	R.GITINTATVEYETENR.H	1810.88	-0.00146	2	1	49.52	0	0.000716	0|0	sp|P17745|EFTU_ARATH/tr|A0A178UY83|A0A178UY83_ARATH		4.25	0		0	2	MASCOT		T
	P20200500880_1,32500	R.SYTVTGVEM*FQK.I	1405.67	-0.00092	2	1	28.49	0	0.178	0|0	sp|P17745|EFTU_ARATH/tr|A0A178UY83|A0A178UY83_ARATH/tr|B9DHZ8|B9DHZ8_ARATH		5.72	0	15.994919 Oxidation (M)	0	2	MASCOT		T
	P20200500880_1,32826	R.SYTVTGVEM*FQK.I	1405.67	-0.00016	2	1	43.6	0	0.00206	0|0	sp|P17745|EFTU_ARATH/tr|A0A178UY83|A0A178UY83_ARATH/tr|B9DHZ8|B9DHZ8_ARATH		5.72	0	15.994919 Oxidation (M)	0	2	MASCOT		T
	P20200500880_1,45017	R.SYTVTGVEMFQK.I	1389.67	-0.00056	2	1	43.23	0	0.00242	0|0	sp|P17745|EFTU_ARATH/tr|A0A178UY83|A0A178UY83_ARATH/tr|B9DHZ8|B9DHZ8_ARATH		5.72	0		0	2	MASCOT		T
$41-1	tr|F4JBY2|F4JBY2_ARATH Transketolase OS=Arabidopsis thaliana OX=3702 GN=AtTKL1 PE=1 SV=1	20	14	0.2595	79838.2	5.99
$41-2	tr|A0A178VEI0|A0A178VEI0_ARATH TRANSKETOLASE_1 domain-containing protein OS=Arabidopsis thaliana OX=3702 GN=AXX17_At3g55130 PE=4 SV=1	20	14	0.2591	79967.3	5.94
$41-3	sp|Q8RWV0|TKTC1_ARATH Transketolase-1, chloroplastic OS=Arabidopsis thaliana OX=3702 GN=TKL-1 PE=1 SV=1	20	14	0.2591	79967.3	5.94
	P20200500880_1,27823	K.ALPTYTPESPGDATR.N	1575.76	-0.00078	2	1	38.95	0	0.00713	0|0	sp|Q8RWV0|TKTC1_ARATH/tr|A0A178VEI0|A0A178VEI0_ARATH/tr|F4JBY2|F4JBY2_ARATH		4.37	0		0	2	MASCOT		T
	P20200500880_1,11257	K.ANSYSVHGAALGEK.E	1403.69	-0.00255	3	1	20.09	0	0.619	0|0	sp|F4IW47|TKTC2_ARATH/sp|Q8RWV0|TKTC1_ARATH/tr|A0A178VQH8|A0A178VQH8_ARATH/tr|A0A178VEI0|A0A178VEI0_ARATH/tr|F4JBY2|F4JBY2_ARATH		6.79	0		0	2	MASCOT		T
	P20200500880_1,11272	K.ANSYSVHGAALGEK.E	1403.69	-0.00536	2	1	71.49	0	4.56e-06	0|0	sp|F4IW47|TKTC2_ARATH/sp|Q8RWV0|TKTC1_ARATH/tr|A0A178VQH8|A0A178VQH8_ARATH/tr|A0A178VEI0|A0A178VEI0_ARATH/tr|F4JBY2|F4JBY2_ARATH		6.79	0		0	2	MASCOT		T
	P20200500880_1,9253	K.KYPEEASELK.S	1193.6	0.00087	2	1	26.55	0	0.411	0|0	sp|Q8RWV0|TKTC1_ARATH/tr|A0A178VEI0|A0A178VEI0_ARATH/tr|F4JBY2|F4JBY2_ARATH		4.79	1		0	2	MASCOT		T
	P20200500880_1,9597	K.KYPEEASELK.S	1193.6	-0.00109	2	1	39.02	0	0.01	0|0	sp|Q8RWV0|TKTC1_ARATH/tr|A0A178VEI0|A0A178VEI0_ARATH/tr|F4JBY2|F4JBY2_ARATH		4.79	1		0	2	MASCOT		T
	P20200500880_1,37279	K.LPHLPGTSIEGVEK.G	1476.81	0.00084	3	1	48.93	0	0.000931	0|0	sp|Q8RWV0|TKTC1_ARATH/tr|A0A178VEI0|A0A178VEI0_ARATH/tr|F4JBY2|F4JBY2_ARATH		5.4	0		0	2	MASCOT		T
	P20200500880_1,63793	K.SIGINSFGASAPAPLLYK.E	1805.98	-0.0006	2	1	65.65	0	1.69e-05	0|0	sp|Q8RWV0|TKTC1_ARATH/tr|A0A178VEI0|A0A178VEI0_ARATH/tr|F4JBY2|F4JBY2_ARATH		8.31	0		0	2	MASCOT		T
	P20200500880_1,63823	K.SIGINSFGASAPAPLLYK.E	1805.98	0.00495	3	1	24.56	0	0.231	0|0	sp|Q8RWV0|TKTC1_ARATH/tr|A0A178VEI0|A0A178VEI0_ARATH/tr|F4JBY2|F4JBY2_ARATH		8.31	0		0	2	MASCOT		T
	P20200500880_1,53896	K.SIITGELPAGWEK.A	1400.74	-0.0014	2	1	57.11	0	0.000122	0|0	sp|Q8RWV0|TKTC1_ARATH/tr|A0A178VEI0|A0A178VEI0_ARATH/tr|F4JBY2|F4JBY2_ARATH		4.53	0		0	2	MASCOT		T
	P20200500880_1,40179	K.TPSILALSR.Q	957.573	-0.00095	2	1	33.69	0	0.0317	0|0	sp|Q8RWV0|TKTC1_ARATH/tr|A0A178VEI0|A0A178VEI0_ARATH/tr|F4JBY2|F4JBY2_ARATH		9.41	0		0	2	MASCOT		T
	P20200500880_1,40520	K.TPSILALSR.Q	957.573	-1e-05	2	1	42.15	0	0.0045	0|0	sp|Q8RWV0|TKTC1_ARATH/tr|A0A178VEI0|A0A178VEI0_ARATH/tr|F4JBY2|F4JBY2_ARATH		9.41	0		0	2	MASCOT		T
	P20200500880_1,14818	K.VTTTIGYGSPNK.A	1237.64	-0.0008	2	1	88.71	0	9.69e-08	0|0	sp|F4IW47|TKTC2_ARATH/sp|Q8RWV0|TKTC1_ARATH/tr|A0A178VQH8|A0A178VQH8_ARATH/tr|A0A178VEI0|A0A178VEI0_ARATH/tr|F4JBY2|F4JBY2_ARATH		8.56	0		0	2	MASCOT		T
	P20200500880_1,63933	K.VVPGFLGGSADLASSNM*TLLK.A	2093.09	0.0084	2	1	51.82	0	0.00044	0|0	sp|Q8RWV0|TKTC1_ARATH/tr|A0A178VEI0|A0A178VEI0_ARATH/tr|F4JBY2|F4JBY2_ARATH		5.81	0	15.994919 Oxidation (M)	0	2	MASCOT		T
	P20200500880_1,63998	K.VVPGFLGGSADLASSNM*TLLK.A	2093.09	-0.00303	3	1	32.39	0	0.0371	0|0	sp|Q8RWV0|TKTC1_ARATH/tr|A0A178VEI0|A0A178VEI0_ARATH/tr|F4JBY2|F4JBY2_ARATH		5.81	0	15.994919 Oxidation (M)	0	2	MASCOT		T
	P20200500880_1,65967	K.VVPGFLGGSADLASSNMTLLK.A	2077.1	-0.00368	2	1	65.26	0	1.8e-05	0|0	sp|Q8RWV0|TKTC1_ARATH/tr|A0A178VEI0|A0A178VEI0_ARATH/tr|F4JBY2|F4JBY2_ARATH		5.81	0		0	2	MASCOT		T
	P20200500880_1,40615	R.FLAIDAVEK.A	1005.56	2e-05	2	1	33.06	0	0.0346	0|0	sp|F4IW47|TKTC2_ARATH/sp|Q8RWV0|TKTC1_ARATH/tr|A0A178VQH8|A0A178VQH8_ARATH/tr|A0A178VEI0|A0A178VEI0_ARATH/tr|F4JBY2|F4JBY2_ARATH		4.37	0		0	2	MASCOT		T
	P20200500880_1,24355	R.HTPEGATLESDWSAK.F	1628.76	-0.00384	2	1	44.85	0	0.00136	0|0	sp|Q8RWV0|TKTC1_ARATH/tr|A0A178VEI0|A0A178VEI0_ARATH/tr|F4JBY2|F4JBY2_ARATH		4.65	0		0	2	MASCOT		T
	P20200500880_1,31553	R.NLSQQCLNALAK.A ! R.NLSQQCLNALAK.V	1359.7	0.00355	2	1	28.79	0	0.254	0|0	sp|F4IW47|TKTC2_ARATH/tr|A0A178VQH8|A0A178VQH8_ARATH ! sp|Q8RWV0|TKTC1_ARATH/tr|A0A178VEI0|A0A178VEI0_ARATH/tr|F4JBY2|F4JBY2_ARATH		8.22	0		0	2	MASCOT		T
	P20200500880_1,65481	R.NNLGWPYEPFQVPDDVK.S	2017.97	-0.00328	3	1	35.04	0	0.0204	0|0	sp|Q8RWV0|TKTC1_ARATH/tr|A0A178VEI0|A0A178VEI0_ARATH/tr|F4JBY2|F4JBY2_ARATH		4.03	0		0	2	MASCOT		T
	P20200500880_1,54803	R.VSIEAASTFGWGK.I	1352.68	-0.00063	2	1	56.21	0	0.000177	0|0	sp|Q8RWV0|TKTC1_ARATH/tr|A0A178VEI0|A0A178VEI0_ARATH/tr|F4JBY2|F4JBY2_ARATH		5.97	0		0	2	MASCOT		T
$42-1	sp|Q9SU63|AL2B4_ARATH Aldehyde dehydrogenase family 2 member B4, mitochondrial OS=Arabidopsis thaliana OX=3702 GN=ALDH2B4 PE=1 SV=1	16	14	0.3104	58588.2	7.11
$42-2	tr|A0A178VKH7|A0A178VKH7_ARATH ALDH2B4 OS=Arabidopsis thaliana OX=3702 GN=AXX17_At3g41990 PE=3 SV=1	16	14	0.3104	58554.2	7.11
	P20200500880_1,56671	K.AVVTALNKPAWI.-	1282.75	-0.0013	2	1	55.6	0	7.96e-05	0|0	sp|Q9SU63|AL2B4_ARATH/tr|A0A178VKH7|A0A178VKH7_ARATH		8.8	0		0	2	MASCOT		T
	P20200500880_1,30758	K.FSDVDEVIK.R	1051.53	0.0011	2	1	36.58	0	0.0375	0|0	sp|Q9SU63|AL2B4_ARATH/tr|A0A178VKH7|A0A178VKH7_ARATH		4.03	0		0	2	MASCOT		T
	P20200500880_1,16572	K.LAFTGSTDTGK.V	1097.55	-0.00066	2	1	47.69	0	0.00104	0|0	sp|Q9SU63|AL2B4_ARATH/tr|A0A178VKH7|A0A178VKH7_ARATH		5.84	0		0	2	MASCOT		T
	P20200500880_1,5329	K.MSAYER.S	756.334	0.00097	2	1	24.68	0	0.0565	0|0	sp|Q9SU63|AL2B4_ARATH/tr|A0A178VKH7|A0A178VKH7_ARATH		5.75	0		0	2	MASCOT		T
	P20200500880_1,4529	K.NLDTANR.V	803.401	-8e-05	2	1	37.08	0	0.0113	0|0	sp|Q9SU63|AL2B4_ARATH/tr|A0A178VKH7|A0A178VKH7_ARATH		5.84	0		0	2	MASCOT		T
	P20200500880_1,27034	K.SGIESNATLECGGDQIGDK.G	1950.87	-0.00348	2	1	34.87	0	0.00956	0|0	sp|Q9SU63|AL2B4_ARATH/tr|A0A178VKH7|A0A178VKH7_ARATH		3.92	0		0	2	MASCOT		T
	P20200500880_1,48815	K.TAEQTPLTAFYAGK.L	1497.76	-0.00555	2	1	29.94	0	0.229	0|0	sp|Q9SU63|AL2B4_ARATH/tr|A0A178VKH7|A0A178VKH7_ARATH		5.66	0		0	2	MASCOT		T
	P20200500880_1,49171	K.TAEQTPLTAFYAGK.L	1497.76	-0.00161	2	1	76.45	0	1.53e-06	0|0	sp|Q9SU63|AL2B4_ARATH/tr|A0A178VKH7|A0A178VKH7_ARATH		5.66	0		0	2	MASCOT		T
	P20200500880_1,43009	K.VGPALACGNTIVLK.T	1412.79	-0.00093	2	1	35.59	0	0.0129	0|0	sp|Q9SU63|AL2B4_ARATH/tr|A0A178VKH7|A0A178VKH7_ARATH		8.19	0		0	2	MASCOT		T
	P20200500880_1,63036	K.VILGLAANSNLKPVTLELGGK.S	2107.25	-0.00219	3	1	44.43	0	0.000247	0|0	sp|Q9SU63|AL2B4_ARATH/tr|A0A178VKH7|A0A178VKH7_ARATH		8.56	0		0	2	MASCOT		T
	P20200500880_1,40311	K.YGLAAGVFTK.N	1026.56	0.00013	2	1	43.02	0	0.00185	0|0	sp|Q9SU63|AL2B4_ARATH/tr|A0A178VKH7|A0A178VKH7_ARATH		8.59	0		0	2	MASCOT		T
	P20200500880_1,38777	R.TAFDEGPWPK.M	1147.54	-0.00067	2	1	45.94	0	0.00253	0|0	sp|Q9SU63|AL2B4_ARATH/tr|A0A178VKH7|A0A178VKH7_ARATH		4.37	0		0	2	MASCOT		T
	P20200500880_1,31355	R.TGEVIAHVAEGDAEDINR.A	1895.91	0.00132	3	1	46.11	0	0.00156	0|0	sp|Q9SU63|AL2B4_ARATH/tr|A0A178VKH7|A0A178VKH7_ARATH		4.17	0		0	2	MASCOT		T
	P20200500880_1,22794	R.VYDEFVEK.A ! K.VYDEFVEK.S	1028.49	-0.00223	2	1	24.12	0	0.131	0|0	sp|Q8S528|AL2B7_ARATH/tr|A0A1P8AQG6|A0A1P8AQG6_ARATH/tr|A0A178WCA1|A0A178WCA1_ARATH ! sp|Q9SU63|AL2B4_ARATH/tr|A0A178VKH7|A0A178VKH7_ARATH		4.14	0		0	2	MASCOT		T
	P20200500880_1,23103	R.VYDEFVEK.A ! K.VYDEFVEK.S	1028.49	-0.00223	2	1	24.5	0	0.12	0|0	sp|Q8S528|AL2B7_ARATH/tr|A0A1P8AQG6|A0A1P8AQG6_ARATH/tr|A0A178WCA1|A0A178WCA1_ARATH ! sp|Q9SU63|AL2B4_ARATH/tr|A0A178VKH7|A0A178VKH7_ARATH		4.14	0		0	2	MASCOT		T
	P20200500880_1,21495	R.YYAGWADK.I	973.441	-0.00094	2	1	31.21	0	0.014	0|0	sp|Q8S528|AL2B7_ARATH/sp|Q9SU63|AL2B4_ARATH/tr|C1PID2|C1PID2_ARATH/tr|C1PID4|C1PID4_ARATH/tr|A0A178VKH7|A0A178VKH7_ARATH/tr|A0A1P8AQG6|A0A1P8AQG6_ARATH/tr|A0A178WCA1|A0A178WCA1_ARATH		5.83	0		0	2	MASCOT		T
$43-1	tr|A0A178VZW6|A0A178VZW6_ARATH SLP OS=Arabidopsis thaliana OX=3702 GN=AXX17_At2g23960 PE=3 SV=1	16	14	0.3072	62071.3	5.08
$43-2	sp|P21238|CPNA1_ARATH Chaperonin 60 subunit alpha 1, chloroplastic OS=Arabidopsis thaliana OX=3702 GN=CPN60A1 PE=1 SV=2	16	14	0.3072	62071.3	5.08
	P20200500880_1,40169	K.APAAAAPEGLM*V.-	1113.56	-0.00135	2	1	20.7	0	0.43	0|0	sp|P21238|CPNA1_ARATH/tr|Q56WE3|Q56WE3_ARATH/tr|A0A178VZW6|A0A178VZW6_ARATH		4	0	15.994919 Oxidation (M)	0	2	MASCOT		T
	P20200500880_1,50975	K.APAAAAPEGLMV.-	1097.57	1e-05	2	1	25.63	0	0.639	0|0	sp|P21238|CPNA1_ARATH/tr|Q56WE3|Q56WE3_ARATH/tr|A0A178VZW6|A0A178VZW6_ARATH		4	0		0	2	MASCOT		T
	P20200500880_1,54863	K.DIIPILEK.T	940.571	0.00055	2	1	29.67	0	0.0219	0|0	sp|P21238|CPNA1_ARATH/tr|A0A178VZW6|A0A178VZW6_ARATH		4.37	0		0	2	MASCOT		T
	P20200500880_1,39371	K.ELFETDSVYDSEK.L	1561.69	-0.00051	2	1	62.86	0	3.31e-05	0|0	sp|P21238|CPNA1_ARATH/tr|A0A178VZW6|A0A178VZW6_ARATH		3.83	0		0	2	MASCOT		T
	P20200500880_1,9809	K.ETFEDADER.L	1111.45	-0.00051	2	1	33.39	0	0.00994	0|0	sp|P21238|CPNA1_ARATH/tr|Q56WE3|Q56WE3_ARATH/tr|A0A178VZW6|A0A178VZW6_ARATH		3.83	0		0	2	MASCOT		T
	P20200500880_1,39482	K.HGLLSVTSGANPVSLK.R	1579.88	-0.00267	3	1	33.5	0	0.0168	0|0	sp|P21238|CPNA1_ARATH/tr|A0A178VZW6|A0A178VZW6_ARATH		8.76	0		0	2	MASCOT		T
	P20200500880_1,31914	K.LLAEFENAR.V	1062.56	0.00031	2	1	46.56	0	0.00177	0|0	sp|P21238|CPNA1_ARATH/tr|A0A178VZW6|A0A178VZW6_ARATH		4.53	0		0	2	MASCOT		T
	P20200500880_1,25577	K.TNDSAGDGTTTASILAR.E	1650.79	0.00293	2	1	73.25	0	3.02e-06	0|0	sp|P21238|CPNA1_ARATH/tr|A0A178VZW6|A0A178VZW6_ARATH		4.21	0		0	2	MASCOT		T
	P20200500880_1,57604	K.TVQGLIEELQK.K	1257.7	0.00115	2	1	41.08	0	0.00973	0|0	sp|P21238|CPNA1_ARATH/tr|A0A178VZW6|A0A178VZW6_ARATH		4.53	0		0	2	MASCOT		T
	P20200500880_1,14737	K.VGAATETELEDR.K	1290.62	-0.00498	2	1	48.79	0	0.000857	0|0	sp|P21238|CPNA1_ARATH/tr|A0A178VZW6|A0A178VZW6_ARATH		4	0		0	2	MASCOT		T
	P20200500880_1,64762	R.AIELPNAMENAGAALIR.E	1753.93	-0.00698	2	1	62.09	0	4.42e-05	0|0	sp|P21238|CPNA1_ARATH/tr|A0A178VZW6|A0A178VZW6_ARATH		4.53	0		0	2	MASCOT		T
	P20200500880_1,64775	R.AIELPNAMENAGAALIR.E	1753.93	-8e-05	3	1	71.58	0	1.02e-05	0|0	sp|P21238|CPNA1_ARATH/tr|A0A178VZW6|A0A178VZW6_ARATH		4.53	0		0	2	MASCOT		T
	P20200500880_1,68932	R.AVASISAGNDDLIGSMIADAIDK.V	2247.12	-0.00057	3	1	37.01	0	0.0134	0|0	sp|P21238|CPNA1_ARATH/tr|A0A178VZW6|A0A178VZW6_ARATH		3.77	0		0	2	MASCOT		T
	P20200500880_1,35248	R.GVLNVVAVK.A	898.572	0.00131	2	1	31.27	0	0.0185	0|0	sp|P21238|CPNA1_ARATH/tr|A0A178VZW6|A0A178VZW6_ARATH		8.75	0		0	2	MASCOT		T
	P20200500880_1,39242	R.GYISPQFVTNPEK.L	1479.75	-0.00025	2	1	26.95	0	0.156	0|0	sp|P21238|CPNA1_ARATH/tr|A0A178VZW6|A0A178VZW6_ARATH		6	0		0	2	MASCOT		T
	P20200500880_1,40786	R.NVVLDEFGSPK.V	1204.62	-0.00289	2	1	33.28	0	0.0395	0|0	sp|P21238|CPNA1_ARATH/tr|A0A178VZW6|A0A178VZW6_ARATH		4.37	0		0	2	MASCOT		T
$44-1	sp|O82662|SUCB_ARATH Succinate--CoA ligase [ADP-forming] subunit beta, mitochondrial OS=Arabidopsis thaliana OX=3702 GN=At2g20420 PE=1 SV=1	15	14	0.3587	45345	6.3
	P20200500880_1,59966	K.AIQDVFPNESELVVK.S	1687.89	-0.00358	2	1	21.32	0	0.547	0|0	sp|O82662|SUCB_ARATH/tr|A0A178VU56|A0A178VU56_ARATH/tr|Q8LAV0|Q8LAV0_ARATH		4.14	0		0	2	MASCOT		T
	P20200500880_1,36727	K.CDVIASGIVNAAK.E	1317.68	0.00038	2	1	34.14	0	0.0725	0|0	sp|O82662|SUCB_ARATH/tr|Q56Z20|Q56Z20_ARATH/tr|A0A178VU56|A0A178VU56_ARATH/tr|Q8LAV0|Q8LAV0_ARATH		5.83	0		0	2	MASCOT		T
	P20200500880_1,7107	K.DSIEQVK.K	818.425	0.00087	2	1	24.22	0	0.425	0|0	sp|O82662|SUCB_ARATH/tr|A0A178VU56|A0A178VU56_ARATH/tr|Q8LAV0|Q8LAV0_ARATH		4.37	0		0	2	MASCOT		T
	P20200500880_1,19823	K.GVAASSLEEVK.K	1089.58	-0.00371	2	1	38.09	0	0.0382	0|0	sp|O82662|SUCB_ARATH/tr|A0A178VU56|A0A178VU56_ARATH/tr|Q8LAV0|Q8LAV0_ARATH		4.53	0		0	2	MASCOT		T
	P20200500880_1,11728	K.GVAASSLEEVKK.A	1217.67	0.00116	3	1	32.22	0	0.0504	0|0	sp|O82662|SUCB_ARATH/tr|A0A178VU56|A0A178VU56_ARATH/tr|Q8LAV0|Q8LAV0_ARATH		6.14	1		0	2	MASCOT		T
	P20200500880_1,33166	K.LITADDLDDAAEK.A	1389.67	-0.00054	2	1	60.6	0	4.6e-05	0|0	sp|O82662|SUCB_ARATH/tr|Q56Z20|Q56Z20_ARATH/tr|A0A178VU56|A0A178VU56_ARATH/tr|Q8LAV0|Q8LAV0_ARATH		3.71	0		0	2	MASCOT		T
	P20200500880_1,38771	K.LNFDDNAAFR.Q	1182.55	0.00068	2	1	46.29	0	0.000935	0|0	sp|O82662|SUCB_ARATH/tr|Q56Z20|Q56Z20_ARATH/tr|A0A178VU56|A0A178VU56_ARATH/tr|Q8LAV0|Q8LAV0_ARATH		4.21	0		0	2	MASCOT		T
	P20200500880_1,39118	K.LNFDDNAAFR.Q	1182.55	0.00188	2	1	44.87	0	0.00125	0|0	sp|O82662|SUCB_ARATH/tr|Q56Z20|Q56Z20_ARATH/tr|A0A178VU56|A0A178VU56_ARATH/tr|Q8LAV0|Q8LAV0_ARATH		4.21	0		0	2	MASCOT		T
	P20200500880_1,5626	K.RDEAEEIAGK.M	1117.55	0.00089	2	1	51.58	0	0.000357	0|0	sp|O82662|SUCB_ARATH/tr|Q8LAV0|Q8LAV0_ARATH		4.41	1		0	2	MASCOT		T
	P20200500880_1,11667	K.VPVVVR.L	668.445	0.0002	2	1	23.96	0	0.0163	0|0	sp|O82662|SUCB_ARATH/tr|Q56Z20|Q56Z20_ARATH/tr|A0A178VU56|A0A178VU56_ARATH		9.72	0		0	2	MASCOT		T
	P20200500880_1,11473	K.VVDGLAPK.A	798.472	0.00028	2	1	36.7	0	0.00598	0|0	sp|O82662|SUCB_ARATH/tr|A0A178VU56|A0A178VU56_ARATH/tr|Q8LAV0|Q8LAV0_ARATH		5.81	0		0	2	MASCOT		T
	P20200500880_1,14617	K.YGVNVPK.G	776.43	0.00047	2	1	40.26	0	0.0108	0|0	sp|O82662|SUCB_ARATH/tr|A0A178VU56|A0A178VU56_ARATH/tr|Q8LAV0|Q8LAV0_ARATH		8.59	0		0	2	MASCOT		T
	P20200500880_1,54769	R.KTDCTM*LEINPLAETSTNQLVAADAK.L	2850.39	-0.00432	3	1	69.71	0	6.45e-06	0|0	sp|O82662|SUCB_ARATH/tr|Q56Z20|Q56Z20_ARATH/tr|A0A178VU56|A0A178VU56_ARATH/tr|Q8LAV0|Q8LAV0_ARATH		4.32	1	15.994919 Oxidation (M)	0	2	MASCOT		T
	P20200500880_1,5653	R.LEGTNVEQGK.R	1074.54	0.00165	2	1	54.57	0	0.000211	0|0	sp|O82662|SUCB_ARATH/tr|Q56Z20|Q56Z20_ARATH/tr|A0A178VU56|A0A178VU56_ARATH		4.53	0		0	2	MASCOT		T
	P20200500880_1,35059	R.LNIHEYQGAELMGK.Y	1602.79	-0.00011	3	1	28.08	0	0.11	0|0	sp|O82662|SUCB_ARATH/tr|A0A178VU56|A0A178VU56_ARATH/tr|Q8LAV0|Q8LAV0_ARATH		5.4	0		0	2	MASCOT		T
$45-1	sp|P54609|CD48A_ARATH Cell division control protein 48 homolog A OS=Arabidopsis thaliana OX=3702 GN=CDC48A PE=1 SV=1	14	14	0.178	89392.4	5.13
$45-2	tr|A0A384KA82|A0A384KA82_ARATH CDC48A OS=Arabidopsis thaliana OX=3702 GN=AXX17_At3g09510 PE=4 SV=1	14	14	0.178	89392.4	5.13
$45-3	tr|B9DI55|B9DI55_ARATH AT3G09840 protein OS=Arabidopsis thaliana OX=3702 GN=At3g09840 PE=2 SV=1	14	14	0.178	89392.4	5.13
	P20200500880_1,5556	K.AFEEAEK.N	823.383	-0.00213	2	1	32.09	0	0.049	0|0	sp|Q9LZF6|CD48E_ARATH/sp|P54609|CD48A_ARATH/sp|Q9SCN8|CD48D_ARATH/tr|A0A178URT8|A0A178URT8_ARATH/tr|B9DI55|B9DI55_ARATH/tr|A0A178VB32|A0A178VB32_ARATH/tr|A0A384KA82|A0A384KA82_ARATH		4.25	0		0	2	MASCOT		T
	P20200500880_1,47458	K.DFSTAILER.K	1051.54	0.00211	2	1	46.69	0	0.00387	0|0	sp|Q9LZF6|CD48E_ARATH/sp|P54609|CD48A_ARATH/tr|A0A178URT8|A0A178URT8_ARATH/tr|B9DI55|B9DI55_ARATH/tr|A0A384KA82|A0A384KA82_ARATH		4.37	0		0	2	MASCOT		T
	P20200500880_1,34705	K.DVDIGALAK.Y	901.499	-0.00173	2	1	23.03	0	0.451	0|0	sp|P54609|CD48A_ARATH/tr|B9DI55|B9DI55_ARATH/tr|A0A384KA82|A0A384KA82_ARATH		4.21	0		0	2	MASCOT		T
	P20200500880_1,40648	K.GILLYGPPGSGK.T	1158.65	0.00081	2	1	31.26	0	0.0622	0|0	sp|Q9LZF6|CD48E_ARATH/sp|P54609|CD48A_ARATH/sp|Q9SCN8|CD48D_ARATH/tr|A0A178URT8|A0A178URT8_ARATH/tr|B9DI55|B9DI55_ARATH/tr|A0A178VB32|A0A178VB32_ARATH/tr|A0A384KA82|A0A384KA82_ARATH		8.59	0		0	2	MASCOT		T
	P20200500880_1,12595	K.IEVLR.L ! R.IEVLR.V ! R.IEVLR.R ! K.LEVIR.T ! K.LEVIR.E ! R.LEVLR.M ! R.LEVLR.I ! R.LEVLR.L ! R.LEVLR.N ! R.LEVLR.W ! K.LEVLR.N ! K.LEVLR.I	629.398	0.00014	2	1	20.18	0	1.56	0|0	sp|Q84JR3|PP334_ARATH/tr|A0A178UVC8|A0A178UVC8_ARATH ! sp|F4ISQ7|TOP3B_ARATH/tr|A0A178VVC4|A0A178VVC4_ARATH ! sp|Q93VK9|SPC25_ARATH/tr|A0A178V727|A0A178V727_ARATH ! sp|Q1PEB4|Y4498_ARATH/tr|A0A178V186|A0A178V186_ARATH ! tr|Q9ZU57|Q9ZU57_ARATH ! sp|Q9FKZ0|DRL43_ARATH/tr|A0A178UPL7|A0A178UPL7_ARATH ! sp|Q9LZF6|CD48E_ARATH/sp|P54609|CD48A_ARATH/sp|Q9SCN8|CD48D_ARATH/tr|A0A178URT8|A0A178URT8_ARATH/tr…		6	0		0	2	MASCOT		T
	P20200500880_1,22016	K.LAEDVDLER.I ! K.LAEDVDLER.V	1059.53	-0.00252	2	1	32.03	0	0.0359	0|0	sp|Q9LZF6|CD48E_ARATH/sp|P54609|CD48A_ARATH/tr|A0A178URT8|A0A178URT8_ARATH/tr|B9DI55|B9DI55_ARATH/tr|A0A384KA82|A0A384KA82_ARATH ! sp|Q9SCN8|CD48D_ARATH/tr|A0A178VB32|A0A178VB32_ARATH		3.92	0		0	2	MASCOT		T
	P20200500880_1,68312	K.NAPSIIFIDEIDSIAPK.R	1842.98	-0.0006	2	1	95.51	0	1.63e-08	0|0	sp|Q9LZF6|CD48E_ARATH/sp|P54609|CD48A_ARATH/sp|Q9SCN8|CD48D_ARATH/tr|A0A178URT8|A0A178URT8_ARATH/tr|B9DI55|B9DI55_ARATH/tr|A0A178VB32|A0A178VB32_ARATH/tr|A0A384KA82|A0A384KA82_ARATH		4.03	0		0	2	MASCOT		T
	P20200500880_1,33651	R.EDEERLDDVGYDDVGGVR.K	2037.9	0.00085	3	1	33.84	0	0.00981	0|0	sp|P54609|CD48A_ARATH/tr|B9DI55|B9DI55_ARATH/tr|A0A384KA82|A0A384KA82_ARATH		3.8	1		0	2	MASCOT		T
	P20200500880_1,49685	R.ELVELPLR.H	968.577	-0.00044	2	1	34.37	0	0.00729	0|0	sp|Q9LZF6|CD48E_ARATH/sp|P54609|CD48A_ARATH/sp|Q9SCN8|CD48D_ARATH/tr|A0A178URT8|A0A178URT8_ARATH/tr|B9DI55|B9DI55_ARATH/tr|A0A178VB32|A0A178VB32_ARATH/tr|A0A384KA82|A0A384KA82_ARATH		4.53	0		0	2	MASCOT		T
	P20200500880_1,20391	R.GDTILIK.G	759.461	0.00075	2	1	23.14	0	0.619	0|0	sp|Q9LZF6|CD48E_ARATH/sp|P54609|CD48A_ARATH/sp|Q9SCN8|CD48D_ARATH/tr|A0A178URT8|A0A178URT8_ARATH/tr|Q8H7F2|Q8H7F2_ARATH/tr|B9DI55|B9DI55_ARATH/tr|A0A178VB32|A0A178VB32_ARATH/tr|A0A384KA82|A0A384KA82_ARATH		5.84	0		0	2	MASCOT		T
	P20200500880_1,68060	R.IVSQLLTLMDGLK.S	1430.83	-0.00182	2	1	72.36	0	2.73e-06	0|0	sp|Q9LZF6|CD48E_ARATH/sp|P54609|CD48A_ARATH/sp|Q9SCN8|CD48D_ARATH/tr|A0A178URT8|A0A178URT8_ARATH/tr|B9DI55|B9DI55_ARATH/tr|A0A178VB32|A0A178VB32_ARATH/tr|A0A384KA82|A0A384KA82_ARATH		5.84	0		0	2	MASCOT		T
	P20200500880_1,30350	R.LDDVGYDDVGGVR.K	1379.64	0.00066	2	1	24.16	0	0.49	0|0	sp|P54609|CD48A_ARATH/tr|B9DI55|B9DI55_ARATH/tr|A0A384KA82|A0A384KA82_ARATH		3.77	0		0	2	MASCOT		T
	P20200500880_1,66102	R.LDQLIYIPLPDEDSR.L	1786.92	0.00041	2	1	49.56	0	0.000799	0|0	sp|Q9LZF6|CD48E_ARATH/sp|P54609|CD48A_ARATH/tr|A0A178URT8|A0A178URT8_ARATH/tr|B9DI55|B9DI55_ARATH/tr|A0A384KA82|A0A384KA82_ARATH		3.84	0		0	2	MASCOT		T
	P20200500880_1,62921	R.VLNQLLTEMDGMNAK.K	1676.83	-0.00415	2	1	22.83	0	0.401	0|0	sp|Q9LZF6|CD48E_ARATH/sp|P54609|CD48A_ARATH/sp|Q9SCN8|CD48D_ARATH/tr|A0A178URT8|A0A178URT8_ARATH/tr|B9DI55|B9DI55_ARATH/tr|A0A178VB32|A0A178VB32_ARATH/tr|A0A384KA82|A0A384KA82_ARATH		4.37	0		0	2	MASCOT		T
$46-1	sp|Q944G9|ALFP2_ARATH Fructose-bisphosphate aldolase 2, chloroplastic OS=Arabidopsis thaliana OX=3702 GN=FBA2 PE=1 SV=2	19	13	0.4271	42987.3	6.79
$46-2	tr|A0A178UW98|A0A178UW98_ARATH Fructose-bisphosphate aldolase OS=Arabidopsis thaliana OX=3702 GN=AXX17_At4g44320 PE=3 SV=1	19	13	0.4271	42987.3	6.79
	P20200500880_1,15033	K.ANSLAQLGK.Y	901.51	0	2	1	45.08	0	0.00753	0|0	sp|Q944G9|ALFP2_ARATH/sp|Q9ZU52|ALFP3_ARATH/sp|Q9SJU4|ALFP1_ARATH/tr|F4IGL5|F4IGL5_ARATH/tr|Q56ZF2|Q56ZF2_ARATH/tr|A0A178VVW3|A0A178VVW3_ARATH/tr|A0A178VN79|A0A178VN79_ARATH/tr|Q41992|Q41992_ARATH/tr|A0A178UW98|A0A178UW98_ARATH		8.8	0		0	2	MASCOT		T
	P20200500880_1,26359	K.EAAWGLAR.Y	873.458	0.00038	2	1	40.41	0	0.0126	0|0	sp|Q944G9|ALFP2_ARATH/sp|Q9ZU52|ALFP3_ARATH/sp|Q9SJU4|ALFP1_ARATH/tr|F4IGL5|F4IGL5_ARATH/tr|A0A178VVW3|A0A178VVW3_ARATH/tr|A0A178VN79|A0A178VN79_ARATH/tr|A0A178UW98|A0A178UW98_ARATH/tr|C0Z2F2|C0Z2F2_ARATH/tr|F4IGL7|F4IGL7_ARATH/tr|Q42207|Q42207_ARATH/tr|F4JUJ5|F4JUJ5_ARATH		6.1	0		0	2	MASCOT		T
	P20200500880_1,60905	K.M*VDVLVEQNIVPGIK.V	1669.92	-0.003	2	1	61.06	0	3.76e-05	0|0	sp|Q944G9|ALFP2_ARATH/sp|Q9SJU4|ALFP1_ARATH/tr|F4IGL5|F4IGL5_ARATH/tr|A0A178VN79|A0A178VN79_ARATH/tr|A0A178UW98|A0A178UW98_ARATH/tr|C0Z2F2|C0Z2F2_ARATH/tr|F4IGL7|F4IGL7_ARATH/tr|F4JUJ5|F4JUJ5_ARATH		4.37	0	15.994919 Oxidation (M)	0	2	MASCOT		T
	P20200500880_1,64334	K.MVDVLVEQNIVPGIK.V	1653.92	-0.00326	2	1	96.47	0	8.18e-09	0|0	sp|Q944G9|ALFP2_ARATH/sp|Q9SJU4|ALFP1_ARATH/tr|F4IGL5|F4IGL5_ARATH/tr|A0A178VN79|A0A178VN79_ARATH/tr|A0A178UW98|A0A178UW98_ARATH/tr|C0Z2F2|C0Z2F2_ARATH/tr|F4IGL7|F4IGL7_ARATH/tr|F4JUJ5|F4JUJ5_ARATH		4.37	0		0	2	MASCOT		T
	P20200500880_1,64356	K.MVDVLVEQNIVPGIK.V	1653.92	-0.00233	3	1	47.32	0	0.000674	0|0	sp|Q944G9|ALFP2_ARATH/sp|Q9SJU4|ALFP1_ARATH/tr|F4IGL5|F4IGL5_ARATH/tr|A0A178VN79|A0A178VN79_ARATH/tr|A0A178UW98|A0A178UW98_ARATH/tr|C0Z2F2|C0Z2F2_ARATH/tr|F4IGL7|F4IGL7_ARATH/tr|F4JUJ5|F4JUJ5_ARATH		4.37	0		0	2	MASCOT		T
	P20200500880_1,22419	K.RLDSIGLENTEANR.Q	1587.81	-0.00146	3	1	45.13	0	0.00211	0|0	sp|Q944G9|ALFP2_ARATH/tr|A0A178UW98|A0A178UW98_ARATH/tr|F4JUJ5|F4JUJ5_ARATH		4.68	1		0	2	MASCOT		T
	P20200500880_1,36540	K.TWGGRPENVNAAQTTLLAR.A	2055.07	-9e-05	3	1	33.54	0	0.0287	0|0	sp|Q944G9|ALFP2_ARATH/tr|A0A178UW98|A0A178UW98_ARATH		9.26	0		0	2	MASCOT		T
	P20200500880_1,4606	K.YTGEGESEEAK.E	1199.51	0.0011	2	1	38.11	0	0.00387	0|0	sp|Q944G9|ALFP2_ARATH/sp|Q9SJU4|ALFP1_ARATH/tr|F4IGL5|F4IGL5_ARATH/tr|Q56ZF2|Q56ZF2_ARATH/tr|A0A178VN79|A0A178VN79_ARATH/tr|A0A178UW98|A0A178UW98_ARATH		4.09	0		0	2	MASCOT		T
	P20200500880_1,8612	R.ALQNTCLK.T	947.498	-0.0002	2	1	24.15	0	0.42	0|0	sp|Q944G9|ALFP2_ARATH/sp|Q9SJU4|ALFP1_ARATH/tr|A0A178VN79|A0A178VN79_ARATH/tr|A0A178UW98|A0A178UW98_ARATH		8.27	0		0	2	MASCOT		T
	P20200500880_1,36952	R.ATPEQVAAYTLK.L	1291.69	0.00172	2	1	27.33	0	0.165	0|0	sp|Q944G9|ALFP2_ARATH/tr|A0A178UW98|A0A178UW98_ARATH/tr|F4JUJ5|F4JUJ5_ARATH		6.05	0		0	2	MASCOT		T
	P20200500880_1,37298	R.ATPEQVAAYTLK.L	1291.69	-0.00086	2	1	46.22	0	0.00208	0|0	sp|Q944G9|ALFP2_ARATH/tr|A0A178UW98|A0A178UW98_ARATH/tr|F4JUJ5|F4JUJ5_ARATH		6.05	0		0	2	MASCOT		T
	P20200500880_1,37637	R.ATPEQVAAYTLK.L	1291.69	-0.00192	2	1	43.99	0	0.00345	0|0	sp|Q944G9|ALFP2_ARATH/tr|A0A178UW98|A0A178UW98_ARATH/tr|F4JUJ5|F4JUJ5_ARATH		6.05	0		0	2	MASCOT		T
	P20200500880_1,16378	R.GILAM*DESNATCGK.R	1482.66	0.00297	2	1	74.49	0	9.35e-07	0|0	sp|Q944G9|ALFP2_ARATH/tr|A0A178UW98|A0A178UW98_ARATH/tr|F4JUJ5|F4JUJ5_ARATH		4.37	0	15.994919 Oxidation (M)	0	2	MASCOT		T
	P20200500880_1,16456	R.GILAM*DESNATCGK.R	1482.66	-0.00153	2	1	84.59	0	9.07e-08	0|0	sp|Q944G9|ALFP2_ARATH/tr|A0A178UW98|A0A178UW98_ARATH/tr|F4JUJ5|F4JUJ5_ARATH		4.37	0	15.994919 Oxidation (M)	0	2	MASCOT		T
	P20200500880_1,28246	R.GILAMDESNATCGK.R	1466.66	-0.00173	2	1	59.62	0	3.95e-05	0|0	sp|Q944G9|ALFP2_ARATH/tr|A0A178UW98|A0A178UW98_ARATH/tr|F4JUJ5|F4JUJ5_ARATH		4.37	0		0	2	MASCOT		T
	P20200500880_1,7212	R.TAAYYQQGAR.F	1128.54	-6e-05	2	1	41.72	0	0.00266	0|0	sp|Q944G9|ALFP2_ARATH/sp|Q9SJU4|ALFP1_ARATH/tr|F4IGL5|F4IGL5_ARATH/tr|A0A178VN79|A0A178VN79_ARATH/tr|A0A178UW98|A0A178UW98_ARATH/tr|C0Z2F2|C0Z2F2_ARATH/tr|F4IGL7|F4IGL7_ARATH/tr|F4JUJ5|F4JUJ5_ARATH		8.25	0		0	2	MASCOT		T
	P20200500880_1,47346	R.TVVSIPNGPSALAVK.E	1452.84	-7e-05	2	1	26.93	0	0.0593	0|0	sp|Q944G9|ALFP2_ARATH/sp|Q9SJU4|ALFP1_ARATH/tr|F4IGL5|F4IGL5_ARATH/tr|A0A178VN79|A0A178VN79_ARATH/tr|A0A178UW98|A0A178UW98_ARATH/tr|C0Z2F2|C0Z2F2_ARATH/tr|F4IGL7|F4IGL7_ARATH/tr|F4JUJ5|F4JUJ5_ARATH		8.41	0		0	2	MASCOT		T
	P20200500880_1,6007	R.TYDVAEK.V	825.399	0.00046	2	1	27.48	0	0.0722	0|0	sp|Q944G9|ALFP2_ARATH/sp|Q9SJU4|ALFP1_ARATH/tr|F4IGL5|F4IGL5_ARATH/tr|A0A178VN79|A0A178VN79_ARATH/tr|A0A178UW98|A0A178UW98_ARATH/tr|C0Z2F2|C0Z2F2_ARATH/tr|F4IGL7|F4IGL7_ARATH/tr|F4JUJ5|F4JUJ5_ARATH		4.37	0		0	2	MASCOT		T
	P20200500880_1,66865	R.YAAISQDSGLVPIVEPEILLDGEHDIDR.T	3064.55	-0.00093	3	1	24.38	0	0.194	0|0	sp|Q944G9|ALFP2_ARATH/tr|A0A178UW98|A0A178UW98_ARATH/tr|F4JUJ5|F4JUJ5_ARATH		3.9	0		0	2	MASCOT		T
$47-1	sp|Q9LHA8|MD37C_ARATH Probable mediator of RNA polymerase II transcription subunit 37c OS=Arabidopsis thaliana OX=3702 GN=MED37C PE=1 SV=1	19	13	0.2046	71100.6	5.14
$47-2	tr|A0A178VCC0|A0A178VCC0_ARATH HSP70 OS=Arabidopsis thaliana OX=3702 GN=AXX17_At3g12610 PE=3 SV=1	19	13	0.2046	71100.6	5.14
	P20200500880_1,12700	K.DNNLLGK.F	773.415	0.00011	2	1	25.37	0	0.226	0|0	sp|P22953|MD37E_ARATH/sp|P22954|MD37D_ARATH/sp|Q9LHA8|MD37C_ARATH/sp|O65719|HSP7C_ARATH/tr|A0A178VCC0|A0A178VCC0_ARATH/tr|A0A178VI76|A0A178VI76_ARATH/tr|A0A178UL64|A0A178UL64_ARATH/tr|A0A178UTH3|A0A178UTH3_ARATH		5.84	0		0	2	MASCOT		T
	P20200500880_1,8934	K.IEEVD.-	604.282	0.00114	1	1	24.74	0	0.32	0|0	sp|Q9S9N1|HSP7E_ARATH/sp|P22953|MD37E_ARATH/sp|P22954|MD37D_ARATH/sp|Q9LHA8|MD37C_ARATH/sp|O65719|HSP7C_ARATH/tr|Q42445|Q42445_ARATH/tr|A0A178VCC0|A0A178VCC0_ARATH/tr|A0A178VI76|A0A178VI76_ARATH/tr|F4KCE5|F4KCE5_ARATH/tr|Q6LAE0|Q6LAE0_ARATH/tr|A0A178UL64|A0A178UL64_ARATH/tr|A0A178W9N7|A0A178W9N7_ARATH/tr|Q42332|Q42332_ARATH/tr|A0A178UTH3|A0A178UTH3_ARATH		3.88	0		0	2	MASCOT		T
	P20200500880_1,38419	K.NALENYAYNMR.N	1358.62	-0.00046	2	1	31.42	0	0.0185	0|0	sp|P22953|MD37E_ARATH/sp|P22954|MD37D_ARATH/sp|Q9LHA8|MD37C_ARATH/sp|O65719|HSP7C_ARATH/tr|A0A178VCC0|A0A178VCC0_ARATH/tr|A0A178VI76|A0A178VI76_ARATH/tr|F4KCE5|F4KCE5_ARATH/tr|A0A178UL64|A0A178UL64_ARATH/tr|A0A178UTH3|A0A178UTH3_ARATH		6	0		0	2	MASCOT		T
	P20200500880_1,47550	K.NAVVTVPAYFNDSQR.Q	1680.83	-0.00227	2	1	45.28	0	0.00216	0|0	sp|Q9S9N1|HSP7E_ARATH/sp|P22953|MD37E_ARATH/sp|Q9C7X7|HSP7N_ARATH/sp|P22954|MD37D_ARATH/sp|Q9LHA8|MD37C_ARATH/sp|O65719|HSP7C_ARATH/tr|A0A178VCC0|A0A178VCC0_ARATH/tr|A0A178VI76|A0A178VI76_ARATH/tr|A0A178W0N9|A0A178W0N9_ARATH/tr|F4KCE5|F4KCE5_ARATH/tr|A0A178UL64|A0A178UL64_ARATH/tr|A0A178W9N7|A0A178W9N7_ARATH/tr|A0A178UTH3|A0A178UTH3_ARATH		5.84	0		0	2	MASCOT		T
	P20200500880_1,27304	K.NQVAM*NPTNTVFDAK.R	1665.79	-0.00245	3	1	46.33	0	0.00133	0|0	sp|Q9LHA8|MD37C_ARATH/tr|A0A178VCC0|A0A178VCC0_ARATH		5.84	0	15.994919 Oxidation (M)	0	2	MASCOT		T
	P20200500880_1,27457	K.NQVAM*NPTNTVFDAK.R	1665.79	0.00277	2	1	105.43	0	4.05e-09	0|0	sp|Q9LHA8|MD37C_ARATH/tr|A0A178VCC0|A0A178VCC0_ARATH		5.84	0	15.994919 Oxidation (M)	0	2	MASCOT		T
	P20200500880_1,37701	K.NQVAMNPTNTVFDAK.R	1649.8	-0.00014	2	1	80.67	0	5.56e-07	0|0	sp|Q9LHA8|MD37C_ARATH/tr|A0A178VCC0|A0A178VCC0_ARATH		5.84	0		0	2	MASCOT		T
	P20200500880_1,49261	R.EIAEAFLGSPVK.N	1260.68	8e-05	2	1	55.73	0	0.000221	0|0	sp|Q9LHA8|MD37C_ARATH/tr|A0A178VCC0|A0A178VCC0_ARATH		4.53	0		0	2	MASCOT		T
	P20200500880_1,64864	R.FEELNMDLFR.K	1313.62	-0.00134	2	1	68.47	0	6.85e-06	0|0	sp|P22953|MD37E_ARATH/sp|Q9LHA8|MD37C_ARATH/tr|A0A178VCC0|A0A178VCC0_ARATH/tr|F4KCE5|F4KCE5_ARATH/tr|A0A178UL64|A0A178UL64_ARATH		4.14	0		0	2	MASCOT		T
	P20200500880_1,56339	R.IINEPTAAAIAYGLDK.K	1659.9	-0.00142	3	1	74.64	0	2.47e-06	0|0	sp|Q9S9N1|HSP7E_ARATH/sp|Q39043|MD37F_ARATH/sp|P22953|MD37E_ARATH/sp|Q9LKR3|MD37A_ARATH/sp|Q9C7X7|HSP7N_ARATH/sp|P22954|MD37D_ARATH/sp|Q9LHA8|MD37C_ARATH/sp|O65719|HSP7C_ARATH/tr|A0A178VCC0|A0A178VCC0_ARATH/tr|A0A178VI76|A0A178VI76_ARATH/tr|A0A1P8BF32|A0A1P8BF32_ARATH/tr|F4K007|F4K007_ARATH/tr|A0A178W0N9|A0A178W0N9_ARATH/tr|F4KCE5|F4KCE5_ARATH/tr|A0A178UAB7|A0A178UAB7_ARATH/tr|A0A178UL64|A0A178UL…		4.37	0		0	2	MASCOT		T
	P20200500880_1,56539	R.IINEPTAAAIAYGLDK.K	1659.9	-0.00307	2	1	52.07	0	0.000427	0|0	sp|Q9S9N1|HSP7E_ARATH/sp|Q39043|MD37F_ARATH/sp|P22953|MD37E_ARATH/sp|Q9LKR3|MD37A_ARATH/sp|Q9C7X7|HSP7N_ARATH/sp|P22954|MD37D_ARATH/sp|Q9LHA8|MD37C_ARATH/sp|O65719|HSP7C_ARATH/tr|A0A178VCC0|A0A178VCC0_ARATH/tr|A0A178VI76|A0A178VI76_ARATH/tr|A0A1P8BF32|A0A1P8BF32_ARATH/tr|F4K007|F4K007_ARATH/tr|A0A178W0N9|A0A178W0N9_ARATH/tr|F4KCE5|F4KCE5_ARATH/tr|A0A178UAB7|A0A178UAB7_ARATH/tr|A0A178UL64|A0A178UL…		4.37	0		0	2	MASCOT		T
	P20200500880_1,56837	R.IINEPTAAAIAYGLDK.K	1659.9	5e-05	2	1	69.1	0	2.42e-05	0|0	sp|Q9S9N1|HSP7E_ARATH/sp|Q39043|MD37F_ARATH/sp|P22953|MD37E_ARATH/sp|Q9LKR3|MD37A_ARATH/sp|Q9C7X7|HSP7N_ARATH/sp|P22954|MD37D_ARATH/sp|Q9LHA8|MD37C_ARATH/sp|O65719|HSP7C_ARATH/tr|A0A178VCC0|A0A178VCC0_ARATH/tr|A0A178VI76|A0A178VI76_ARATH/tr|A0A1P8BF32|A0A1P8BF32_ARATH/tr|F4K007|F4K007_ARATH/tr|A0A178W0N9|A0A178W0N9_ARATH/tr|F4KCE5|F4KCE5_ARATH/tr|A0A178UAB7|A0A178UAB7_ARATH/tr|A0A178UL64|A0A178UL…		4.37	0		0	2	MASCOT		T
	P20200500880_1,47812	R.IINEPTAAAIAYGLDKK.G ! R.IINEPTAAAIAYGLDKK.A	1787.99	-0.00262	3	1	25.46	0	0.144	0|0	sp|Q9S9N1|HSP7E_ARATH/sp|Q39043|MD37F_ARATH/sp|Q9LKR3|MD37A_ARATH/tr|A0A1P8BF32|A0A1P8BF32_ARATH/tr|F4K007|F4K007_ARATH/tr|A0A178UAB7|A0A178UAB7_ARATH/tr|A0A178UG43|A0A178UG43_ARATH/tr|A0A178W9N7|A0A178W9N7_ARATH ! sp|P22953|MD37E_ARATH/sp|Q9C7X7|HSP7N_ARATH/sp|P22954|MD37D_ARATH/sp|Q9LHA8|MD37C_ARATH/sp|O65719|HSP7C_ARATH/tr|A0A178VCC0|A0A178VCC0_ARATH/tr|A0A178VI76|A0A178VI76_ARATH/tr|A0A178W0N…		6.07	1		0	2	MASCOT		T
	P20200500880_1,2552	R.NTIKDEK.L ! R.NTIKDEK.I	847.452	-0.00144	2	1	23.43	0	0.449	0|0	sp|Q9S9N1|HSP7E_ARATH/tr|A0A178W9N7|A0A178W9N7_ARATH ! sp|Q9LHA8|MD37C_ARATH/tr|A0A178VCC0|A0A178VCC0_ARATH		6.07	1		0	2	MASCOT		T
	P20200500880_1,34339	R.TTPSYVAFTDSER.L	1473.69	-0.00084	2	1	24.77	0	0.142	0|0	sp|P22953|MD37E_ARATH/sp|Q9C7X7|HSP7N_ARATH/sp|P22954|MD37D_ARATH/sp|Q9LHA8|MD37C_ARATH/sp|O65719|HSP7C_ARATH/tr|A0A178VCC0|A0A178VCC0_ARATH/tr|A0A178VI76|A0A178VI76_ARATH/tr|A0A178W0N9|A0A178W0N9_ARATH/tr|F4KCE5|F4KCE5_ARATH/tr|A0A178UL64|A0A178UL64_ARATH/tr|A0A178UTH3|A0A178UTH3_ARATH		4.37	0		0	2	MASCOT		T
	P20200500880_1,34680	R.TTPSYVAFTDSER.L	1473.69	-0.00218	2	1	37.1	0	0.00826	0|0	sp|P22953|MD37E_ARATH/sp|Q9C7X7|HSP7N_ARATH/sp|P22954|MD37D_ARATH/sp|Q9LHA8|MD37C_ARATH/sp|O65719|HSP7C_ARATH/tr|A0A178VCC0|A0A178VCC0_ARATH/tr|A0A178VI76|A0A178VI76_ARATH/tr|A0A178W0N9|A0A178W0N9_ARATH/tr|F4KCE5|F4KCE5_ARATH/tr|A0A178UL64|A0A178UL64_ARATH/tr|A0A178UTH3|A0A178UTH3_ARATH		4.37	0		0	2	MASCOT		T
	P20200500880_1,13925	R.VEIIANDQGNR.T	1228.63	-0.00023	2	1	47.24	0	0.000967	0|0	sp|P22953|MD37E_ARATH/sp|Q9C7X7|HSP7N_ARATH/sp|P22954|MD37D_ARATH/sp|Q9LHA8|MD37C_ARATH/sp|O65719|HSP7C_ARATH/tr|A0A178VCC0|A0A178VCC0_ARATH/tr|A0A178VI76|A0A178VI76_ARATH/tr|A0A178W0N9|A0A178W0N9_ARATH/tr|F4KCE5|F4KCE5_ARATH/tr|A0A178UL64|A0A178UL64_ARATH/tr|A0A178UTH3|A0A178UTH3_ARATH		4.37	0		0	2	MASCOT		T
	P20200500880_1,14232	R.VEIIANDQGNR.T	1228.63	-0.00131	2	1	27.74	0	0.0943	0|0	sp|P22953|MD37E_ARATH/sp|Q9C7X7|HSP7N_ARATH/sp|P22954|MD37D_ARATH/sp|Q9LHA8|MD37C_ARATH/sp|O65719|HSP7C_ARATH/tr|A0A178VCC0|A0A178VCC0_ARATH/tr|A0A178VI76|A0A178VI76_ARATH/tr|A0A178W0N9|A0A178W0N9_ARATH/tr|F4KCE5|F4KCE5_ARATH/tr|A0A178UL64|A0A178UL64_ARATH/tr|A0A178UTH3|A0A178UTH3_ARATH		4.37	0		0	2	MASCOT		T
	P20200500880_1,6984	R.YSDPSVQADK.S	1109.51	-0.00159	2	1	29.03	0	0.123	0|0	sp|Q9LHA8|MD37C_ARATH/tr|A0A178VCC0|A0A178VCC0_ARATH		4.21	0		0	2	MASCOT		T
$48-1	sp|Q9SF40|RL4A_ARATH 60S ribosomal protein L4-1 OS=Arabidopsis thaliana OX=3702 GN=RPL4A PE=1 SV=1	16	13	0.3005	44701.6	10.34
$48-2	tr|A0A178VDX8|A0A178VDX8_ARATH Ribos_L4_asso_C domain-containing protein OS=Arabidopsis thaliana OX=3702 GN=AXX17_At3g09270 PE=4 SV=1	16	13	0.3005	44701.6	10.34
$48-3	tr|Q2V3X4|Q2V3X4_ARATH Ribosomal protein L4/L1 family OS=Arabidopsis thaliana OX=3702 GN=At3g09630 PE=1 SV=1	16	13	0.3012	44572.5	10.38
	P20200500880_1,6822	K.AGHQTSAESWGTGR.A	1444.66	-0.00094	2	1	22.59	0	0.163	0|0	sp|P49691|RL4B_ARATH/sp|Q9SF40|RL4A_ARATH/tr|Q8GYH3|Q8GYH3_ARATH/tr|A0A178VDX8|A0A178VDX8_ARATH/tr|A0A178UAH8|A0A178UAH8_ARATH/tr|Q2V3X4|Q2V3X4_ARATH/tr|F4KDU5|F4KDU5_ARATH		6.79	0		0	2	MASCOT		T
	P20200500880_1,6837	K.AGHQTSAESWGTGR.A	1444.66	-0.00022	3	1	52.55	0	0.000157	0|0	sp|P49691|RL4B_ARATH/sp|Q9SF40|RL4A_ARATH/tr|Q8GYH3|Q8GYH3_ARATH/tr|A0A178VDX8|A0A178VDX8_ARATH/tr|A0A178UAH8|A0A178UAH8_ARATH/tr|Q2V3X4|Q2V3X4_ARATH/tr|F4KDU5|F4KDU5_ARATH		6.79	0		0	2	MASCOT		T
	P20200500880_1,18300	K.GYVLPR.A	704.409	0.00014	2	1	22.46	0	0.358	0|0	sp|P49691|RL4B_ARATH/sp|Q9SF40|RL4A_ARATH/tr|Q9ASS3|Q9ASS3_ARATH/tr|B9DHP1|B9DHP1_ARATH/tr|Q8GYH3|Q8GYH3_ARATH/tr|A0A178VDX8|A0A178VDX8_ARATH/tr|A0A178UAH8|A0A178UAH8_ARATH/tr|Q2V3X4|Q2V3X4_ARATH/tr|F4KDU5|F4KDU5_ARATH/tr|Q8LA93|Q8LA93_ARATH		8.75	0		0	2	MASCOT		T
	P20200500880_1,45574	K.IENVPEM*PLVVSDSAEAVEK.T	2172.07	-0.00371	2	1	33.26	0	0.0696	0|0	sp|P49691|RL4B_ARATH/sp|Q9SF40|RL4A_ARATH/tr|Q9ASS3|Q9ASS3_ARATH/tr|Q8GYH3|Q8GYH3_ARATH/tr|A0A178VDX8|A0A178VDX8_ARATH/tr|A0A178UAH8|A0A178UAH8_ARATH/tr|Q2V3X4|Q2V3X4_ARATH/tr|F4KDU5|F4KDU5_ARATH/tr|Q8LA93|Q8LA93_ARATH		3.91	0	15.994919 Oxidation (M)	0	2	MASCOT		T
	P20200500880_1,6145	K.LNPYAK.T	705.393	0.00043	2	1	22.93	0	0.39	0|0	sp|P49691|RL4B_ARATH/sp|Q9SF40|RL4A_ARATH/tr|Q9ASS3|Q9ASS3_ARATH/tr|B9DHP1|B9DHP1_ARATH/tr|Q8GYH3|Q8GYH3_ARATH/tr|A0A178VDX8|A0A178VDX8_ARATH/tr|Q9C6F1|Q9C6F1_ARATH/tr|A0A178W1A3|A0A178W1A3_ARATH/tr|A0A178VUR5|A0A178VUR5_ARATH/tr|A0A178UAH8|A0A178UAH8_ARATH/tr|Q2V3X4|Q2V3X4_ARATH/tr|F4KDU5|F4KDU5_ARATH/tr|Q8LA93|Q8LA93_ARATH		8.59	0		0	2	MASCOT		T
	P20200500880_1,9615	K.QIGAYDDAEK.A	1109.51	0.0002	2	1	24.94	0	0.305	0|0	sp|P49691|RL4B_ARATH/sp|Q9SF40|RL4A_ARATH/tr|Q9ASS3|Q9ASS3_ARATH/tr|Q8GYH3|Q8GYH3_ARATH/tr|A0A178VDX8|A0A178VDX8_ARATH/tr|A0A178UAH8|A0A178UAH8_ARATH/tr|Q2V3X4|Q2V3X4_ARATH/tr|F4KDU5|F4KDU5_ARATH/tr|Q8LA93|Q8LA93_ARATH		4.03	0		0	2	MASCOT		T
	P20200500880_1,24188	K.WLGASQ.-	661.33	-0.0002	1	1	35.47	0	0.0136	0|0	sp|P49691|RL4B_ARATH/sp|Q9SF40|RL4A_ARATH/tr|Q9ASS3|Q9ASS3_ARATH/tr|B9DHP1|B9DHP1_ARATH/tr|Q8GYH3|Q8GYH3_ARATH/tr|A0A178VDX8|A0A178VDX8_ARATH/tr|A0A178UAH8|A0A178UAH8_ARATH/tr|Q2V3X4|Q2V3X4_ARATH/tr|F4KDU5|F4KDU5_ARATH/tr|Q8LA93|Q8LA93_ARATH		5.53	0		0	2	MASCOT		T
	P20200500880_1,7161	R.AGQAAFGNM*CR.G	1198.51	0.00164	2	1	29.32	0	0.0142	0|0	sp|P49691|RL4B_ARATH/sp|Q9SF40|RL4A_ARATH/tr|Q8GYH3|Q8GYH3_ARATH/tr|A0A178VDX8|A0A178VDX8_ARATH/tr|A0A178UAH8|A0A178UAH8_ARATH/tr|Q2V3X4|Q2V3X4_ARATH/tr|F4KDU5|F4KDU5_ARATH/tr|Q8LA93|Q8LA93_ARATH		8.29	0	15.994919 Oxidation (M)	0	2	MASCOT		T
	P20200500880_1,40056	R.FVIWTK.S	793.461	-0.00063	2	1	32.07	0	0.0563	0|0	sp|P49691|RL4B_ARATH/sp|Q9SF40|RL4A_ARATH/tr|Q9ASS3|Q9ASS3_ARATH/tr|B9DHP1|B9DHP1_ARATH/tr|Q8GYH3|Q8GYH3_ARATH/tr|A0A178VDX8|A0A178VDX8_ARATH/tr|A0A178UAH8|A0A178UAH8_ARATH/tr|Q2V3X4|Q2V3X4_ARATH/tr|F4KDU5|F4KDU5_ARATH/tr|Q8LA93|Q8LA93_ARATH		8.75	0		0	2	MASCOT		T
	P20200500880_1,40409	R.FVIWTK.S	793.461	0.00017	2	1	25.39	0	0.313	0|0	sp|P49691|RL4B_ARATH/sp|Q9SF40|RL4A_ARATH/tr|Q9ASS3|Q9ASS3_ARATH/tr|B9DHP1|B9DHP1_ARATH/tr|Q8GYH3|Q8GYH3_ARATH/tr|A0A178VDX8|A0A178VDX8_ARATH/tr|A0A178UAH8|A0A178UAH8_ARATH/tr|Q2V3X4|Q2V3X4_ARATH/tr|F4KDU5|F4KDU5_ARATH/tr|Q8LA93|Q8LA93_ARATH		8.75	0		0	2	MASCOT		T
	P20200500880_1,53234	R.IINSDEIQSVVNPIK.K	1668.92	-0.00227	2	1	46.28	0	0.00125	0|0	sp|Q9SF40|RL4A_ARATH/tr|B9DHP1|B9DHP1_ARATH/tr|A0A178VDX8|A0A178VDX8_ARATH/tr|Q2V3X4|Q2V3X4_ARATH/tr|Q8LA93|Q8LA93_ARATH		4.37	0		0	2	MASCOT		T
	P20200500880_1,44646	R.IINSDEIQSVVNPIKK.D	1797.01	0.00191	3	1	52.33	0	0.000194	0|0	sp|Q9SF40|RL4A_ARATH/tr|B9DHP1|B9DHP1_ARATH/tr|A0A178VDX8|A0A178VDX8_ARATH/tr|Q2V3X4|Q2V3X4_ARATH/tr|Q8LA93|Q8LA93_ARATH		6.07	1		0	2	MASCOT		T
	P20200500880_1,20271	R.M*SLLAEAQR.V	1034.53	0.00135	2	1	31.89	0	0.0528	0|0	sp|Q9SF40|RL4A_ARATH/tr|B9DHP1|B9DHP1_ARATH/tr|A0A178VDX8|A0A178VDX8_ARATH/tr|Q9C6F1|Q9C6F1_ARATH/tr|Q2V3X4|Q2V3X4_ARATH/tr|Q8LA93|Q8LA93_ARATH		5.75	0	15.994919 Oxidation (M)	0	2	MASCOT		T
	P20200500880_1,10115	R.MFAPTK.I ! -.MFAPTK.T	694.359	-0.00047	2	1	33.9	0	0.0216	0|0	sp|P49691|RL4B_ARATH/sp|Q9SF40|RL4A_ARATH/tr|Q9ASS3|Q9ASS3_ARATH/tr|Q8GYH3|Q8GYH3_ARATH/tr|A0A178VDX8|A0A178VDX8_ARATH/tr|A0A178UAH8|A0A178UAH8_ARATH/tr|Q2V3X4|Q2V3X4_ARATH/tr|F4KDU5|F4KDU5_ARATH/tr|Q8LA93|Q8LA93_ARATH ! tr|A0A178W1A3|A0A178W1A3_ARATH		8.5	0		0	2	MASCOT		T
	P20200500880_1,30626	R.MSLLAEAQR.V	1018.53	0.00083	2	1	32.36	0	0.0583	0|0	sp|Q9SF40|RL4A_ARATH/tr|B9DHP1|B9DHP1_ARATH/tr|A0A178VDX8|A0A178VDX8_ARATH/tr|Q9C6F1|Q9C6F1_ARATH/tr|Q2V3X4|Q2V3X4_ARATH/tr|Q8LA93|Q8LA93_ARATH		5.75	0		0	2	MASCOT		T
	P20200500880_1,30228	R.NLPGVELCHVER.L	1422.72	-0.00094	3	1	24.11	0	0.331	0|0	sp|P49691|RL4B_ARATH/sp|Q9SF40|RL4A_ARATH/tr|Q9ASS3|Q9ASS3_ARATH/tr|Q8GYH3|Q8GYH3_ARATH/tr|A0A178VDX8|A0A178VDX8_ARATH/tr|A0A178UAH8|A0A178UAH8_ARATH/tr|Q2V3X4|Q2V3X4_ARATH/tr|F4KDU5|F4KDU5_ARATH/tr|Q8LA93|Q8LA93_ARATH		5.4	0		0	2	MASCOT		T
$49-1	sp|Q9STW6|HSP7F_ARATH Heat shock 70 kDa protein 6, chloroplastic OS=Arabidopsis thaliana OX=3702 GN=HSP70-6 PE=1 SV=1	14	13	0.2089	76507.1	5.07
$49-2	tr|A0A178V345|A0A178V345_ARATH CpHsc70-1 OS=Arabidopsis thaliana OX=3702 GN=AXX17_At4g28150 PE=3 SV=1	14	13	0.2089	76507.1	5.07
	P20200500880_1,52156	K.AVITVPAYFNDSQR.T	1580.81	0.00101	2	1	33.37	0	0.0349	0|0	sp|Q9STW6|HSP7F_ARATH/sp|Q9LTX9|HSP7G_ARATH/tr|A0A178V345|A0A178V345_ARATH/tr|A0A178UDJ5|A0A178UDJ5_ARATH		5.88	0		0	2	MASCOT		T
	P20200500880_1,53246	K.DIDEVILVGGSTR.I	1373.73	0.00517	2	1	42.7	0	0.00942	0|0	sp|Q9STW6|HSP7F_ARATH/sp|Q9LTX9|HSP7G_ARATH/tr|A0A178V345|A0A178V345_ARATH/tr|A0A178UDJ5|A0A178UDJ5_ARATH		4.03	0		0	2	MASCOT		T
	P20200500880_1,6994	K.HIETTLTR.A ! K.HIETTLTR.G	970.532	0.00067	2	1	22.38	0	0.233	0|0	sp|Q9STW6|HSP7F_ARATH/tr|A0A178V345|A0A178V345_ARATH ! sp|Q9LTX9|HSP7G_ARATH/tr|A0A178UDJ5|A0A178UDJ5_ARATH		6.75	0		0	2	MASCOT		T
	P20200500880_1,67417	K.IELSSLTQTNMSLPFITATADGPK.H	2535.3	-0.00698	3	1	76.76	0	1.3e-06	0|0	sp|Q9STW6|HSP7F_ARATH/sp|Q9LTX9|HSP7G_ARATH/tr|A0A178V345|A0A178V345_ARATH/tr|A0A178UDJ5|A0A178UDJ5_ARATH		4.37	0		0	2	MASCOT		T
	P20200500880_1,6079	K.IGSGSTQEIK.D	1019.54	-0.00235	2	1	49.35	0	0.00123	0|0	sp|Q9STW6|HSP7F_ARATH/tr|A0A178V345|A0A178V345_ARATH		6	0		0	2	MASCOT		T
	P20200500880_1,5096	K.MNEVDEESK.Q	1080.45	-0.00061	2	1	48.59	0	0.000123	0|0	sp|Q9STW6|HSP7F_ARATH/tr|A0A178V345|A0A178V345_ARATH		4	0		0	2	MASCOT		T
	P20200500880_1,13222	K.NQADSVVYQTEK.Q	1381.66	-0.00279	2	1	52.85	0	0.000315	0|0	sp|Q9STW6|HSP7F_ARATH/sp|Q9LTX9|HSP7G_ARATH/tr|A0A178V345|A0A178V345_ARATH/tr|A0A178UDJ5|A0A178UDJ5_ARATH		4.37	0		0	2	MASCOT		T
	P20200500880_1,54809	K.QFAAEEISAQVLR.K	1461.77	0.00037	2	1	55.29	0	0.00025	0|0	sp|Q9STW6|HSP7F_ARATH/sp|Q9LTX9|HSP7G_ARATH/tr|A0A178V345|A0A178V345_ARATH/tr|A0A178UDJ5|A0A178UDJ5_ARATH		4.53	0		0	2	MASCOT		T
	P20200500880_1,54835	K.QFAAEEISAQVLR.K	1461.77	-0.00136	3	1	31.22	0	0.0636	0|0	sp|Q9STW6|HSP7F_ARATH/sp|Q9LTX9|HSP7G_ARATH/tr|A0A178V345|A0A178V345_ARATH/tr|A0A178UDJ5|A0A178UDJ5_ARATH		4.53	0		0	2	MASCOT		T
	P20200500880_1,41096	R.IAGLEVLR.I	870.541	0.00138	2	1	25.8	0	0.099	0|0	sp|Q9STW6|HSP7F_ARATH/sp|Q9LTX9|HSP7G_ARATH/tr|A0A178V345|A0A178V345_ARATH/tr|A0A178UDJ5|A0A178UDJ5_ARATH		6	0		0	2	MASCOT		T
	P20200500880_1,40167	R.IPAVQELVR.K	1024.61	-0.00118	2	1	51.84	0	0.000121	0|0	sp|Q9STW6|HSP7F_ARATH/tr|A0A178V345|A0A178V345_ARATH		6	0		0	2	MASCOT		T
	P20200500880_1,4624	R.KLVDDASR.F	903.489	0.00028	2	1	41.26	0	0.0134	0|0	sp|Q9STW6|HSP7F_ARATH/sp|Q9LTX9|HSP7G_ARATH/tr|A0A178V345|A0A178V345_ARATH/tr|A0A178UDJ5|A0A178UDJ5_ARATH		5.96	1		0	2	MASCOT		T
	P20200500880_1,5906	R.NTTLPTSK.S	861.468	-0.00169	2	1	26.93	0	0.235	0|0	sp|Q9STW6|HSP7F_ARATH/sp|Q9LTX9|HSP7G_ARATH/tr|A0A178V345|A0A178V345_ARATH/tr|A0A178UDJ5|A0A178UDJ5_ARATH		8.75	0		0	2	MASCOT		T
	P20200500880_1,54134	R.QAVVNPENTFFSVK.R	1579.81	-0.00021	2	1	50.12	0	0.000761	0|0	sp|Q9STW6|HSP7F_ARATH/sp|Q9LTX9|HSP7G_ARATH/tr|A0A178V345|A0A178V345_ARATH/tr|A0A178UDJ5|A0A178UDJ5_ARATH		6	0		0	2	MASCOT		T
$50-1	tr|A0A178V707|A0A178V707_ARATH Uncharacterized protein OS=Arabidopsis thaliana OX=3702 GN=AXX17_At3g14410 PE=3 SV=1	14	13	0.3641	46703.9	5.47
$50-2	tr|A8MRZ7|A8MRZ7_ARATH Eukaryotic translation initiation factor 4A1 OS=Arabidopsis thaliana OX=3702 GN=EIF4A1 PE=3 SV=1	14	13	0.3731	45700	5.9
$50-3	sp|P41376|IF4A1_ARATH Eukaryotic initiation factor 4A-1 OS=Arabidopsis thaliana OX=3702 GN=EIF4A1 PE=1 SV=1	14	13	0.3641	46703.9	5.47
$50-4	tr|F4JEL5|F4JEL5_ARATH Eukaryotic translation initiation factor 4A1 OS=Arabidopsis thaliana OX=3702 GN=EIF4A1 PE=1 SV=1	14	13	0.3686	46136.3	5.47
	P20200500880_1,69141	K.DQIYDIFQLLPPK.I	1589.86	0.00103	2	1	32.43	0	0.101	0|0	sp|P41377|IF4A2_ARATH/sp|P41376|IF4A1_ARATH/tr|A8MRZ7|A8MRZ7_ARATH/tr|B9DHY5|B9DHY5_ARATH/tr|A0A178V707|A0A178V707_ARATH/tr|A0A178W4U1|A0A178W4U1_ARATH/tr|C0Z2Q9|C0Z2Q9_ARATH/tr|B9DI27|B9DI27_ARATH/tr|F4JEL4|F4JEL4_ARATH/tr|F4JEL5|F4JEL5_ARATH/tr|A0A1I9LSZ7|A0A1I9LSZ7_ARATH/tr|F4HV96|F4HV96_ARATH		4.21	0		0	2	MASCOT		T
	P20200500880_1,71303	K.FYNVVVEELPSNVADLL.- ! R.FYNVVVEELPSNVADLL.-	1921	-0.00045	2	1	20.31	0	0.705	0|0	sp|P41377|IF4A2_ARATH/sp|P41376|IF4A1_ARATH/tr|A8MRZ7|A8MRZ7_ARATH/tr|B9DHY5|B9DHY5_ARATH/tr|A0A178V707|A0A178V707_ARATH/tr|A0A178W4U1|A0A178W4U1_ARATH/tr|B9DI27|B9DI27_ARATH/tr|F4JEL5|F4JEL5_ARATH/tr|F4HV96|F4HV96_ARATH ! sp|Q9CAI7|IF4A3_ARATH/tr|A0A178WL55|A0A178WL55_ARATH		3.57	0		0	2	MASCOT		T
	P20200500880_1,27225	K.GLDVIQQAQSGTGK.T	1401.73	0.00132	2	1	31.16	0	0.136	0|0	sp|P41377|IF4A2_ARATH/sp|Q9CAI7|IF4A3_ARATH/sp|P41376|IF4A1_ARATH/tr|A8MRZ7|A8MRZ7_ARATH/tr|A0A178V707|A0A178V707_ARATH/tr|A0A178W4U1|A0A178W4U1_ARATH/tr|C0Z2Q9|C0Z2Q9_ARATH/tr|A0A178WL55|A0A178WL55_ARATH/tr|F4JEL4|F4JEL4_ARATH/tr|F4JEL5|F4JEL5_ARATH/tr|A0A1I9LSZ7|A0A1I9LSZ7_ARATH/tr|F4HV96|F4HV96_ARATH		5.84	0		0	2	MASCOT		T
	P20200500880_1,37754	K.GVAINFVTR.D	976.557	0.00028	2	1	26.04	0	0.163	0|0	sp|P41376|IF4A1_ARATH/tr|A8MRZ7|A8MRZ7_ARATH/tr|A0A178V707|A0A178V707_ARATH/tr|C0Z2Q9|C0Z2Q9_ARATH/tr|F4JEL4|F4JEL4_ARATH/tr|F4JEL5|F4JEL5_ARATH/tr|A0A1I9LSZ7|A0A1I9LSZ7_ARATH		9.75	0		0	2	MASCOT		T
	P20200500880_1,64289	K.IQVGVFSATM*PPEALEITR.K	2075.08	-0.00737	2	1	86.11	0	1.7e-07	0|0	sp|P41377|IF4A2_ARATH/sp|P41376|IF4A1_ARATH/tr|A8MRZ7|A8MRZ7_ARATH/tr|B9DHY5|B9DHY5_ARATH/tr|A0A178V707|A0A178V707_ARATH/tr|A0A178W4U1|A0A178W4U1_ARATH/tr|C0Z2Q9|C0Z2Q9_ARATH/tr|B9DI27|B9DI27_ARATH/tr|F4JEL4|F4JEL4_ARATH/tr|F4JEL5|F4JEL5_ARATH/tr|A0A1I9LSZ7|A0A1I9LSZ7_ARATH/tr|F4HV96|F4HV96_ARATH		4.53	0	15.994919 Oxidation (M)	0	2	MASCOT		T
	P20200500880_1,63374	K.M*FVLDEADEMLSR.G	1571.71	0.00031	2	1	41.03	0	0.0022	0|0	sp|P41377|IF4A2_ARATH/sp|Q9CAI7|IF4A3_ARATH/sp|P41376|IF4A1_ARATH/tr|A8MRZ7|A8MRZ7_ARATH/tr|B9DHY5|B9DHY5_ARATH/tr|A0A178V707|A0A178V707_ARATH/tr|A0A178W4U1|A0A178W4U1_ARATH/tr|C0Z2Q9|C0Z2Q9_ARATH/tr|A0A178WL55|A0A178WL55_ARATH/tr|B9DI27|B9DI27_ARATH/tr|F4JEL4|F4JEL4_ARATH/tr|F4JEL5|F4JEL5_ARATH/tr|A0A1I9LSZ7|A0A1I9LSZ7_ARATH/tr|F4HV96|F4HV96_ARATH		3.92	0	15.994919 Oxidation (M)	0	2	MASCOT		T
	P20200500880_1,66055	K.MFVLDEADEMLSR.G	1555.71	0.00059	2	1	84.14	0	1.51e-07	0|0	sp|P41377|IF4A2_ARATH/sp|Q9CAI7|IF4A3_ARATH/sp|P41376|IF4A1_ARATH/tr|A8MRZ7|A8MRZ7_ARATH/tr|B9DHY5|B9DHY5_ARATH/tr|A0A178V707|A0A178V707_ARATH/tr|A0A178W4U1|A0A178W4U1_ARATH/tr|C0Z2Q9|C0Z2Q9_ARATH/tr|A0A178WL55|A0A178WL55_ARATH/tr|B9DI27|B9DI27_ARATH/tr|F4JEL4|F4JEL4_ARATH/tr|F4JEL5|F4JEL5_ARATH/tr|A0A1I9LSZ7|A0A1I9LSZ7_ARATH/tr|F4HV96|F4HV96_ARATH		3.92	0		0	2	MASCOT		T
	P20200500880_1,32803	K.VDWLTDK.M ! K.VDWLTDK.V	876.446	0.00074	2	1	21.58	0	0.625	0|0	sp|P41377|IF4A2_ARATH/sp|Q9CAI7|IF4A3_ARATH/sp|P41376|IF4A1_ARATH/tr|A8MRZ7|A8MRZ7_ARATH/tr|A0A178V707|A0A178V707_ARATH/tr|A0A178W4U1|A0A178W4U1_ARATH/tr|C0Z2Q9|C0Z2Q9_ARATH/tr|A0A178WL55|A0A178WL55_ARATH/tr|B9DI27|B9DI27_ARATH/tr|F4JEL4|F4JEL4_ARATH/tr|F4JEL5|F4JEL5_ARATH/tr|A0A1I9LSZ7|A0A1I9LSZ7_ARATH/tr|F4HV96|F4HV96_ARATH ! tr|B9DHY5|B9DHY5_ARATH		4.21	0		0	2	MASCOT		T
	P20200500880_1,35453	K.VFDMLK.E ! R.VFDMLK.R	752.401	-0.00082	2	1	21.49	0	0.34	0|0	sp|Q9SU08|AUXI1_ARATH/sp|Q0WQ57|AUXI2_ARATH/tr|A0A178UU20|A0A178UU20_ARATH/tr|A0A1P8B6Z5|A0A1P8B6Z5_ARATH/tr|F4JRF7|F4JRF7_ARATH/tr|F4JRG0|F4JRG0_ARATH/tr|A0A178V432|A0A178V432_ARATH/tr|A0A178UTY0|A0A178UTY0_ARATH ! sp|P41376|IF4A1_ARATH/tr|A8MRZ7|A8MRZ7_ARATH/tr|A0A178V707|A0A178V707_ARATH/tr|C0Z2Q9|C0Z2Q9_ARATH/tr|F4JEL4|F4JEL4_ARATH/tr|F4JEL5|F4JEL5_ARATH/tr|A0A1I9LSZ7|A0A1I9LSZ7_ARATH		5.81	0		0	2	MASCOT		T
	P20200500880_1,39030	R.ALGDYLGVK.A ! R.ALGDYLGVK.V	935.52	-5e-05	2	1	36.08	0	0.0178	0|0	sp|Q9CAI7|IF4A3_ARATH/tr|A0A178WL55|A0A178WL55_ARATH ! sp|P41376|IF4A1_ARATH/tr|A8MRZ7|A8MRZ7_ARATH/tr|A0A178V707|A0A178V707_ARATH/tr|C0Z2Q9|C0Z2Q9_ARATH/tr|F4JEL4|F4JEL4_ARATH/tr|F4JEL5|F4JEL5_ARATH/tr|A0A1I9LSZ7|A0A1I9LSZ7_ARATH		5.88	0		0	2	MASCOT		T
	P20200500880_1,39999	R.DELTLEGIK.Q	1017.55	-0.00244	2	1	33.6	0	0.0414	0|0	sp|P41377|IF4A2_ARATH/sp|Q94A52|RH2_ARATH/sp|Q9CAI7|IF4A3_ARATH/sp|P41376|IF4A1_ARATH/tr|A8MRZ7|A8MRZ7_ARATH/tr|B9DHY5|B9DHY5_ARATH/tr|A0A178V707|A0A178V707_ARATH/tr|A0A178W4U1|A0A178W4U1_ARATH/tr|C0Z2Q9|C0Z2Q9_ARATH/tr|A0A178WL55|A0A178WL55_ARATH/tr|A0A178VBY4|A0A178VBY4_ARATH/tr|B9DI27|B9DI27_ARATH/tr|F4JEL4|F4JEL4_ARATH/tr|F4JEL5|F4JEL5_ARATH/tr|A0A1I9LSZ7|A0A1I9LSZ7_ARATH/tr|F4HV96|F4HV96_ARA…		4.14	0		0	2	MASCOT		T
	P20200500880_1,3998	R.DHTVSATHGDM*DQNTR.D	1800.76	-0.00074	2	1	32.37	0	0.00733	0|0	sp|P41377|IF4A2_ARATH/sp|Q9CAI7|IF4A3_ARATH/sp|P41376|IF4A1_ARATH/tr|A8MRZ7|A8MRZ7_ARATH/tr|B9DHY5|B9DHY5_ARATH/tr|A0A178V707|A0A178V707_ARATH/tr|A0A178W4U1|A0A178W4U1_ARATH/tr|C0Z2Q9|C0Z2Q9_ARATH/tr|A0A178WL55|A0A178WL55_ARATH/tr|B9DI27|B9DI27_ARATH/tr|F4JEL4|F4JEL4_ARATH/tr|F4JEL5|F4JEL5_ARATH/tr|A0A1I9LSZ7|A0A1I9LSZ7_ARATH/tr|F4HV96|F4HV96_ARATH		5.13	0	15.994919 Oxidation (M)	0	2	MASCOT		T
	P20200500880_1,10366	R.ELAQQIEK.V	958.52	-0.00067	2	1	32.08	0	0.0391	0|0	sp|P41377|IF4A2_ARATH/sp|Q9CAI7|IF4A3_ARATH/sp|P41376|IF4A1_ARATH/tr|A8MRZ7|A8MRZ7_ARATH/tr|B9DHY5|B9DHY5_ARATH/tr|A0A178V707|A0A178V707_ARATH/tr|A0A178W4U1|A0A178W4U1_ARATH/tr|C0Z2Q9|C0Z2Q9_ARATH/tr|A0A178WL55|A0A178WL55_ARATH/tr|F4JEL4|F4JEL4_ARATH/tr|F4JEL5|F4JEL5_ARATH/tr|A0A1I9LSZ7|A0A1I9LSZ7_ARATH/tr|F4HV96|F4HV96_ARATH		4.53	0		0	2	MASCOT		T
	P20200500880_1,54384	R.VLITTDLLAR.G	1114.68	-0.0017	2	1	32.21	0	0.0192	0|0	sp|P41377|IF4A2_ARATH/sp|Q9CAI7|IF4A3_ARATH/sp|P41376|IF4A1_ARATH/tr|A8MRZ7|A8MRZ7_ARATH/tr|B9DHY5|B9DHY5_ARATH/tr|A0A178V707|A0A178V707_ARATH/tr|A0A178W4U1|A0A178W4U1_ARATH/tr|C0Z2Q9|C0Z2Q9_ARATH/tr|A0A178WL55|A0A178WL55_ARATH/tr|B9DI27|B9DI27_ARATH/tr|F4JEL4|F4JEL4_ARATH/tr|F4JEL5|F4JEL5_ARATH/tr|A0A1I9LSZ7|A0A1I9LSZ7_ARATH/tr|F4HV96|F4HV96_ARATH		5.81	0		0	2	MASCOT		T
$51-1	tr|Q8H154|Q8H154_ARATH Putative ribosomal protein OS=Arabidopsis thaliana OX=3702 GN=At1g43170 PE=2 SV=1	14	13	0.3111	44592.6	10.18
$51-2	sp|P17094|RL31_ARATH 60S ribosomal protein L3-1 OS=Arabidopsis thaliana OX=3702 GN=ARP1 PE=1 SV=5	14	13	0.3111	44558.6	10.18
$51-3	tr|Q0WLE7|Q0WLE7_ARATH Uncharacterized protein At1g43170 OS=Arabidopsis thaliana OX=3702 GN=At1g43170 PE=2 SV=1	14	13	0.218	63353.9	10.31
$51-4	tr|A0A178WDT7|A0A178WDT7_ARATH RPL3A OS=Arabidopsis thaliana OX=3702 GN=AXX17_At1g39210 PE=3 SV=1	14	13	0.3111	44558.6	10.18
	P20200500880_1,9449	K.AFTGYAK.Q	757.388	-0.00028	2	1	21.17	0	0.178	0|0	sp|P17094|RL31_ARATH/tr|A8MQQ1|A8MQQ1_ARATH/tr|Q8H154|Q8H154_ARATH/tr|Q0WLE7|Q0WLE7_ARATH/tr|A0A178UNJ2|A0A178UNJ2_ARATH/tr|A0A178WDT7|A0A178WDT7_ARATH		8.63	0		0	2	MASCOT		T
	P20200500880_1,6017	K.AGMTHIVR.E ! K.AGMTHIVR.D	884.477	-0.00045	2	1	43.31	0	0.00201	0|0	sp|P17094|RL31_ARATH/tr|Q8H154|Q8H154_ARATH/tr|Q0WLE7|Q0WLE7_ARATH/tr|A0A178WDT7|A0A178WDT7_ARATH ! sp|P22738|RL32_ARATH/tr|A0A178WD22|A0A178WD22_ARATH/tr|A0A178UNJ2|A0A178UNJ2_ARATH		9.8	0		0	2	MASCOT		T
	P20200500880_1,46297	K.DEM*IDIIGVTK.G	1249.63	-0.0165	2	1	40.47	0	0.0175	0|0	sp|P17094|RL31_ARATH/sp|P22738|RL32_ARATH/tr|A8MQQ1|A8MQQ1_ARATH/tr|Q8H154|Q8H154_ARATH/tr|Q0WLE7|Q0WLE7_ARATH/tr|B9DHK8|B9DHK8_ARATH/tr|A0A178WD22|A0A178WD22_ARATH/tr|A0A178WDT7|A0A178WDT7_ARATH		4.03	0	15.994919 Oxidation (M)	0	2	MASCOT		T
	P20200500880_1,59076	K.DEMIDIIGVTK.G	1233.64	-0.00079	2	1	23.28	0	0.429	0|0	sp|P17094|RL31_ARATH/sp|P22738|RL32_ARATH/tr|A8MQQ1|A8MQQ1_ARATH/tr|Q8H154|Q8H154_ARATH/tr|Q0WLE7|Q0WLE7_ARATH/tr|B9DHK8|B9DHK8_ARATH/tr|A0A178WD22|A0A178WD22_ARATH/tr|A0A178WDT7|A0A178WDT7_ARATH		4.03	0		0	2	MASCOT		T
	P20200500880_1,49340	K.DVTPMGGFPHYGIVK.D	1617.81	-0.00235	3	1	30.51	0	0.0681	0|0	sp|P17094|RL31_ARATH/tr|A8MQQ1|A8MQQ1_ARATH/tr|Q8H154|Q8H154_ARATH/tr|Q0WLE7|Q0WLE7_ARATH/tr|A0A178WDT7|A0A178WDT7_ARATH		6.74	0		0	2	MASCOT		T
	P20200500880_1,12311	K.GIQAQLEK.M	886.499	-5e-05	2	1	23.46	0	0.301	0|0	sp|P17094|RL31_ARATH/tr|A8MQQ1|A8MQQ1_ARATH/tr|Q8H154|Q8H154_ARATH/tr|Q0WLE7|Q0WLE7_ARATH/tr|A0A178WDT7|A0A178WDT7_ARATH		6	0		0	2	MASCOT		T
	P20200500880_1,10803	K.GYEGVVTR.W	880.452	-0.00051	2	1	36.23	0	0.0158	0|0	sp|P17094|RL31_ARATH/sp|P22738|RL32_ARATH/tr|A8MQQ1|A8MQQ1_ARATH/tr|Q8H154|Q8H154_ARATH/tr|Q0WLE7|Q0WLE7_ARATH/tr|B9DHK8|B9DHK8_ARATH/tr|A0A178WD22|A0A178WD22_ARATH/tr|A0A178UNJ2|A0A178UNJ2_ARATH/tr|A0A178WDT7|A0A178WDT7_ARATH		6	0		0	2	MASCOT		T
	P20200500880_1,54410	K.QIPIEAVFQK.D	1172.67	-0.00071	2	1	27.11	0	0.159	0|0	sp|P17094|RL31_ARATH/tr|A8MQQ1|A8MQQ1_ARATH/tr|Q8H154|Q8H154_ARATH/tr|Q0WLE7|Q0WLE7_ARATH/tr|A0A178WDT7|A0A178WDT7_ARATH		6	0		0	2	MASCOT		T
	P20200500880_1,64281	K.VDFAYSFFEK.Q	1252.59	-0.00066	2	1	44.6	0	0.00173	0|0	sp|P17094|RL31_ARATH/tr|A8MQQ1|A8MQQ1_ARATH/tr|Q8H154|Q8H154_ARATH/tr|Q0WLE7|Q0WLE7_ARATH/tr|A0A178UNJ2|A0A178UNJ2_ARATH/tr|A0A178WDT7|A0A178WDT7_ARATH		4.37	0		0	2	MASCOT		T
	P20200500880_1,12108	K.VGTEAHTAMTEYDR.T	1580.7	-0.00201	3	1	28.77	0	0.0409	0|0	sp|P17094|RL31_ARATH/tr|A8MQQ1|A8MQQ1_ARATH/tr|Q8H154|Q8H154_ARATH/tr|Q0WLE7|Q0WLE7_ARATH/tr|A0A178WDT7|A0A178WDT7_ARATH		4.65	0		0	2	MASCOT		T
	P20200500880_1,12688	R.FQTSLEK.M	852.446	-0.0008	2	1	29.41	0	0.0681	0|0	sp|P17094|RL31_ARATH/tr|A8MQQ1|A8MQQ1_ARATH/tr|Q8H154|Q8H154_ARATH/tr|Q0WLE7|Q0WLE7_ARATH/tr|A0A178WDT7|A0A178WDT7_ARATH		6	0		0	2	MASCOT		T
	P20200500880_1,28674	R.LALEEIK.L	815.487	9e-05	2	1	46.48	0	0.00201	0|0	sp|P17094|RL31_ARATH/tr|A8MQQ1|A8MQQ1_ARATH/tr|Q8H154|Q8H154_ARATH/tr|Q0WLE7|Q0WLE7_ARATH/tr|A0A178WDT7|A0A178WDT7_ARATH		4.53	0		0	2	MASCOT		T
	P20200500880_1,13223	R.QSLLTQTSR.L	1033.56	-0.00048	2	1	55.57	0	0.000557	0|0	sp|P17094|RL31_ARATH/tr|A8MQQ1|A8MQQ1_ARATH/tr|Q8H154|Q8H154_ARATH/tr|Q0WLE7|Q0WLE7_ARATH/tr|A0A178WDT7|A0A178WDT7_ARATH		9.75	0		0	2	MASCOT		T
	P20200500880_1,9163	R.VSYTVAR.A	795.436	0.0004	2	1	20.3	0	1.4	0|0	sp|P17094|RL31_ARATH/sp|P22738|RL32_ARATH/tr|A8MQQ1|A8MQQ1_ARATH/tr|Q8H154|Q8H154_ARATH/tr|Q0WLE7|Q0WLE7_ARATH/tr|B9DHK8|B9DHK8_ARATH/tr|A0A178WD22|A0A178WD22_ARATH/tr|A0A178UNJ2|A0A178UNJ2_ARATH/tr|A0A178WDT7|A0A178WDT7_ARATH		8.72	0		0	2	MASCOT		T
$52-1	tr|A0A178VGN1|A0A178VGN1_ARATH Cysteine synthase OS=Arabidopsis thaliana OX=3702 GN=AXX17_At3g55720 PE=3 SV=1	25	12	0.3424	39926.8	8.71
$52-2	sp|Q9S757|CYSC1_ARATH Bifunctional L-3-cyanoalanine synthase/cysteine synthase C1, mitochondrial OS=Arabidopsis thaliana OX=3702 GN=CYSC1 PE=1 SV=1	25	12	0.3424	39926.8	8.71
	P20200500880_1,9134	K.DFPSTNAK.R	879.421	0.00044	2	1	23.99	0	0.22	0|0	sp|Q9S757|CYSC1_ARATH/tr|A0A1I9LTP2|A0A1I9LTP2_ARATH/tr|A0A178VGN1|A0A178VGN1_ARATH		5.84	0		0	2	MASCOT		T
	P20200500880_1,24873	K.DRPAIAM*IADAEK.K	1416.72	-0.00142	2	1	51.14	0	0.000507	0|0	sp|Q9S757|CYSC1_ARATH/tr|A0A1I9LTP2|A0A1I9LTP2_ARATH/tr|A0A178VGN1|A0A178VGN1_ARATH		4.56	0	15.994919 Oxidation (M)	0	2	MASCOT		T
	P20200500880_1,25044	K.DRPAIAM*IADAEK.K	1416.72	0.00145	3	1	38.08	0	0.0101	0|0	sp|Q9S757|CYSC1_ARATH/tr|A0A1I9LTP2|A0A1I9LTP2_ARATH/tr|A0A178VGN1|A0A178VGN1_ARATH		4.56	0	15.994919 Oxidation (M)	0	2	MASCOT		T
	P20200500880_1,36632	K.DRPAIAMIADAEK.K	1400.72	0.00013	3	1	23.7	0	0.262	0|0	sp|Q9S757|CYSC1_ARATH/tr|A0A1I9LTP2|A0A1I9LTP2_ARATH/tr|A0A178VGN1|A0A178VGN1_ARATH		4.56	0		0	2	MASCOT		T
	P20200500880_1,36860	K.DRPAIAMIADAEK.K	1400.72	-8e-05	2	1	29.92	0	0.0626	0|0	sp|Q9S757|CYSC1_ARATH/tr|A0A1I9LTP2|A0A1I9LTP2_ARATH/tr|A0A178VGN1|A0A178VGN1_ARATH		4.56	0		0	2	MASCOT		T
	P20200500880_1,36973	K.DRPAIAMIADAEK.K	1400.72	-0.00026	3	1	53.48	0	0.000276	0|0	sp|Q9S757|CYSC1_ARATH/tr|A0A1I9LTP2|A0A1I9LTP2_ARATH/tr|A0A178VGN1|A0A178VGN1_ARATH		4.56	0		0	2	MASCOT		T
	P20200500880_1,8088	K.EAEEM*KPVSVD.-	1249.56	0.00252	2	1	29.95	0	0.0874	0|0	sp|Q9S757|CYSC1_ARATH/tr|Q42129|Q42129_ARATH/tr|A0A178VGN1|A0A178VGN1_ARATH		4.21	0	15.994919 Oxidation (M)	0	2	MASCOT		T
	P20200500880_1,20464	K.LIIPGK.T	640.439	0.00036	2	1	36.88	0	0.0008	0|0	sp|Q9S757|CYSC1_ARATH/tr|A0A1I9LTP2|A0A1I9LTP2_ARATH/tr|A0A178VGN1|A0A178VGN1_ARATH		8.75	0		0	2	MASCOT		T
	P20200500880_1,11370	K.QEHFQPTCSIK.D	1374.65	-0.00248	2	1	35.78	0	0.0109	0|0	sp|Q9S757|CYSC1_ARATH/tr|A0A1I9LTP2|A0A1I9LTP2_ARATH/tr|A0A178VGN1|A0A178VGN1_ARATH		6.74	0		0	2	MASCOT		T
	P20200500880_1,43129	K.TPLVFLNK.V	931.561	-0.0008	2	1	21.46	0	1.09	0|0	sp|Q9S757|CYSC1_ARATH/tr|A0A1I9LTP2|A0A1I9LTP2_ARATH/tr|A0A178VGN1|A0A178VGN1_ARATH		8.41	0		0	2	MASCOT		T
	P20200500880_1,43487	K.TPLVFLNK.V	931.561	-4e-05	2	1	35.88	0	0.0134	0|0	sp|Q9S757|CYSC1_ARATH/tr|A0A1I9LTP2|A0A1I9LTP2_ARATH/tr|A0A178VGN1|A0A178VGN1_ARATH		8.41	0		0	2	MASCOT		T
	P20200500880_1,62384	K.TTLIEPTSGNM*GISLAFM*AAM*K.G	2332.12	-0.00185	3	1	34.52	0	0.02	0|0	sp|Q9S757|CYSC1_ARATH/tr|A0A1I9LTP2|A0A1I9LTP2_ARATH/tr|A0A178VGN1|A0A178VGN1_ARATH		5.66	0	15.994919 Oxidation (M)	0	2	MASCOT		T
	P20200500880_1,11869	K.VTEGCEAYVAAK.Q	1297.61	-0.00366	2	1	58.56	0	0.000208	0|0	sp|Q9S757|CYSC1_ARATH/tr|A0A1I9LTP2|A0A1I9LTP2_ARATH/tr|A0A178VGN1|A0A178VGN1_ARATH		4.53	0		0	2	MASCOT		T
	P20200500880_1,29177	R.DASLLIGK.T	816.483	0.00024	2	1	42.78	0	0.00582	0|0	sp|Q9S757|CYSC1_ARATH/tr|A0A1I9LTP2|A0A1I9LTP2_ARATH/tr|A0A178VGN1|A0A178VGN1_ARATH		5.84	0		0	2	MASCOT		T
	P20200500880_1,29502	R.DASLLIGK.T	816.483	0.00102	2	1	40.79	0	0.00922	0|0	sp|Q9S757|CYSC1_ARATH/tr|A0A1I9LTP2|A0A1I9LTP2_ARATH/tr|A0A178VGN1|A0A178VGN1_ARATH		5.84	0		0	2	MASCOT		T
	P20200500880_1,32081	R.IIM*TM*PSYTSLER.R	1573.76	0.0015	2	1	33.79	0	0.0551	0|0	sp|Q9S757|CYSC1_ARATH/tr|A0A1I9LTP2|A0A1I9LTP2_ARATH/tr|A0A178VGN1|A0A178VGN1_ARATH		6	0	15.994919 Oxidation (M)	0	2	MASCOT		T
	P20200500880_1,32400	R.IIM*TM*PSYTSLER.R	1573.76	0.0066	2	1	26.6	0	0.1	0|0	sp|Q9S757|CYSC1_ARATH/tr|A0A1I9LTP2|A0A1I9LTP2_ARATH/tr|A0A178VGN1|A0A178VGN1_ARATH		6	0	15.994919 Oxidation (M)	0	2	MASCOT		T
	P20200500880_1,45145	R.IIM*TMPSYTSLER.R	1557.77	-0.0063	2	1	20.22	0	0.563	0|0	sp|Q9S757|CYSC1_ARATH/tr|A0A1I9LTP2|A0A1I9LTP2_ARATH/tr|A0A178VGN1|A0A178VGN1_ARATH		6	0	15.994919 Oxidation (M)	0	2	MASCOT		T
	P20200500880_1,42317	R.IIMTM*PSYTSLER.R	1557.77	0.00136	2	1	40.85	0	0.00455	0|0	sp|Q9S757|CYSC1_ARATH/tr|A0A1I9LTP2|A0A1I9LTP2_ARATH/tr|A0A178VGN1|A0A178VGN1_ARATH		6	0	15.994919 Oxidation (M)	0	2	MASCOT		T
	P20200500880_1,57189	R.IIMTMPSYTSLER.R	1541.77	-0.00132	2	1	68.66	0	8.89e-06	0|0	sp|Q9S757|CYSC1_ARATH/tr|A0A1I9LTP2|A0A1I9LTP2_ARATH/tr|A0A178VGN1|A0A178VGN1_ARATH		6	0		0	2	MASCOT		T
	P20200500880_1,57510	R.IIMTMPSYTSLER.R	1541.77	-0.00268	2	1	37.92	0	0.0107	0|0	sp|Q9S757|CYSC1_ARATH/tr|A0A1I9LTP2|A0A1I9LTP2_ARATH/tr|A0A178VGN1|A0A178VGN1_ARATH		6	0		0	2	MASCOT		T
	P20200500880_1,10939	R.KEAEEMKPVSVD.-	1361.66	-0.00444	2	1	38.98	0	0.0201	0|0	sp|Q9S757|CYSC1_ARATH/tr|Q42129|Q42129_ARATH/tr|A0A178VGN1|A0A178VGN1_ARATH		4.58	1		0	2	MASCOT		T
	P20200500880_1,52501	R.SFGAELVLTDPAK.G	1347.72	-0.00027	2	1	81.49	0	1.7e-06	0|0	sp|Q9S757|CYSC1_ARATH/tr|A0A1I9LTP2|A0A1I9LTP2_ARATH/tr|A0A178VGN1|A0A178VGN1_ARATH		4.37	0		0	2	MASCOT		T
	P20200500880_1,52798	R.SFGAELVLTDPAK.G	1347.72	0.00105	2	1	86.08	0	2.36e-07	0|0	sp|Q9S757|CYSC1_ARATH/tr|A0A1I9LTP2|A0A1I9LTP2_ARATH/tr|A0A178VGN1|A0A178VGN1_ARATH		4.37	0		0	2	MASCOT		T
	P20200500880_1,53126	R.SFGAELVLTDPAK.G	1347.72	-0.00347	2	1	66.03	0	5.8e-05	0|0	sp|Q9S757|CYSC1_ARATH/tr|A0A1I9LTP2|A0A1I9LTP2_ARATH/tr|A0A178VGN1|A0A178VGN1_ARATH		4.37	0		0	2	MASCOT		T
$53-1	sp|Q56YW9|TBB2_ARATH Tubulin beta-2 chain OS=Arabidopsis thaliana OX=3702 GN=TUBB2 PE=2 SV=2	24	12	0.3111	50733.4	4.7
$53-2	tr|A0A178UP81|A0A178UP81_ARATH Tubulin beta chain OS=Arabidopsis thaliana OX=3702 GN=AXX17_At5g62230 PE=3 SV=1	24	12	0.3111	50733.4	4.7
$53-3	sp|Q9ASR0|TBB3_ARATH Tubulin beta-3 chain OS=Arabidopsis thaliana OX=3702 GN=TUBB3 PE=2 SV=2	24	12	0.3111	50733.4	4.7
	P20200500880_1,13659	K.EVDEQM*INVQNK.N ! K.EVDEQM*LNVQNK.N	1462.68	-0.00131	2	1	43.48	0	0.00184	0|0	sp|P29516|TBB8_ARATH/sp|P29514|TBB6_ARATH/tr|A0A178UKM5|A0A178UKM5_ARATH/tr|Q8GY15|Q8GY15_ARATH/tr|A0A178UPR2|A0A178UPR2_ARATH ! sp|Q9ASR0|TBB3_ARATH/sp|P29515|TBB7_ARATH/sp|Q56YW9|TBB2_ARATH/tr|A0A178UP81|A0A178UP81_ARATH/tr|A0A178VS27|A0A178VS27_ARATH/tr|A0A178ULE0|A0A178ULE0_ARATH		4.14	0	15.994919 Oxidation (M)	0	2	MASCOT		T
	P20200500880_1,13960	K.EVDEQM*INVQNK.N ! K.EVDEQM*LNVQNK.N	1462.68	-0.00093	2	1	58.2	0	5.87e-05	0|0	sp|P29516|TBB8_ARATH/sp|P29514|TBB6_ARATH/tr|A0A178UKM5|A0A178UKM5_ARATH/tr|Q8GY15|Q8GY15_ARATH/tr|A0A178UPR2|A0A178UPR2_ARATH ! sp|Q9ASR0|TBB3_ARATH/sp|P29515|TBB7_ARATH/sp|Q56YW9|TBB2_ARATH/tr|A0A178UP81|A0A178UP81_ARATH/tr|A0A178VS27|A0A178VS27_ARATH/tr|A0A178ULE0|A0A178ULE0_ARATH		4.14	0	15.994919 Oxidation (M)	0	2	MASCOT		T
	P20200500880_1,23783	K.EVDEQMINVQNK.N ! K.EVDEQMLNVQNK.N	1446.69	0.00331	2	1	40.87	0	0.00356	0|0	sp|P29516|TBB8_ARATH/sp|P29514|TBB6_ARATH/tr|A0A178UKM5|A0A178UKM5_ARATH/tr|Q8GY15|Q8GY15_ARATH/tr|A0A178UPR2|A0A178UPR2_ARATH ! sp|Q9ASR0|TBB3_ARATH/sp|P29515|TBB7_ARATH/sp|Q56YW9|TBB2_ARATH/tr|A0A178UP81|A0A178UP81_ARATH/tr|A0A178VS27|A0A178VS27_ARATH/tr|A0A178ULE0|A0A178ULE0_ARATH		4.14	0		0	2	MASCOT		T
	P20200500880_1,25728	K.EVDEQMINVQNK.N ! K.EVDEQMLNVQNK.N	1446.69	-0.00103	2	1	54.11	0	0.000193	0|0	sp|P29516|TBB8_ARATH/sp|P29514|TBB6_ARATH/tr|A0A178UKM5|A0A178UKM5_ARATH/tr|Q8GY15|Q8GY15_ARATH/tr|A0A178UPR2|A0A178UPR2_ARATH ! sp|Q9ASR0|TBB3_ARATH/sp|P29515|TBB7_ARATH/sp|Q56YW9|TBB2_ARATH/tr|A0A178UP81|A0A178UP81_ARATH/tr|A0A178VS27|A0A178VS27_ARATH/tr|A0A178ULE0|A0A178ULE0_ARATH		4.14	0		0	2	MASCOT		T
	P20200500880_1,26067	K.EVDEQMINVQNK.N ! K.EVDEQMLNVQNK.N	1446.69	0.00137	2	1	46.55	0	0.00105	0|0	sp|P29516|TBB8_ARATH/sp|P29514|TBB6_ARATH/tr|A0A178UKM5|A0A178UKM5_ARATH/tr|Q8GY15|Q8GY15_ARATH/tr|A0A178UPR2|A0A178UPR2_ARATH ! sp|Q9ASR0|TBB3_ARATH/sp|P29515|TBB7_ARATH/sp|Q56YW9|TBB2_ARATH/tr|A0A178UP81|A0A178UP81_ARATH/tr|A0A178VS27|A0A178VS27_ARATH/tr|A0A178ULE0|A0A178ULE0_ARATH		4.14	0		0	2	MASCOT		T
	P20200500880_1,5399	K.IREEYPDR.M	1077.53	0.00231	2	1	31.08	0	0.0568	0|0	sp|P29513|TBB5_ARATH/sp|Q9ASR0|TBB3_ARATH/sp|P29517|TBB9_ARATH/sp|P29516|TBB8_ARATH/sp|P29514|TBB6_ARATH/sp|P12411|TBB1_ARATH/sp|P29515|TBB7_ARATH/sp|P24636|TBB4_ARATH/sp|Q56YW9|TBB2_ARATH/tr|A0A178UKM5|A0A178UKM5_ARATH/tr|A0A178WQG2|A0A178WQG2_ARATH/tr|A0A178UP81|A0A178UP81_ARATH/tr|A0A178W9M8|A0A178W9M8_ARATH/tr|A0A178UGW7|A0A178UGW7_ARATH/tr|Q8GY15|Q8GY15_ARATH/tr|A0A178UPR2|A0A178UPR2_ARATH/t…		4.68	1		0	2	MASCOT		T
	P20200500880_1,64821	K.LAVNLIPFPR.L	1139.69	-0.00086	2	1	48.13	0	0.000331	0|0	sp|P29513|TBB5_ARATH/sp|Q9ASR0|TBB3_ARATH/sp|P29517|TBB9_ARATH/sp|P29516|TBB8_ARATH/sp|P29514|TBB6_ARATH/sp|P12411|TBB1_ARATH/sp|P29515|TBB7_ARATH/sp|P24636|TBB4_ARATH/sp|Q56YW9|TBB2_ARATH/tr|A0A178UKM5|A0A178UKM5_ARATH/tr|A0A178WQG2|A0A178WQG2_ARATH/tr|A0A178UP81|A0A178UP81_ARATH/tr|A0A178W9M8|A0A178W9M8_ARATH/tr|A0A178UGW7|A0A178UGW7_ARATH/tr|Q8GY15|Q8GY15_ARATH/tr|A0A178UPR2|A0A178UPR2_ARATH/t…		9.75	0		0	2	MASCOT		T
	P20200500880_1,4182	K.NM*M*CAADPR.H	1097.42	-0.00133	2	1	21.97	0	0.0137	0|0	sp|P29513|TBB5_ARATH/sp|Q9ASR0|TBB3_ARATH/sp|P29517|TBB9_ARATH/sp|P29516|TBB8_ARATH/sp|P29514|TBB6_ARATH/sp|P12411|TBB1_ARATH/sp|P29515|TBB7_ARATH/sp|P24636|TBB4_ARATH/sp|Q56YW9|TBB2_ARATH/tr|A0A178UKM5|A0A178UKM5_ARATH/tr|A0A178WQG2|A0A178WQG2_ARATH/tr|A0A178UP81|A0A178UP81_ARATH/tr|A0A178W9M8|A0A178W9M8_ARATH/tr|A0A178UGW7|A0A178UGW7_ARATH/tr|Q8GY15|Q8GY15_ARATH/tr|A0A178UPR2|A0A178UPR2_ARATH/t…		5.83	0	15.994919 Oxidation (M)	0	2	MASCOT		T
	P20200500880_1,5521	K.NM*MCAADPR.H	1081.42	0.00181	2	1	20.61	0	0.0921	0|0	sp|P29513|TBB5_ARATH/sp|Q9ASR0|TBB3_ARATH/sp|P29517|TBB9_ARATH/sp|P29516|TBB8_ARATH/sp|P29514|TBB6_ARATH/sp|P12411|TBB1_ARATH/sp|P29515|TBB7_ARATH/sp|P24636|TBB4_ARATH/sp|Q56YW9|TBB2_ARATH/tr|A0A178UKM5|A0A178UKM5_ARATH/tr|A0A178WQG2|A0A178WQG2_ARATH/tr|A0A178UP81|A0A178UP81_ARATH/tr|A0A178W9M8|A0A178W9M8_ARATH/tr|A0A178UGW7|A0A178UGW7_ARATH/tr|Q8GY15|Q8GY15_ARATH/tr|A0A178UPR2|A0A178UPR2_ARATH/t…		5.83	0	15.994919 Oxidation (M)	0	2	MASCOT		T
	P20200500880_1,64094	K.NSSYFVEWIPNNVK.S	1696.83	0.00037	2	1	41.67	0	0.00412	0|0	sp|P29513|TBB5_ARATH/sp|Q9ASR0|TBB3_ARATH/sp|P29517|TBB9_ARATH/sp|P29516|TBB8_ARATH/sp|P29514|TBB6_ARATH/sp|P12411|TBB1_ARATH/sp|P29515|TBB7_ARATH/sp|P24636|TBB4_ARATH/sp|Q56YW9|TBB2_ARATH/tr|Q6LAB6|Q6LAB6_ARATH/tr|A0A178UKM5|A0A178UKM5_ARATH/tr|A0A178WQG2|A0A178WQG2_ARATH/tr|A0A178UP81|A0A178UP81_ARATH/tr|A0A178W9M8|A0A178W9M8_ARATH/tr|A0A178UGW7|A0A178UGW7_ARATH/tr|Q8GY15|Q8GY15_ARATH/tr|A0A178…		6	0		0	2	MASCOT		T
	P20200500880_1,64109	K.NSSYFVEWIPNNVK.S	1696.83	0.00088	3	1	27.41	0	0.299	0|0	sp|P29513|TBB5_ARATH/sp|Q9ASR0|TBB3_ARATH/sp|P29517|TBB9_ARATH/sp|P29516|TBB8_ARATH/sp|P29514|TBB6_ARATH/sp|P12411|TBB1_ARATH/sp|P29515|TBB7_ARATH/sp|P24636|TBB4_ARATH/sp|Q56YW9|TBB2_ARATH/tr|Q6LAB6|Q6LAB6_ARATH/tr|A0A178UKM5|A0A178UKM5_ARATH/tr|A0A178WQG2|A0A178WQG2_ARATH/tr|A0A178UP81|A0A178UP81_ARATH/tr|A0A178W9M8|A0A178W9M8_ARATH/tr|A0A178UGW7|A0A178UGW7_ARATH/tr|Q8GY15|Q8GY15_ARATH/tr|A0A178…		6	0		0	2	MASCOT		T
	P20200500880_1,43928	R.AVLM*DLEPGTM*DSIR.S ! R.AVLM*DLEPGTM*DSLR.S	1679.8	-0.00324	2	1	22.79	0	0.81	0|0	sp|P29513|TBB5_ARATH/sp|P12411|TBB1_ARATH/tr|A0A178WQG2|A0A178WQG2_ARATH/tr|A0A178W9M8|A0A178W9M8_ARATH ! sp|Q9ASR0|TBB3_ARATH/sp|P29517|TBB9_ARATH/sp|P24636|TBB4_ARATH/sp|Q56YW9|TBB2_ARATH/tr|A0A178UP81|A0A178UP81_ARATH/tr|A0A178UGW7|A0A178UGW7_ARATH/tr|A0A178ULE0|A0A178ULE0_ARATH/tr|A0A178UU99|A0A178UU99_ARATH		4.03	0	15.994919 Oxidation (M)	0	2	MASCOT		T
	P20200500880_1,62877	R.AVLMDLEPGTMDSIR.S ! R.AVLMDLEPGTMDSLR.S	1647.81	-0.0044	2	1	59.25	0	8.25e-05	0|0	sp|P29513|TBB5_ARATH/sp|P12411|TBB1_ARATH/tr|A0A178WQG2|A0A178WQG2_ARATH/tr|A0A178W9M8|A0A178W9M8_ARATH ! sp|Q9ASR0|TBB3_ARATH/sp|P29517|TBB9_ARATH/sp|P24636|TBB4_ARATH/sp|Q56YW9|TBB2_ARATH/tr|A0A178UP81|A0A178UP81_ARATH/tr|A0A178UGW7|A0A178UGW7_ARATH/tr|A0A178ULE0|A0A178ULE0_ARATH/tr|A0A178UU99|A0A178UU99_ARATH		4.03	0		0	2	MASCOT		T
	P20200500880_1,21433	R.EILHIQGGQCGNQIGAK.F	1822.92	-0.00161	3	1	44.2	0	0.00706	0|0	sp|Q9ASR0|TBB3_ARATH/sp|P29517|TBB9_ARATH/sp|P29516|TBB8_ARATH/sp|P24636|TBB4_ARATH/sp|Q56YW9|TBB2_ARATH/tr|A0A178UKM5|A0A178UKM5_ARATH/tr|A0A178UP81|A0A178UP81_ARATH/tr|A0A178UGW7|A0A178UGW7_ARATH/tr|A0A178ULE0|A0A178ULE0_ARATH/tr|A0A178UU99|A0A178UU99_ARATH		6.83	0		0	2	MASCOT		T
	P20200500880_1,21695	R.EILHIQGGQCGNQIGAK.F	1822.92	-0.00821	3	1	38.08	0	0.0309	0|0	sp|Q9ASR0|TBB3_ARATH/sp|P29517|TBB9_ARATH/sp|P29516|TBB8_ARATH/sp|P24636|TBB4_ARATH/sp|Q56YW9|TBB2_ARATH/tr|A0A178UKM5|A0A178UKM5_ARATH/tr|A0A178UP81|A0A178UP81_ARATH/tr|A0A178UGW7|A0A178UGW7_ARATH/tr|A0A178ULE0|A0A178ULE0_ARATH/tr|A0A178UU99|A0A178UU99_ARATH		6.83	0		0	2	MASCOT		T
	P20200500880_1,23738	R.EILHIQGGQCGNQIGAK.F	1822.92	0.00139	3	1	33.46	0	0.0839	0|0	sp|Q9ASR0|TBB3_ARATH/sp|P29517|TBB9_ARATH/sp|P29516|TBB8_ARATH/sp|P24636|TBB4_ARATH/sp|Q56YW9|TBB2_ARATH/tr|A0A178UKM5|A0A178UKM5_ARATH/tr|A0A178UP81|A0A178UP81_ARATH/tr|A0A178UGW7|A0A178UGW7_ARATH/tr|A0A178ULE0|A0A178ULE0_ARATH/tr|A0A178UU99|A0A178UU99_ARATH		6.83	0		0	2	MASCOT		T
[truncated: 9,855 more rows]

## Sheet: WT-Sample2
Mass spectrometry results of wild-type and transiently transformed samples (3 biological replicates)
	Reference	PepCount	UniquePepCount	CoverPercent	MW	PI
	FileScan	Sequence	MH+	Diff(MH+)	Charge	Rank	Score	DeltaScore	ExpectValue	Ions	Reference	DIFF_MODIFIED_CANDIDATE	PI	MissCleavage	Modification	MatchedTIC	NumProteaseTermini	Engine	Tag	Decoy
[truncated: 12,120 more rows]

## Sheet: WT-Sample3
Mass spectrometry results of wild-type and transiently transformed samples (3 biological replicates)
[truncated: 12,911 more rows]

[truncated: 3 more sheets: TT-Sample4, TT-Sample5, TT-Sample6]
