# Supplementary material for: Reverse Chromatin Immunoprecipitation (R-ChIP) enables investigation of the upstream regulators of plant genes
Source: Commun Biol. 2020 Dec 14;3:770. doi: 10.1038/s42003-020-01500-4 (PMC7736860; doi:10.1038/s42003-020-01500-4)
Supplement: Supplementary file 5 — Supplementary Data 2 [file 42003_2020_1500_MOESM5_ESM.xlsx]

## Sheet: Sheet1
List of transcription regulators obtained from mass spectrometry results
	ID	Name	Anotation	Sample
1	Q1ECG2	ADOF1	tr|Q1ECG2|Q1ECG2_ARATH At1g51700 OS=Arabidopsis thaliana OX=3702 GN=At1g51700 PE=2 SV=1	1、3
2	Q9LMX5	AFP2	sp|Q9LMX5|AFP2_ARATH Ninja-family protein AFP2 OS=Arabidopsis thaliana OX=3702 GN=AFP2 PE=1 SV=1	6
3	Q9S7Z2	AFP4	sp|Q9S7Z2|AFP4_ARATH Ninja-family protein AFP4 OS=Arabidopsis thaliana OX=3702 GN=AFP4 PE=1 SV=1	1
4	Q9FG46	AGAMOUS-like 105	tr|Q9FG46|Q9FG46_ARATH Similarity to unknown protein OS=Arabidopsis thaliana OX=3702 GN=AGAMOUS-like 105 PE=1 SV=1	6
5	Q9LM46	AGL104	sp|Q9LM46|AG104_ARATH Agamous-like MADS-box protein AGL104 OS=Arabidopsis thaliana OX=3702 GN=AGL104 PE=1 SV=1	2
6	A0A178VAT6	AGL18	tr|A0A178VAT6|A0A178VAT6_ARATH AGL18 OS=Arabidopsis thaliana OX=3702 GN=AXX17_At3g51970 PE=4 SV=1	1
7	P29383	AGL3	sp|P29383|AGL3_ARATH Agamous-like MADS-box protein AGL3 OS=Arabidopsis thaliana OX=3702 GN=AGL3 PE=1 SV=2	1
8	Q9FL10	AGL43	tr|Q9FL10|Q9FL10_ARATH AGAMOUS-like 43 OS=Arabidopsis thaliana OX=3702 GN=AGL43 PE=2 SV=1	1、2、3
9	Q9FLL0	AGL75	sp|Q9FLL0|AGL75_ARATH Agamous-like MADS-box protein AGL75 OS=Arabidopsis thaliana OX=3702 GN=AGL75 PE=1 SV=1	1、2、3
10	Q9FL19	AGL76	tr|Q9FL19|Q9FL19_ARATH AGAMOUS-like 76 OS=Arabidopsis thaliana OX=3702 GN=AGL76 PE=2 SV=1	1、2、3
11	Q7X9H9	AGL93	sp|Q7X9H9|AGL93_ARATH Agamous-like MADS-box protein AGL93 OS=Arabidopsis thaliana OX=3702 GN=AGL93 PE=2 SV=1	3
12	A0A178ULF5	AGL96-1	tr|A0A178ULF5|A0A178ULF5_ARATH AGL96 OS=Arabidopsis thaliana OX=3702 GN=AXX17_At5g06080 PE=4 SV=1	2、3
13	Q9FG20	AGL96-2	tr|Q9FG20|Q9FG20_ARATH AGAMOUS-like 96 OS=Arabidopsis thaliana OX=3702 GN=AGL96 PE=2 SV=1	2、3
14	Q9SHF2	AGO3	sp|Q9SHF2|AGO3_ARATH Protein argonaute 3 OS=Arabidopsis thaliana OX=3702 GN=AGO3 PE=3 SV=1	6
15	Q3E984	AGO8	sp|Q3E984|AGO8_ARATH Protein argonaute 8 OS=Arabidopsis thaliana OX=3702 GN=AGO8 PE=3 SV=1	6
16	A0A178VXD2	AHL22	tr|A0A178VXD2|A0A178VXD2_ARATH AT-hook motif nuclear-localized protein OS=Arabidopsis thaliana OX=3702 GN=AXX17_At2g43020 PE=4 SV=1	6
17	Q29Q26	AKR2B	sp|Q29Q26|AKR2B_ARATH Ankyrin repeat domain-containing protein 2B OS=Arabidopsis thaliana OX=3702 GN=AKR2B PE=1 SV=1	6
18	A0A178VCG6	AL3	tr|A0A178VCG6|A0A178VCG6_ARATH AL3 OS=Arabidopsis thaliana OX=3702 GN=AXX17_At3g35860 PE=4 SV=1	3
19	O81488	AL4	sp|O81488|ALFL4_ARATH PHD finger protein ALFIN-LIKE 4 OS=Arabidopsis thaliana OX=3702 GN=AL4 PE=1 SV=2	2
20	Q8S8M9	AL6	sp|Q8S8M9|ALFL6_ARATH PHD finger protein ALFIN-LIKE 6 OS=Arabidopsis thaliana OX=3702 GN=AL6 PE=1 SV=1	5、6
21	Q6A333	ALY2	sp|Q6A333|ALY2_ARATH Protein ALWAYS EARLY 2 OS=Arabidopsis thaliana OX=3702 GN=ALY2 PE=1 SV=1	3
22	A0A1L7NZ99	ANAC071	tr|A0A1L7NZ99|A0A1L7NZ99_ARATH NAC domain containing protein 71 OS=Arabidopsis thaliana OX=3702 GN=anac071 PE=2 SV=1	5
23	Q0WV12	ANL2	sp|Q0WV12|ANL2_ARATH Homeobox-leucine zipper protein ANTHOCYANINLESS 2 OS=Arabidopsis thaliana OX=3702 GN=ANL2 PE=2 SV=1	2
24	A0A178W8S0	AP2	tr|A0A178W8S0|A0A178W8S0_ARATH AP2/ERF domain-containing protein OS=Arabidopsis thaliana OX=3702 GN=AXX17_At1g28550 PE=4 SV=1	3
25	Q9LKL2	APRR1	sp|Q9LKL2|APRR1_ARATH Two-component response regulator-like APRR1 OS=Arabidopsis thaliana OX=3702 GN=APRR1 PE=1 SV=1	3
26	A0A178WIK9	ARF-1	tr|A0A178WIK9|A0A178WIK9_ARATH Auxin-responsive protein OS=Arabidopsis thaliana OX=3702 GN=AXX17_At1g03540 PE=3 SV=1	1、2、3
27	A0A178W9V0	ARF-2	tr|A0A178W9V0|A0A178W9V0_ARATH Auxin response factor OS=Arabidopsis thaliana OX=3702 GN=AXX17_At1g36310 PE=3 SV=1	5
28	A0A178VRP5	ARF-3	tr|A0A178VRP5|A0A178VRP5_ARATH Auxin response factor OS=Arabidopsis thaliana OX=3702 GN=AXX17_At2g44180 PE=3 SV=1	3
29	Q8RV83	ARF70	sp|Q8RV83|Y2172_ARATH B3 domain-containing protein At2g31720 OS=Arabidopsis thaliana OX=3702 GN=ARF70 PE=2 SV=1	1、3
30	Q8LGE3	ARP6	sp|Q8LGE3|ARP6_ARATH Actin-related protein 6 OS=Arabidopsis thaliana OX=3702 GN=ARP6 PE=1 SV=1	6
31	P62598	ARR12	sp|P62598|ARR12_ARATH Two-component response regulator ARR12 OS=Arabidopsis thaliana OX=3702 GN=ARR12 PE=2 SV=2	4、5
32	Q9ZVD3	ARR13	sp|Q9ZVD3|ARR13_ARATH Putative two-component response regulator ARR13 OS=Arabidopsis thaliana OX=3702 GN=ARR13 PE=3 SV=2	4、6
33	Q9LYE3	ASI1	sp|Q9LYE3|ASI1_ARATH Protein ANTI-SILENCING 1 OS=Arabidopsis thaliana OX=3702 GN=ASI1 PE=4 SV=2	4
34	A0A178W453	ATCSA-1	tr|A0A178W453|A0A178W453_ARATH ATCSA-1 OS=Arabidopsis thaliana OX=3702 GN=AXX17_At1g28180 PE=4 SV=1	2、4
35	B7ZWR8	ATHAM1	tr|B7ZWR8|B7ZWR8_ARATH At2g45160 OS=Arabidopsis thaliana OX=3702 PE=2 SV=1	6
36	O04291	ATHB-14	sp|O04291|ATB14_ARATH Homeobox-leucine zipper protein ATHB-14 OS=Arabidopsis thaliana OX=3702 GN=ATHB-14 PE=1 SV=1	6
37	B3H4G8	ATHB-15	tr|B3H4G8|B3H4G8_ARATH Homeobox-leucine zipper family protein / lipid-binding START domain-containing protein OS=Arabidopsis thaliana OX=3702 GN=ATHB-15 PE=4 SV=1	3
38	Q9LZR0	ATHB51-1	sp|Q9LZR0|ATB51_ARATH Putative homeobox-leucine zipper protein ATHB-51 OS=Arabidopsis thaliana OX=3702 GN=ATHB-51 PE=2 SV=2	4、6
39	B0LQ71	ATHB51-2	tr|B0LQ71|B0LQ71_ARATH At5g03790 (Fragment) OS=Arabidopsis thaliana OX=3702 PE=4 SV=1	4、6
40	Q9FN33	ATRXL	tr|Q9FN33|Q9FN33_ARATH Transcriptional regulator ATRX-like protein OS=Arabidopsis thaliana OX=3702 GN=At5g53930 PE=2 SV=1	1
41	Q8VZJ1	ATXR5	sp|Q8VZJ1|ATXR5_ARATH Histone-lysine N-methyltransferase ATXR5 OS=Arabidopsis thaliana OX=3702 GN=ATXR5 PE=1 SV=2	5、6
42	Q9C6X0	B3-1	sp|Q9C6X0|Y1203_ARATH B3 domain-containing protein At1g32030 OS=Arabidopsis thaliana OX=3702 GN=At1g32030 PE=3 SV=1	1、2、3
43	Q9SZ05	B3-2	sp|Q9SZ05|Y3440_ARATH B3 domain-containing protein At4g34400 OS=Arabidopsis thaliana OX=3702 GN=At4g34400 PE=2 SV=2	5
44	A0A1P8AXF7	B3-3	tr|A0A1P8AXF7|A0A1P8AXF7_ARATH Transcriptional factor B3 family protein OS=Arabidopsis thaliana OX=3702 GN=At2g24680 PE=4 SV=1	6
45	Q9FJG2	B3-4	sp|Q9FJG2|Y5800_ARATH B3 domain-containing protein At5g18000 OS=Arabidopsis thaliana OX=3702 GN=At5g18000 PE=2 SV=1	4、5、6
46	Q9FLV7	B3-5	sp|Q9FLV7|Y5405_ARATH B3 domain-containing protein At5g24050 OS=Arabidopsis thaliana OX=3702 GN=At5g24050 PE=2 SV=1	5
47	O80831	BAM7	sp|O80831|BAM7_ARATH Beta-amylase 7 OS=Arabidopsis thaliana OX=3702 GN=BAM7 PE=1 SV=2	6
48	A7L9U1	BBM-1	tr|A7L9U1|A7L9U1_ARATH BABY BOOM OS=Arabidopsis thaliana OX=3702 GN=BBM PE=2 SV=1	2、4
49	Q6PQQ4	BBM-2	sp|Q6PQQ4|BBM_ARATH AP2-like ethylene-responsive transcription factor BBM OS=Arabidopsis thaliana OX=3702 GN=BBM PE=2 SV=2	2、4
50	A0A1P8B0N9	bHLH	tr|A0A1P8B0N9|A0A1P8B0N9_ARATH Basic helix-loop-helix (BHLH) DNA-binding superfamily protein OS=Arabidopsis thaliana OX=3702 GN=At2g22750 PE=4 SV=1	1
51	A0A178W1R4	bHLH10	tr|A0A178W1R4|A0A178W1R4_ARATH BLH10 OS=Arabidopsis thaliana OX=3702 GN=AXX17_At1g20670 PE=4 SV=1	4
52	A0A178UA54	bHLH101-1	tr|A0A178UA54|A0A178UA54_ARATH BHLH101 OS=Arabidopsis thaliana OX=3702 GN=AXX17_At5g03520 PE=4 SV=1	1、2
53	A0A2H1ZE47	bHLH101-2	tr|A0A2H1ZE47|A0A2H1ZE47_ARATH Basic helix-loop-helix (BHLH) DNA-binding superfamily protein OS=Arabidopsis thaliana OX=3702 GN=BHLH101 PE=4 SV=1	1、2
54	O80674	bHLH106	sp|O80674|BH106_ARATH Transcription factor bHLH106 OS=Arabidopsis thaliana OX=3702 GN=BHLH106 PE=2 SV=1	1、5
55	Q8GT73	bHLH119	sp|Q8GT73|BH119_ARATH Transcription factor bHLH119 OS=Arabidopsis thaliana OX=3702 GN=BHLH119 PE=2 SV=2	6
56	O80482	bHLH149	sp|O80482|BH149_ARATH Transcription factor bHLH149 OS=Arabidopsis thaliana OX=3702 GN=BHLH149 PE=1 SV=1	1
57	Q56XR0	bHLH71	sp|Q56XR0|BH071_ARATH Transcription factor bHLH71 OS=Arabidopsis thaliana OX=3702 GN=BHLH71 PE=1 SV=1	6
58	Q9CAA4	BIM2	sp|Q9CAA4|BIM2_ARATH Transcription factor BIM2 OS=Arabidopsis thaliana OX=3702 GN=BIM2 PE=1 SV=1	2
59	Q6EVK6	BRM	sp|Q6EVK6|BRM_ARATH ATP-dependent helicase BRM OS=Arabidopsis thaliana OX=3702 GN=BRM PE=1 SV=1	1、2、3、4、6
60	Q9LIM2	BRP1	tr|Q9LIM2|Q9LIM2_ARATH P-loop containing nucleoside triphosphate hydrolases superfamily protein OS=Arabidopsis thaliana OX=3702 GN=At3g15120 PE=4 SV=1	5
61	P93045	BSH	sp|P93045|BSH_ARATH Chromatin structure-remodeling complex protein BSH OS=Arabidopsis thaliana OX=3702 GN=BSH PE=1 SV=2	5
62	Q9SMW7	BTF3	sp|Q9SMW7|BTF3_ARATH Basic transcription factor 3 OS=Arabidopsis thaliana OX=3702 GN=BTF3 PE=1 SV=1	1、4、5
63	Q8GYC5	bZIP-1	tr|Q8GYC5|Q8GYC5_ARATH At1g24268 OS=Arabidopsis thaliana OX=3702 GN=At1g24267 PE=1 SV=1	4、5、6
64	F4I978	bZIP1664	tr|F4I978|F4I978_ARATH BZIP transcription factor、 putative (DUF1664) OS=Arabidopsis thaliana OX=3702 GN=At1g24267 PE=1 SV=1	4、5、6
65	Q8W029	bZIP28	tr|Q8W029|Q8W029_ARATH AtbZIP transcription factor (Fragment) OS=Arabidopsis thaliana OX=3702 GN=AtbZIP28 PE=2 SV=1	1、5、6
66	Q9SG86	bZIP28-1	sp|Q9SG86|BZP28_ARATH bZIP transcription factor 28 OS=Arabidopsis thaliana OX=3702 GN=BZIP28 PE=1 SV=1	1、5、6
67	M4VUY2	bZIP28-2	tr|M4VUY2|M4VUY2_ARATH Truncated BZIP28 protein OS=Arabidopsis thaliana OX=3702 GN=BZIP28 PE=2 SV=1	1、5、6
68	Q9SL54	bZIP31	tr|Q9SL54|Q9SL54_ARATH Basic-leucine zipper (BZIP) transcription factor family protein OS=Arabidopsis thaliana OX=3702 GN=basic leucine-zipper 31 PE=4 SV=1	3、4
69	A0A178UKV1	C2H2	tr|A0A178UKV1|A0A178UKV1_ARATH C2H2-type domain-containing protein OS=Arabidopsis thaliana OX=3702 GN=AXX17_At5g60650 PE=4 SV=1	5
70	Q9FY74	CAMTA1	sp|Q9FY74|CMTA1_ARATH Calmodulin-binding transcription activator 1 OS=Arabidopsis thaliana OX=3702 GN=CAMTA1 PE=1 SV=2	4、6
71	Q6NPP4	CAMTA2	sp|Q6NPP4|CMTA2_ARATH Calmodulin-binding transcription activator 2 OS=Arabidopsis thaliana OX=3702 GN=CAMTA2 PE=1 SV=1	4、5
72	C0SV51	CBP60C	sp|C0SV51|CB60C_ARATH Calmodulin-binding protein 60 C OS=Arabidopsis thaliana OX=3702 GN=CBP60C PE=2 SV=1	6
73	F4JR57	CBP60F	sp|F4JR57|CB60F_ARATH Calmodulin-binding protein 60 F OS=Arabidopsis thaliana OX=3702 GN=CBP60F PE=2 SV=1	2
74	A0A178UEA6	CCT	tr|A0A178UEA6|A0A178UEA6_ARATH CCT domain-containing protein OS=Arabidopsis thaliana OX=3702 GN=AXX17_At5g13850 PE=4 SV=1	4
75	Q8W1E3	CDF1	sp|Q8W1E3|CDF1_ARATH Cyclic dof factor 1 OS=Arabidopsis thaliana OX=3702 GN=CDF1 PE=1 SV=2	2、3
76	Q9LHS5	CDRP	tr|Q9LHS5|Q9LHS5_ARATH Cell division related protein-like OS=Arabidopsis thaliana OX=3702 GN=At5g06110 PE=4 SV=1	3
77	A0A178W1M5	CFI	tr|A0A178W1M5|A0A178W1M5_ARATH Chalcone-flavonone isomerase family protein OS=Arabidopsis thaliana OX=3702 GN=AXX17_At1g53370 PE=3 SV=1	5
78	Q5HZ54	CFL1	tr|Q5HZ54|Q5HZ54_ARATH ATP-dependent RNA helicase OS=Arabidopsis thaliana OX=3702 GN=At2g33510 PE=2 SV=1	1、2、3、4、5、6
79	A0A178V126	CHB3	tr|A0A178V126|A0A178V126_ARATH CHB3 OS=Arabidopsis thaliana OX=3702 GN=AXX17_At4g39390 PE=4 SV=1	6
80	A0A178VF59	CHR11	tr|A0A178VF59|A0A178VF59_ARATH CHR11 OS=Arabidopsis thaliana OX=3702 GN=AXX17_At3g06130 PE=4 SV=1	1、3
81	F4J9M5	CHR12	sp|F4J9M5|CHR12_ARATH Probable ATP-dependent DNA helicase CHR12 OS=Arabidopsis thaliana OX=3702 GN=CHR12 PE=2 SV=1	4
82	A0A178UKL4	CHR17	tr|A0A178UKL4|A0A178UKL4_ARATH CHR17 OS=Arabidopsis thaliana OX=3702 GN=AXX17_At5g18420 PE=4 SV=1	1、3
83	A0A178VVS7	CHR2-1	tr|A0A178VVS7|A0A178VVS7_ARATH CHR2 OS=Arabidopsis thaliana OX=3702 GN=AXX17_At2g43620 PE=4 SV=1	1、2、3、4、6
84	A0A178VU34	CHR2-2	tr|A0A178VU34|A0A178VU34_ARATH CHR2 OS=Arabidopsis thaliana OX=3702 GN=AXX17_At2g43620 PE=4 SV=1	1、2、3、4、6
85	A0A1P8B2I9	CHR34	tr|A0A1P8B2I9|A0A1P8B2I9_ARATH Chromatin remodeling 34 OS=Arabidopsis thaliana OX=3702 GN=CHR34 PE=4 SV=1	1
86	F4KBP5	CHR4	sp|F4KBP5|CHR4_ARATH Protein CHROMATIN REMODELING 4 OS=Arabidopsis thaliana OX=3702 GN=CHR4 PE=2 SV=1	1、2、3
87	F4IV99	CHR5	sp|F4IV99|CHR5_ARATH Protein CHROMATIN REMODELING 5 OS=Arabidopsis thaliana OX=3702 GN=CHR5 PE=1 SV=1	1、2、4
88	Q9SZH3	CIL	tr|Q9SZH3|Q9SZH3_ARATH CCT motif family protein OS=Arabidopsis thaliana OX=3702 GN=CIL PE=4 SV=1	5
89	O80386	CIP7	sp|O80386|CIP7_ARATH COP1-interacting protein 7 OS=Arabidopsis thaliana OX=3702 GN=CIP7 PE=1 SV=1	6
90	A0A178V4H1	CN	tr|A0A178V4H1|A0A178V4H1_ARATH Cir_N domain-containing protein OS=Arabidopsis thaliana OX=3702 GN=AXX17_At4g22680 PE=4 SV=1	5
91	Q8LG76	COL6	sp|Q8LG76|COL6_ARATH Zinc finger protein CONSTANS-LIKE 6 OS=Arabidopsis thaliana OX=3702 GN=COL6 PE=2 SV=2	3
92	Q8RWV3	CYCL1-1	sp|Q8RWV3|CCL11_ARATH Cyclin-L1-1 OS=Arabidopsis thaliana OX=3702 GN=CYCL1-1 PE=1 SV=2	4、6
93	A0A1I9LLZ3	DAYSLEEPER	tr|A0A1I9LLZ3|A0A1I9LLZ3_ARATH BED zinc finger and hAT dimerization domain-containing protein DAYSLEEPER OS=Arabidopsis thaliana OX=3702 GN=DAYSLEEPER PE=4 SV=1	5
94	Q4PSP3	DBP	tr|Q4PSP3|Q4PSP3_ARATH DNA-binding protein-related OS=Arabidopsis thaliana OX=3702 GN=At3g14880 PE=2 SV=1	4、6
95	F4JFZ5	DBSP	tr|F4JFZ5|F4JFZ5_ARATH DNA-binding storekeeper protein transcriptional regulator-like protein OS=Arabidopsis thaliana OX=3702 GN=At4g08263 PE=4 SV=1	4、5
96	P84634	DCL4	sp|P84634|DCL4_ARATH Dicer-like protein 4 OS=Arabidopsis thaliana OX=3702 GN=DCL4 PE=1 SV=2	1、2
97	F4K0Y2	DDP3	tr|F4K0Y2|F4K0Y2_ARATH PHD-finger and DNA binding domain-containing protein OS=Arabidopsis thaliana OX=3702 GN=At5g12400 PE=4 SV=1	5、6
98	A0A178WL75	DDT-1	tr|A0A178WL75|A0A178WL75_ARATH DDT domain-containing protein OS=Arabidopsis thaliana OX=3702 GN=AXX17_At1g61180 PE=4 SV=1	6
99	A0A178WCD1	DDT-2	tr|A0A178WCD1|A0A178WCD1_ARATH DDT domain-containing protein OS=Arabidopsis thaliana OX=3702 GN=AXX17_At1g61750 PE=4 SV=1	3
100	Q9SUA1	DEK3	tr|Q9SUA1|Q9SUA1_ARATH DEK domain-containing chromatin associated protein OS=Arabidopsis thaliana OX=3702 GN=DEK3 PE=1 SV=1	1、3
101	Q9C6K3	DF1	tr|Q9C6K3|Q9C6K3_ARATH Duplicated homeodomain-like superfamily protein OS=Arabidopsis thaliana OX=3702 GN=At1g76880 PE=4 SV=1	6
102	F4J6V1	DHLSP	tr|F4J6V1|F4J6V1_ARATH Duplicated homeodomain-like superfamily protein OS=Arabidopsis thaliana OX=3702 GN=At3g52250 PE=4 SV=1	1
103	Q8LK56	DME	sp|Q8LK56|DME_ARATH Transcriptional activator DEMETER OS=Arabidopsis thaliana OX=3702 GN=DME PE=1 SV=2	5、6
104	Q9FJ26	DNAP	tr|Q9FJ26|Q9FJ26_ARATH DNA primase OS=Arabidopsis thaliana OX=3702 PE=3 SV=1	6
105	A0A178VA07	DOF2	tr|A0A178VA07|A0A178VA07_ARATH DOF2 OS=Arabidopsis thaliana OX=3702 GN=AXX17_At3g22770 PE=4 SV=1	1、3
106	A0A384KNW4	DOG1	tr|A0A384KNW4|A0A384KNW4_ARATH DOG1 domain-containing protein OS=Arabidopsis thaliana OX=3702 GN=AXX17_At3g15520 PE=4 SV=1	4、6
107	A0A178UP08	DREB2A	tr|A0A178UP08|A0A178UP08_ARATH DREB2A OS=Arabidopsis thaliana OX=3702 GN=AXX17_At5g04900 PE=4 SV=1	4、6
108	O82132	DREB2A	sp|O82132|DRE2A_ARATH Dehydration-responsive element-binding protein 2A OS=Arabidopsis thaliana OX=3702 GN=DREB2A PE=1 SV=1	4、6
109	Q9SD79	DUF1118	tr|Q9SD79|Q9SD79_ARATH Wiskott-aldrich syndrome family protein, putative (DUF1118) OS=Arabidopsis thaliana OX=3702 GN=F13G24.250 PE=1 SV=1	1、2、3
110	Q9SVH7	DUF1204	tr|Q9SVH7|Q9SVH7_ARATH RNA-binding reverse transcriptase、 putative (DUF1204) OS=Arabidopsis thaliana OX=3702 GN=At4g20700 PE=4 SV=1	6
111	A0A178WN43	DUF1985	tr|A0A178WN43|A0A178WN43_ARATH DUF1985 domain-containing protein OS=Arabidopsis thaliana OX=3702 GN=AXX17_At1g38890 PE=4 SV=1	4
112	A0A178V0I5	DUF3700	tr|A0A178V0I5|A0A178V0I5_ARATH DUF3700 domain-containing protein OS=Arabidopsis thaliana OX=3702 GN=AXX17_At4g31580 PE=1 SV=1	4、6
113	Q9LS55	DUF639	tr|Q9LS55|Q9LS55_ARATH Heat-inducible transcription repressor (DUF639) OS=Arabidopsis thaliana OX=3702 GN=At3g18350 PE=2 SV=1	5
114	A0A1P8BDB2	DUF662	tr|A0A1P8BDB2|A0A1P8BDB2_ARATH Transcriptional activator (DUF662) OS=Arabidopsis thaliana OX=3702 GN=At5g03660 PE=1 SV=1	4
115	A0A384KU64	ECIP1	tr|A0A384KU64|A0A384KU64_ARATH ECIP1 OS=Arabidopsis thaliana OX=3702 GN=AXX17_At4g28690 PE=1 SV=1	2
116	F4K3G5	EDM2	sp|F4K3G5|EDM2_ARATH Protein ENHANCED DOWNY MILDEW 2 OS=Arabidopsis thaliana OX=3702 GN=EDM2 PE=1 SV=1	1
117	Q8GWE6	EER5	sp|Q8GWE6|EER5_ARATH Enhanced ethylene response protein 5 OS=Arabidopsis thaliana OX=3702 GN=EER5 PE=1 SV=1	2
118	Q9ZVT0	ELKS	tr|Q9ZVT0|Q9ZVT0_ARATH ELKS/Rab6-interacting/CAST family protein OS=Arabidopsis thaliana OX=3702 GN=At1g03290 PE=4 SV=1	3
119	A0A178W070	EMB1135	tr|A0A178W070|A0A178W070_ARATH EMB1135 OS=Arabidopsis thaliana OX=3702 GN=AXX17_At1g74130 PE=4 SV=1	1、3、4
120	Q56X05	EMB1444	sp|Q56X05|PPR15_ARATH Pentatricopeptide repeat-containing protein At1g06143 OS=Arabidopsis thaliana OX=3702 GN=EMB1444 PE=2 SV=2	4
121	A0A178VME3	EMB2219	tr|A0A178VME3|A0A178VME3_ARATH EMB2219 OS=Arabidopsis thaliana OX=3702 GN=AXX17_At2g17250 PE=4 SV=1	3、6
122	Q9LYD9	EMF1	sp|Q9LYD9|EMF1_ARATH Protein EMBRYONIC FLOWER 1 OS=Arabidopsis thaliana OX=3702 GN=EMF1 PE=1 SV=1	2
123	Q8L6Y4	EMF2	sp|Q8L6Y4|EMF2_ARATH Polycomb group protein EMBRYONIC FLOWER 2 OS=Arabidopsis thaliana OX=3702 GN=EMF2 PE=1 SV=2	2
124	P25696	ENO2	sp|P25696|ENO2_ARATH Bifunctional enolase 2/transcriptional activator OS=Arabidopsis thaliana OX=3702 GN=ENO2 PE=1 SV=1	1、2、3、4、5、6
125	O04581	F19K23.9	tr|O04581|O04581_ARATH F19K23.9 protein OS=Arabidopsis thaliana OX=3702 GN=F19K23.9 PE=4 SV=1	6
126	Q9LR53	F21B7.34	tr|Q9LR53|Q9LR53_ARATH F21B7.34 OS=Arabidopsis thaliana OX=3702 GN=At1g03740 PE=2 SV=1	5
127	Q39216	F8A5.14	tr|Q39216|Q39216_ARATH RNA polymerase I subunit 43 OS=Arabidopsis thaliana OX=3702 GN=F8A5.14 PE=2 SV=1	2、3
128	O22161	FBX5	sp|O22161|ADLO1_ARATH Protein ARABIDILLO 1 OS=Arabidopsis thaliana OX=3702 GN=FBX5 PE=1 SV=1	1、2、3
129	Q9LMH6	FDM4	sp|Q9LMH6|FDM4_ARATH Factor of DNA methylation 4 OS=Arabidopsis thaliana OX=3702 GN=FDM4 PE=4 SV=1	6
130	F4IF36	FGT1	sp|F4IF36|FGT1_ARATH Protein FORGETTER 1 OS=Arabidopsis thaliana OX=3702 GN=FGT1 PE=1 SV=1	1、2、3、4
131	Q9C6K0	FLP	tr|Q9C6K0|Q9C6K0_ARATH 2Fe-2S ferredoxin-like superfamily protein OS=Arabidopsis thaliana OX=3702 GN=At1g50780 PE=4 SV=1	5
132	A0A1P8BEH0	FRS10	tr|A0A1P8BEH0|A0A1P8BEH0_ARATH FAR1-related sequence 10 OS=Arabidopsis thaliana OX=3702 GN=FRS10 PE=4 SV=1	5
133	Q9ZVC9	FRS3	sp|Q9ZVC9|FRS3_ARATH Protein FAR1-RELATED SEQUENCE 3 OS=Arabidopsis thaliana OX=3702 GN=FRS3 PE=1 SV=2	2
134	Q9SSQ4	FRS6-1	sp|Q9SSQ4|FRS6_ARATH Protein FAR1-RELATED SEQUENCE 6 OS=Arabidopsis thaliana OX=3702 GN=FRS6 PE=2 SV=1	2、3
135	A0A178WP94	FRS6-2	tr|A0A178WP94|A0A178WP94_ARATH FRS6 OS=Arabidopsis thaliana OX=3702 GN=AXX17_At1g46800 PE=4 SV=1	2、3
136	A0A178V0V5	FRS9	tr|A0A178V0V5|A0A178V0V5_ARATH FRS9 OS=Arabidopsis thaliana OX=3702 GN=AXX17_At4g43500 PE=4 SV=1	1
137	Q9C6B3	GAMMACA2	sp|Q9C6B3|GCA2_ARATH Gamma carbonic anhydrase 2, mitochondrial OS=Arabidopsis thaliana OX=3702 GN=GAMMACA2 PE=1 SV=1	1、2、3、4、5、6
138	Q9LIB5	GATA17	sp|Q9LIB5|GAT17_ARATH GATA transcription factor 17 OS=Arabidopsis thaliana OX=3702 GN=GATA17 PE=2 SV=1	4
139	Q8GW81	GATA17L	tr|Q8GW81|Q8GW81_ARATH GATA type zinc finger transcription factor family protein OS=Arabidopsis thaliana OX=3702 GN=AtGATA17L PE=2 SV=1	4、5
140	Q8H1G0	GATA28	sp|Q8H1G0|GAT28_ARATH GATA transcription factor 28 OS=Arabidopsis thaliana OX=3702 GN=GATA28 PE=1 SV=1	1、2、3
141	O65515	GATA7	sp|O65515|GATA7_ARATH GATA transcription factor 7 OS=Arabidopsis thaliana OX=3702 GN=GATA7 PE=2 SV=1	5
142	Q9SB42	GEBPL	sp|Q9SB42|STKLS_ARATH GLABROUS1 enhancer-binding protein-like OS=Arabidopsis thaliana OX=3702 GN=GEBPL PE=1 SV=1	2、3
143	A0A384LHN8	GLTSCR1	tr|A0A384LHN8|A0A384LHN8_ARATH GLTSCR1 domain-containing protein OS=Arabidopsis thaliana OX=3702 GN=AXX17_At5g17210 PE=1 SV=1	5
144	P0DKL0	GPL2	sp|P0DKL0|STKLT_ARATH GLABROUS1 enhancer-binding protein-like 2 OS=Arabidopsis thaliana OX=3702 GN=GPL2 PE=1 SV=1	6
145	Q9SJM4	GPL3	sp|Q9SJM4|STKLI_ARATH GLABROUS1 enhancer-binding protein-like 3 OS=Arabidopsis thaliana OX=3702 GN=GPL3 PE=1 SV=1	1、2
146	A0A178UU10	GRAS-1	tr|A0A178UU10|A0A178UU10_ARATH GRAS domain-containing protein OS=Arabidopsis thaliana OX=3702 GN=AXX17_At5g67520 PE=3 SV=1	5
147	A0A178VXE6	GRAS-2	tr|A0A178VXE6|A0A178VXE6_ARATH GRAS domain-containing protein OS=Arabidopsis thaliana OX=3702 GN=AXX17_At2g34460 PE=3 SV=1	2、3
148	A0A1P8AXT9	GRAS-3	tr|A0A1P8AXT9|A0A1P8AXT9_ARATH GRAS family transcription factor OS=Arabidopsis thaliana OX=3702 GN=At2g37650 PE=3 SV=1	2、3
149	A0A2H1ZEE0	GRAS-4	tr|A0A2H1ZEE0|A0A2H1ZEE0_ARATH GRAS family transcription factor OS=Arabidopsis thaliana OX=3702 GN=At1g63100 PE=3 SV=1	2
150	Q84WL0	GRF4	tr|Q84WL0|Q84WL0_ARATH At3g52910 OS=Arabidopsis thaliana OX=3702 GN=At3g52925 PE=2 SV=1	6
151	Q9FX53	GT-1	sp|Q9FX53|TGT1_ARATH Trihelix transcription factor GT-1 OS=Arabidopsis thaliana OX=3702 GN=GT-1 PE=1 SV=1	2
152	Q39117	GT-2	sp|Q39117|TGT2_ARATH Trihelix transcription factor GT-2 OS=Arabidopsis thaliana OX=3702 GN=GT-2 PE=2 SV=1	6
153	Q9LU92	GT-3	sp|Q9LU92|TGT4_ARATH Trihelix transcription factor GT-4 OS=Arabidopsis thaliana OX=3702 GN=GT-4 PE=2 SV=1	4
154	Q9FGW9	GTE10	sp|Q9FGW9|GTE10_ARATH Transcription factor GTE10 OS=Arabidopsis thaliana OX=3702 GN=GTE10 PE=1 SV=2	4、6
155	Q9LNC4	GTE4	sp|Q9LNC4|GTE4_ARATH Transcription factor GTE4 OS=Arabidopsis thaliana OX=3702 GN=GTE4 PE=2 SV=1	1、3
156	Q9LK27	GTE8	sp|Q9LK27|GTE8_ARATH Transcription factor GTE8 OS=Arabidopsis thaliana OX=3702 GN=GTE8 PE=2 SV=2	6
157	F4J326	GTF2	tr|F4J326|F4J326_ARATH General transcription factor 2-related zinc finger protein OS=Arabidopsis thaliana OX=3702 GN=At3g29450 PE=4 SV=1	3
158	P26568	H1.1	sp|P26568|H11_ARATH Histone H1.1 OS=Arabidopsis thaliana OX=3702 GN=At1g06760 PE=1 SV=1	1、4、5、6
159	P26569	H1.2	sp|P26569|H12_ARATH Histone H1.2 OS=Arabidopsis thaliana OX=3702 GN=At2g30620 PE=1 SV=1	1、2、3、4、5
160	A0MEC6	H15	tr|A0MEC6|A0MEC6_ARATH H15 domain-containing protein (Fragment) OS=Arabidopsis thaliana OX=3702 PE=2 SV=1	4、5、6
161	A0A178WIM0	HABD	tr|A0A178WIM0|A0A178WIM0_ARATH Helicase ATP-binding domain-containing protein OS=Arabidopsis thaliana OX=3702 GN=AXX17_At1g74800 PE=4 SV=1	2、3、5
162	P46600	HAT1	sp|P46600|HAT1_ARATH Homeobox-leucine zipper protein HAT1 OS=Arabidopsis thaliana OX=3702 GN=HAT1 PE=1 SV=1	5
163	Q05466	HAT4	sp|Q05466|HAT4_ARATH Homeobox-leucine zipper protein HAT4 OS=Arabidopsis thaliana OX=3702 GN=HAT4 PE=1 SV=1	5、6
164	A0A178V3W8	HB-2	tr|A0A178V3W8|A0A178V3W8_ARATH HB-2 OS=Arabidopsis thaliana OX=3702 GN=AXX17_At4g19770 PE=4 SV=1	5、6
165	Q9FX31	HDG11	sp|Q9FX31|HDG11_ARATH Homeobox-leucine zipper protein HDG11 OS=Arabidopsis thaliana OX=3702 GN=HDG11 PE=1 SV=1	4
166	Q56WH4	HDT2	sp|Q56WH4|HDT2_ARATH Histone deacetylase HDT2 OS=Arabidopsis thaliana OX=3702 GN=HDT2 PE=1 SV=2	1、2、3、4、5、6
167	Q9LZR5	HDT3	sp|Q9LZR5|HDT3_ARATH Histone deacetylase HDT3 OS=Arabidopsis thaliana OX=3702 GN=HDT3 PE=1 SV=2	1、2、3、4
168	Q9LXN4	HIRA	sp|Q9LXN4|HIRA_ARATH Protein HIRA OS=Arabidopsis thaliana OX=3702 GN=HIRA PE=1 SV=2	5
169	F4J5M5	HMGB1-1	tr|F4J5M5|F4J5M5_ARATH High mobility group B1 OS=Arabidopsis thaliana OX=3702 GN=HMGB1 PE=1 SV=1	1、2、3
170	O49595	HMGB1-2	sp|O49595|HMGB1_ARATH High mobility group B protein 1 OS=Arabidopsis thaliana OX=3702 GN=HMGB1 PE=1 SV=1	1、2、3
171	O49596	HMGB2	sp|O49596|HMGB2_ARATH High mobility group B protein 2 OS=Arabidopsis thaliana OX=3702 GN=HMGB2 PE=1 SV=1	1、2、3、4
172	A0A1P8ATJ7	HMGB3-1	tr|A0A1P8ATJ7|A0A1P8ATJ7_ARATH High mobility group B3 OS=Arabidopsis thaliana OX=3702 GN=HMGB3 PE=4 SV=1	1、2、4、6
173	A0A1P8ATG5	HMGB3-2	tr|A0A1P8ATG5|A0A1P8ATG5_ARATH High mobility group B3 OS=Arabidopsis thaliana OX=3702 GN=HMGB3 PE=4 SV=1	1、2、4、6
174	P93047	HMGB3-3	sp|P93047|HMGB3_ARATH High mobility group B protein 3 OS=Arabidopsis thaliana OX=3702 GN=HMGB3 PE=1 SV=1	1、2、4、6
175	A0A2H1ZEC3	HMGB3-4	tr|A0A2H1ZEC3|A0A2H1ZEC3_ARATH High mobility group B3 OS=Arabidopsis thaliana OX=3702 GN=HMGB3 PE=4 SV=1	1、2、4、6
176	O49597	HMGB5	sp|O49597|HMGB5_ARATH High mobility group B protein 5 OS=Arabidopsis thaliana OX=3702 GN=HMGB5 PE=2 SV=1	3、5
177	Q9LSK7	HON4	tr|Q9LSK7|Q9LSK7_ARATH At3g18035 OS=Arabidopsis thaliana OX=3702 GN=HON4 PE=1 SV=1	1、2、3
178	A0A178WHR1	HP-1	tr|A0A178WHR1|A0A178WHR1_ARATH Uncharacterized protein OS=Arabidopsis thaliana OX=3702 GN=AXX17_At1g73640 PE=4 SV=1	5
179	Q84W47	HP-10	tr|Q84W47|Q84W47_ARATH Uncharacterized protein At2g33510 OS=Arabidopsis thaliana OX=3702 GN=At2g33510 PE=2 SV=1	1、2、3、4、5、6
180	A0A178UH93	HP-11	tr|A0A178UH93|A0A178UH93_ARATH Uncharacterized protein OS=Arabidopsis thaliana OX=3702 GN=AXX17_At5g12170 PE=4 SV=1	5、6
181	A0A178W483	HP-12	tr|A0A178W483|A0A178W483_ARATH Uncharacterized protein OS=Arabidopsis thaliana OX=3702 GN=AXX17_At1g25460 PE=4 SV=1	6
182	A0A178V4N3	HP-13	tr|A0A178V4N3|A0A178V4N3_ARATH Uncharacterized protein OS=Arabidopsis thaliana OX=3702 GN=AXX17_At4g00160 PE=4 SV=1	1、4、6
183	A0A178UHC8	HP-14	tr|A0A178UHC8|A0A178UHC8_ARATH Uncharacterized protein OS=Arabidopsis thaliana OX=3702 GN=AXX17_At5g40170 PE=4 SV=1	5、6
184	Q8GZ75	HP-15	tr|Q8GZ75|Q8GZ75_ARATH At2g03780 OS=Arabidopsis thaliana OX=3702 GN=At2g03780 PE=2 SV=1	4
185	Q94AX0	HP-16	tr|Q94AX0|Q94AX0_ARATH AT4g17010/dl4535w OS=Arabidopsis thaliana OX=3702 GN=At4g17010 PE=2 SV=1	4
186	A0A178V6X8	HP-17	tr|A0A178V6X8|A0A178V6X8_ARATH Uncharacterized protein OS=Arabidopsis thaliana OX=3702 GN=AXX17_At3g40870 PE=4 SV=1	5
187	Q9LZN4	HP-18	tr|Q9LZN4|Q9LZN4_ARATH Heat-inducible transcription repressor OS=Arabidopsis thaliana OX=3702 GN=At5g01970 PE=2 SV=1	6
188	Q8GYM7	HP-19	tr|Q8GYM7|Q8GYM7_ARATH Putative non-LTR reverse transcriptase OS=Arabidopsis thaliana OX=3702 GN=At3g28160/MIG10_2 PE=2 SV=1	5、6
189	A0A178U7M8	HP-2	tr|A0A178U7M8|A0A178U7M8_ARATH Uncharacterized protein OS=Arabidopsis thaliana OX=3702 GN=AXX17_ATUG04420 PE=4 SV=1	1、3、5、6
190	A0A178U8V4	HP-20	tr|A0A178U8V4|A0A178U8V4_ARATH Uncharacterized protein (Fragment) OS=Arabidopsis thaliana OX=3702 GN=AXX17_ATUG04680 PE=3 SV=1	3
191	A0A178V8G4	HP-21	tr|A0A178V8G4|A0A178V8G4_ARATH Uncharacterized protein OS=Arabidopsis thaliana OX=3702 GN=AXX17_At3g36830 PE=4 SV=1	4
192	A0A178WFM4	HP-22	tr|A0A178WFM4|A0A178WFM4_ARATH Uncharacterized protein OS=Arabidopsis thaliana OX=3702 GN=AXX17_At1g61910 PE=4 SV=1	5
193	Q93ZZ2	HP-23	tr|Q93ZZ2|Q93ZZ2_ARATH Uncharacterized protein At4g09620 OS=Arabidopsis thaliana OX=3702 GN=At4g09620 PE=2 SV=1	3
194	Q9LDW8	HP-24	tr|Q9LDW8|Q9LDW8_ARATH Uncharacterized protein AT4g11560 OS=Arabidopsis thaliana OX=3702 GN=At4g11560 PE=4 SV=1	6
195	Q9FG25	HP-25	tr|Q9FG25|Q9FG25_ARATH Uncharacterized protein OS=Arabidopsis thaliana OX=3702 GN=At5g06810 PE=4 SV=1	4、5、6
196	A0A178U754	HP-26	tr|A0A178U754|A0A178U754_ARATH Uncharacterized protein OS=Arabidopsis thaliana OX=3702 GN=AXX17_ATUG04740 PE=4 SV=1	5
197	A0A178UKX3	HP-27	tr|A0A178UKX3|A0A178UKX3_ARATH Uncharacterized protein OS=Arabidopsis thaliana OX=3702 GN=AXX17_At5g64660 PE=4 SV=1	1
198	A0A178U645	HP-28	tr|A0A178U645|A0A178U645_ARATH Uncharacterized protein OS=Arabidopsis thaliana OX=3702 GN=AXX17_ATUG04190 PE=4 SV=1	3、5
199	A0A178UH68	HP-29	tr|A0A178UH68|A0A178UH68_ARATH Uncharacterized protein OS=Arabidopsis thaliana OX=3702 GN=AXX17_At5g64030 PE=4 SV=1	1、2、3、4
200	A0A178U964	HP-3	tr|A0A178U964|A0A178U964_ARATH Uncharacterized protein OS=Arabidopsis thaliana OX=3702 GN=AXX17_ATUG03420 PE=4 SV=1	4、5、6
201	O22801	HP-30	tr|O22801|O22801_ARATH Uncharacterized protein At2g33510 OS=Arabidopsis thaliana OX=3702 GN=At2g33510 PE=4 SV=1	1、2、3、4、5、6
202	A0A178U656	HP-31	tr|A0A178U656|A0A178U656_ARATH Uncharacterized protein OS=Arabidopsis thaliana OX=3702 GN=AXX17_ATUG04110 PE=4 SV=1	1
203	A0A178UZH5	HP-32	tr|A0A178UZH5|A0A178UZH5_ARATH Uncharacterized protein OS=Arabidopsis thaliana OX=3702 GN=AXX17_At4g40750 PE=4 SV=1	3
204	A0A178U5J6	HP-33	tr|A0A178U5J6|A0A178U5J6_ARATH Uncharacterized protein OS=Arabidopsis thaliana OX=3702 GN=AXX17_ATUG03430 PE=4 SV=1	1、4、5、6
205	A0A178V1T9	HP-34	tr|A0A178V1T9|A0A178V1T9_ARATH Uncharacterized protein OS=Arabidopsis thaliana OX=3702 GN=AXX17_At4g29110 PE=4 SV=1	2、3
206	A0A178W3T2	HP-4	tr|A0A178W3T2|A0A178W3T2_ARATH Uncharacterized protein OS=Arabidopsis thaliana OX=3702 GN=AXX17_At1g20730 PE=4 SV=1	2、4
207	A0A178VW05	HP-5	tr|A0A178VW05|A0A178VW05_ARATH Uncharacterized protein OS=Arabidopsis thaliana OX=3702 GN=AXX17_At2g40120 PE=4 SV=1	6
208	A0A178WJA1	HP-6	tr|A0A178WJA1|A0A178WJA1_ARATH Uncharacterized protein OS=Arabidopsis thaliana OX=3702 GN=AXX17_At1g54970 PE=4 SV=1	1、2、3
209	A0A178U797	HP-7	tr|A0A178U797|A0A178U797_ARATH Uncharacterized protein OS=Arabidopsis thaliana OX=3702 GN=AXX17_ATUG04120 PE=4 SV=1	4
210	A0A178U7J3	HP-8	tr|A0A178U7J3|A0A178U7J3_ARATH Uncharacterized protein OS=Arabidopsis thaliana OX=3702 GN=AXX17_ATUG04850 PE=4 SV=1	4
211	A0A178UL79	HP-9	tr|A0A178UL79|A0A178UL79_ARATH Uncharacterized protein OS=Arabidopsis thaliana OX=3702 GN=AXX17_At5g06450 PE=4 SV=1	4、5、6
212	Q9T0D3	HSFB2B	sp|Q9T0D3|HFB2B_ARATH Heat stress transcription factor B-2b OS=Arabidopsis thaliana OX=3702 GN=HSFB2B PE=2 SV=1	4
213	A0A178U626	HTHM	tr|A0A178U626|A0A178U626_ARATH HTH merR-type domain-containing protein OS=Arabidopsis thaliana OX=3702 GN=AXX17_ATUG04450 PE=4 SV=1	1.2.4
214	A0A178W8X0	HTHMT	tr|A0A178W8X0|A0A178W8X0_ARATH HTH myb-type domain-containing protein OS=Arabidopsis thaliana OX=3702 GN=AXX17_At1g26350 PE=4 SV=1	1
215	A0A1P8B7U4	IAA14	tr|A0A1P8B7U4|A0A1P8B7U4_ARATH Auxin-responsive protein OS=Arabidopsis thaliana OX=3702 GN=IAA14 PE=3 SV=1	5
216	E1A7M1	IAA17-1	tr|E1A7M1|E1A7M1_ARATH Auxin-responsive protein (Fragment) OS=Arabidopsis thaliana OX=3702 GN=IAA17 PE=3 SV=1	1、2、3
217	P93830	IAA17-2	sp|P93830|IAA17_ARATH Auxin-responsive protein IAA17 OS=Arabidopsis thaliana OX=3702 GN=IAA17 PE=1 SV=2	1、2、3
218	A0A1I9LQ54	IAA2	tr|A0A1I9LQ54|A0A1I9LQ54_ARATH Auxin-responsive protein OS=Arabidopsis thaliana OX=3702 GN=IAA2 PE=3 SV=1	4
219	E1A7U9	IAA28	tr|E1A7U9|E1A7U9_ARATH Auxin-responsive protein (Fragment) OS=Arabidopsis thaliana OX=3702 GN=IAA28 PE=3 SV=1	6
220	D3K0D8	IAA8	tr|D3K0D8|D3K0D8_ARATH Auxin-responsive protein (Fragment) OS=Arabidopsis thaliana OX=3702 GN=IAA8 PE=3 SV=2	5
221	Q38827	IAA9	sp|Q38827|IAA9_ARATH Auxin-responsive protein IAA9 OS=Arabidopsis thaliana OX=3702 GN=IAA9 PE=1 SV=1	5、6
222	F4JFK4	IBM1	tr|F4JFK4|F4JFK4_ARATH Transcription factor jumonji (JmjC) domain-containing protein OS=Arabidopsis thaliana OX=3702 GN=IBM1 PE=4 SV=1	5
223	Q9FRH4	IDD16	sp|Q9FRH4|IDD16_ARATH Protein indeterminate-domain 16 OS=Arabidopsis thaliana OX=3702 GN=IDD16 PE=2 SV=1	4
224	A0A178V0V3	IIF	tr|A0A178V0V3|A0A178V0V3_ARATH Transcription initiation factor IIF subunit alpha OS=Arabidopsis thaliana OX=3702 GN=AXX17_At4g14240 PE=3 SV=1	5
225	Q9SN41	IIS	tr|Q9SN41|Q9SN41_ARATH Transcription factor IIS protein OS=Arabidopsis thaliana OX=3702 GN=At4g18720 PE=4 SV=1	5、6
226	Q9FH37	ILR3	sp|Q9FH37|ILR3_ARATH Transcription factor ILR3 OS=Arabidopsis thaliana OX=3702 GN=ILR3 PE=1 SV=1	5
227	Q8GUI6	JMJ14	sp|Q8GUI6|JMJ14_ARATH Probable lysine-specific demethylase JMJ14 OS=Arabidopsis thaliana OX=3702 GN=JMJ14 PE=1 SV=1	4、5
228	A0A178VKS6	KIX_2	tr|A0A178VKS6|A0A178VKS6_ARATH KIX_2 domain-containing protein OS=Arabidopsis thaliana OX=3702 GN=AXX17_At3g33050 PE=4 SV=1	5
229	Q9FFX4	KNU	sp|Q9FFX4|KNU_ARATH Zinc finger protein KNUCKLES OS=Arabidopsis thaliana OX=3702 GN=KNU PE=1 SV=1	2、3
230	Q6NNI3	LSH1	sp|Q6NNI3|LSH1_ARATH Protein LIGHT-DEPENDENT SHORT HYPOCOTYLS 1 OS=Arabidopsis thaliana OX=3702 GN=LSH1 PE=1 SV=1	5
231	Q9LVZ0	MAB16.2	tr|Q9LVZ0|Q9LVZ0_ARATH Emb|CAB88131.1 OS=Arabidopsis thaliana OX=3702 GN=MAB16.2 PE=4 SV=1	1、2、3
232	F4IKW3	MADS-1	tr|F4IKW3|F4IKW3_ARATH Agamous-like MADS-box protein OS=Arabidopsis thaliana OX=3702 GN=At2g41470 PE=4 SV=1	1、4
233	Q9LI72	MADS-2	tr|Q9LI72|Q9LI72_ARATH MADS box transcription factor-like protein OS=Arabidopsis thaliana OX=3702 PE=4 SV=1	5
234	A0A1P8BAY7	MAF5-1	tr|A0A1P8BAY7|A0A1P8BAY7_ARATH K-box region/MADS-box transcription factor family protein OS=Arabidopsis thaliana OX=3702 GN=MAF5 PE=4 SV=1	2、4、5、6
235	C0J8L0	MAF5-2	tr|C0J8L0|C0J8L0_ARATH MAF5 OS=Arabidopsis thaliana OX=3702 GN=MAF5 PE=4 SV=1	2、4、5
236	C0J8K6	MAF5-3	tr|C0J8K6|C0J8K6_ARATH MAF5 OS=Arabidopsis thaliana OX=3702 GN=MAF5 PE=4 SV=1	2、4、5
237	A0A2H1ZE96	MAF5-4	tr|A0A2H1ZE96|A0A2H1ZE96_ARATH K-box region/MADS-box transcription factor family protein OS=Arabidopsis thaliana OX=3702 GN=MAF5 PE=4 SV=1	2、4、5、6
238	Q9SGH2	MBD9	sp|Q9SGH2|MBD9_ARATH Methyl-CpG-binding domain-containing protein 9 OS=Arabidopsis thaliana OX=3702 GN=MBD9 PE=2 SV=1	1、3、4
239	Q9LXT3	MBF1B	sp|Q9LXT3|MBF1B_ARATH Multiprotein-bridging factor 1b OS=Arabidopsis thaliana OX=3702 GN=MBF1B PE=2 SV=1	1、2、3、5、6
240	Q9FFD8	MBS2	sp|Q9FFD8|MBS2_ARATH Protein METHYLENE BLUE SENSITIVITY 2 OS=Arabidopsis thaliana OX=3702 GN=MBS2 PE=1 SV=1	6
241	Q9FII6	MCI2.3	tr|Q9FII6|Q9FII6_ARATH C2H2-like zinc finger protein OS=Arabidopsis thaliana OX=3702 GN=MCI2.3 PE=4 SV=1	2
242	Q5XUY3	MCK7.21	tr|Q5XUY3|Q5XUY3_ARATH Myb-like HTH transcriptional regulator family protein OS=Arabidopsis thaliana OX=3702 GN=MCK7.21 PE=2 SV=1	5
243	A0A178VAI6	MCS14	tr|A0A178VAI6|A0A178VAI6_ARATH Mediator of RNA polymerase II transcription subunit 14 OS=Arabidopsis thaliana OX=3702 GN=AXX17_At3g04210 PE=3 SV=1	3、4、5
244	A0MFG1	MCS21	tr|A0MFG1|A0MFG1_ARATH Mediator of RNA polymerase II transcription subunit 21 (Fragment) OS=Arabidopsis thaliana OX=3702 PE=2 SV=1	6
245	H3K2Y6	MED12	sp|H3K2Y6|MED12_ARATH Mediator of RNA polymerase II transcription subunit 12 OS=Arabidopsis thaliana OX=3702 GN=MED12 PE=1 SV=1	4、6
246	F4I096	MED13	sp|F4I096|MED13_ARATH Mediator of RNA polymerase II transcription subunit 13 OS=Arabidopsis thaliana OX=3702 GN=MED13 PE=1 SV=1	5
247	Q9SR02	MED14	sp|Q9SR02|MED14_ARATH Mediator of RNA polymerase II transcription subunit 14 OS=Arabidopsis thaliana OX=3702 GN=MED14 PE=1 SV=1	3、4、5
248	F4I171	MED15A	sp|F4I171|MD15A_ARATH Mediator of RNA polymerase II transcription subunit 15a OS=Arabidopsis thaliana OX=3702 GN=MED15A PE=1 SV=1	1、2、3
249	F4JGZ1	MED16	sp|F4JGZ1|MED16_ARATH Mediator of RNA polymerase II transcription subunit 16 OS=Arabidopsis thaliana OX=3702 GN=MED16 PE=1 SV=1	1、2、3、5
250	C0LU16	MED21	sp|C0LU16|MED21_ARATH Mediator of RNA polymerase II transcription subunit 21 OS=Arabidopsis thaliana OX=3702 GN=MED21 PE=1 SV=1	2
251	F4IN69	MED33B	sp|F4IN69|MD33B_ARATH Mediator of RNA polymerase II transcription subunit 33B OS=Arabidopsis thaliana OX=3702 GN=MED33B PE=1 SV=1	2、5
252	Q9FLK0	MFB13.10	tr|Q9FLK0|Q9FLK0_ARATH Similarity to apoptosis antagonizing transcription factor OS=Arabidopsis thaliana OX=3702 GN=MFB13.10 PE=2 SV=1	3
253	Q9M658	MOM1	sp|Q9M658|MOM1_ARATH Helicase protein MOM1 OS=Arabidopsis thaliana OX=3702 GN=MOM1 PE=1 SV=1	1、3、6
254	A0A2H1ZE52	MPH15.16	tr|A0A2H1ZE52|A0A2H1ZE52_ARATH Myb-like HTH transcriptional regulator family protein OS=Arabidopsis thaliana OX=3702 GN=MPH15.16 PE=4 SV=1	3
255	B4F7Q0	MQN23.5	tr|B4F7Q0|B4F7Q0_ARATH At5g65120 OS=Arabidopsis thaliana OX=3702 GN=MQN23.5 PE=2 SV=1	2、6
256	O80548	MRF2	sp|O80548|MRF2_ARATH MA3 DOMAIN-CONTAINING TRANSLATION REGULATORY FACTOR 2 OS=Arabidopsis thaliana OX=3702 GN=MRF2 PE=1 SV=1	2
257	Q4V3E2	MRG2	sp|Q4V3E2|MRG2_ARATH Protein MRG2 OS=Arabidopsis thaliana OX=3702 GN=MRG2 PE=1 SV=1	5
258	Q9FGF4	MSJ1.26	tr|Q9FGF4|Q9FGF4_ARATH DNA polymerase V family OS=Arabidopsis thaliana OX=3702 GN=MSJ1.26 PE=4 SV=1	1、2、3、4
259	A0A178VE03	MYB0	tr|A0A178VE03|A0A178VE03_ARATH MYB0 OS=Arabidopsis thaliana OX=3702 GN=AXX17_At3g30480 PE=4 SV=1	6
260	Q9LRU5	MYB121	tr|Q9LRU5|Q9LRU5_ARATH MYB transcription factor OS=Arabidopsis thaliana OX=3702 GN=MYB121 PE=2 SV=1	1
261	A0A178WEN2	MYB20	tr|A0A178WEN2|A0A178WEN2_ARATH MYB20 OS=Arabidopsis thaliana OX=3702 GN=AXX17_At1g59920 PE=4 SV=1	5
262	Q9SPN3	MYB3R2	sp|Q9SPN3|MB3R2_ARATH Transcription factor MYB3R-2 OS=Arabidopsis thaliana OX=3702 GN=MYB3R2 PE=2 SV=1	5、6
263	F4JHD4	MYB3R2	tr|F4JHD4|F4JHD4_ARATH Myb domain protein 3r2 OS=Arabidopsis thaliana OX=3702 GN=MYB3R2 PE=4 SV=1	5/6
264	A0A178UP96	MYB3R-5	tr|A0A178UP96|A0A178UP96_ARATH MYB3R-5 OS=Arabidopsis thaliana OX=3702 GN=AXX17_At5g01440 PE=4 SV=1	2
265	A0A1P8AWH1	MYB50	tr|A0A1P8AWH1|A0A1P8AWH1_ARATH Myb domain protein 50 OS=Arabidopsis thaliana OX=3702 GN=MYB50 PE=4 SV=1	5
266	O65721	MYB54	tr|O65721|O65721_ARATH AtMYB54 protein (Fragment) OS=Arabidopsis thaliana OX=3702 GN=AtMYB54 PE=2 SV=1	4、5、6
267	Q6R0A6	MYB63-1	sp|Q6R0A6|MYB63_ARATH Transcription factor MYB63 OS=Arabidopsis thaliana OX=3702 GN=MYB63 PE=1 SV=1	5
268	A0A178W7Q5	MYB63-2	tr|A0A178W7Q5|A0A178W7Q5_ARATH MYB63 OS=Arabidopsis thaliana OX=3702 GN=AXX17_At1g73920 PE=4 SV=1	2
269	Q9FY60	MYB64	sp|Q9FY60|MYB64_ARATH Transcription factor MYB64 OS=Arabidopsis thaliana OX=3702 GN=MYB64 PE=2 SV=1	3、6
270	A0A178VU32	MYB7	tr|A0A178VU32|A0A178VU32_ARATH MYB7 OS=Arabidopsis thaliana OX=3702 GN=AXX17_At2g11790 PE=4 SV=1	1
271	A0A1P8AW12	MYBL-1	tr|A0A1P8AW12|A0A1P8AW12_ARATH Myb-like transcription factor family protein OS=Arabidopsis thaliana OX=3702 GN=At1g25550 PE=4 SV=1	1
272	B3H6H6	MYBL-2	tr|B3H6H6|B3H6H6_ARATH Myb/SANT-like DNA-binding domain protein OS=Arabidopsis thaliana OX=3702 GN=At2g24960 PE=4 SV=1	3
273	O81424	MYBL-3	tr|O81424|O81424_ARATH Myb/SANT-like DNA-binding domain protein OS=Arabidopsis thaliana OX=3702 GN=At4g02210 PE=2 SV=1	2
274	Q9C771	MYBL-4	tr|Q9C771|Q9C771_ARATH Myb/SANT-like DNA-binding domain protein OS=Arabidopsis thaliana OX=3702 GN=F11B9.21 PE=4 SV=1	3
275	Q9LV59	MYBL-5	tr|Q9LV59|Q9LV59_ARATH Alcohol dehydrogenase transcription factor Myb/SANT-like family protein OS=Arabidopsis thaliana OX=3702 GN=At3g24490 PE=1 SV=1	5
276	A0A178VYG4	MYCN	tr|A0A178VYG4|A0A178VYG4_ARATH Myc_N domain-containing protein OS=Arabidopsis thaliana OX=3702 GN=AXX17_At2g29970 PE=4 SV=1	1、2、3、4、5、6
277	F4KGA3	MZN1.7	tr|F4KGA3|F4KGA3_ARATH PHD finger transcription factor OS=Arabidopsis thaliana OX=3702 GN=MZN1.7 PE=4 SV=1	5
278	A0A178W508	NAC005-1	tr|A0A178W508|A0A178W508_ARATH NAC005 OS=Arabidopsis thaliana OX=3702 GN=AXX17_At1g01360 PE=4 SV=1	1、6
279	O81914	NAC005-2	sp|O81914|NAC5_ARATH NAC domain-containing protein 5 OS=Arabidopsis thaliana OX=3702 GN=NAC005 PE=2 SV=2	1、6
280	A0A1P8B1M0	NAC041	tr|A0A1P8B1M0|A0A1P8B1M0_ARATH NAC domain containing protein 41 OS=Arabidopsis thaliana OX=3702 GN=NAC041 PE=4 SV=1	5
281	Q9LDY8	NAC055	sp|Q9LDY8|NAC55_ARATH NAC domain-containing protein 55 OS=Arabidopsis thaliana OX=3702 GN=NAC055 PE=2 SV=1	6
282	A0A178VCI4	NAC-1	tr|A0A178VCI4|A0A178VCI4_ARATH NAC domain-containing protein OS=Arabidopsis thaliana OX=3702 GN=AXX17_At3g03820 PE=4 SV=1	3
283	A0A1P8BFB4	NAC100	tr|A0A1P8BFB4|A0A1P8BFB4_ARATH NAC domain containing protein 100 OS=Arabidopsis thaliana OX=3702 GN=NAC100 PE=4 SV=1	2
284	Q9LXY7	NAC-2	tr|Q9LXY7|Q9LXY7_ARATH NAC domain containing protein 64 OS=Arabidopsis thaliana OX=3702 GN=T5P19_180 PE=4 SV=1	6
285	A0A178WMJ1	NAC-3	tr|A0A178WMJ1|A0A178WMJ1_ARATH Nascent polypeptide-associated complex subunit beta OS=Arabidopsis thaliana OX=3702 GN=AXX17_At1g67460 PE=3 SV=1	1、3、4、5、6
286	Q8RWY4	NLP6	sp|Q8RWY4|NLP6_ARATH Protein NLP6 OS=Arabidopsis thaliana OX=3702 GN=NLP6 PE=2 SV=2	6
287	A0A178W5W3	NPA	tr|A0A178W5W3|A0A178W5W3_ARATH Nascent polypeptide-associated complex subunit beta OS=Arabidopsis thaliana OX=3702 GN=AXX17_At1g18780 PE=3 SV=1	1、4、5
288	A0A178WDD8	NRB4	tr|A0A178WDD8|A0A178WDD8_ARATH NRB4 OS=Arabidopsis thaliana OX=3702 GN=AXX17_At1g16550 PE=4 SV=1	1、2、3
289	Q9SVY0	NRPA1	sp|Q9SVY0|NRPA1_ARATH DNA-directed RNA polymerase I subunit 1 OS=Arabidopsis thaliana OX=3702 GN=NRPA1 PE=3 SV=1	5
290	A0A1P8B195	NRPB3	tr|A0A1P8B195|A0A1P8B195_ARATH DNA-directed RNA polymerase family protein OS=Arabidopsis thaliana OX=3702 GN=NRPB3 PE=1 SV=1	6
291	F4KD38	NRPC2	sp|F4KD38|NRPC2_ARATH DNA-directed RNA polymerase III subunit 2 OS=Arabidopsis thaliana OX=3702 GN=NRPC2 PE=2 SV=1	2、3
292	Q9ZVB9	NRPD5B	sp|Q9ZVB9|RPD5B_ARATH DNA-directed RNA polymerases IV and V subunit 5B OS=Arabidopsis thaliana OX=3702 GN=NRPD5B PE=1 SV=1	1、2
293	Q7DLW4	NRRT	tr|Q7DLW4|Q7DLW4_ARATH Non-ltr retrotransposon reverse transcriptase-like protein OS=Arabidopsis thaliana OX=3702 PE=4 SV=1	6
294	F4IGA5	NUP133	sp|F4IGA5|NU133_ARATH Nuclear pore complex protein NUP133 OS=Arabidopsis thaliana OX=3702 GN=NUP133 PE=1 SV=1	4、6
295	A0A178UW28	OFP5	tr|A0A178UW28|A0A178UW28_ARATH OFP5 OS=Arabidopsis thaliana OX=3702 GN=AXX17_At4g22140 PE=4 SV=1	2
296	Q9XIP2	OTU6	sp|Q9XIP2|OTU6_ARATH OVARIAN TUMOR DOMAIN-containing deubiquitinating enzyme 6 OS=Arabidopsis thaliana OX=3702 GN=OTU6 PE=1 SV=2	2、6
297	Q8L7U4	P23-1	sp|Q8L7U4|P23A_ARATH Co-chaperone protein p23-1 OS=Arabidopsis thaliana OX=3702 GN=P23-1 PE=1 SV=1	4、6
298	Q9LIA6	PBRP2	sp|Q9LIA6|PBRP2_ARATH Plant-specific TFIIB-related protein 2 OS=Arabidopsis thaliana OX=3702 GN=PBRP2 PE=2 SV=1	2
299	Q9ZUA9	PHDFP-1	sp|Q9ZUA9|Y2181_ARATH PHD finger protein At2g01810 OS=Arabidopsis thaliana OX=3702 GN=At2g01810 PE=3 SV=1	1、2、3
300	Q0WKW1	PHDFP-2	tr|Q0WKW1|Q0WKW1_ARATH PHD finger family protein OS=Arabidopsis thaliana OX=3702 GN=At3g08020 PE=2 SV=1	3
301	Q5G899	PHYB	tr|Q5G899|Q5G899_ARATH Phytochrome OS=Arabidopsis thaliana OX=3702 GN=PHYB PE=3 SV=1	5
302	A0A178V601	PII-1	tr|A0A178V601|A0A178V601_ARATH PII OS=Arabidopsis thaliana OX=3702 GN=AXX17_At4g02390 PE=3 SV=1	4、5、6
303	A0A178V4S2	PII-2	tr|A0A178V4S2|A0A178V4S2_ARATH PII OS=Arabidopsis thaliana OX=3702 GN=AXX17_At4g02390 PE=3 SV=1	4、6
304	Q8L5W8	PIL1	sp|Q8L5W8|PIL1_ARATH Transcription factor PIL1 OS=Arabidopsis thaliana OX=3702 GN=PIL1 PE=1 SV=1	6
305	B3H6L9	PIR121	tr|B3H6L9|B3H6L9_ARATH Transcription activator OS=Arabidopsis thaliana OX=3702 GN=PIR121 PE=4 SV=1	5
306	A0A178V7F8	PK-1	tr|A0A178V7F8|A0A178V7F8_ARATH Protein kinase domain-containing protein OS=Arabidopsis thaliana OX=3702 GN=AXX17_At3g47770 PE=4 SV=1	1
307	A0A1I9LLS7	PK-2	tr|A0A1I9LLS7|A0A1I9LLS7_ARATH Protein kinase superfamily protein OS=Arabidopsis thaliana OX=3702 GN=At3g01085 PE=4 SV=1	6
308	A0A178VF96	PK-3	tr|A0A178VF96|A0A178VF96_ARATH Protein kinase family protein OS=Arabidopsis thaliana OX=3702 GN=At3g06630 PE=4 SV=1	6
309	Q9C9I9	PK-4	tr|Q9C9I9|Q9C9I9_ARATH Protein kinase superfamily protein OS=Arabidopsis thaliana OX=3702 GN=At1g71530 PE=4 SV=1	4、5
310	A0A1P8B731	PK-5	tr|A0A1P8B731|A0A1P8B731_ARATH Protein kinase superfamily protein OS=Arabidopsis thaliana OX=3702 GN=At4g22940 PE=4 SV=1	3
311	Q9FYC5	PK-6	tr|Q9FYC5|Q9FYC5_ARATH Protein kinase superfamily protein OS=Arabidopsis thaliana OX=3702 GN=F28D10_40 PE=4 SV=1	5
312	F4JPL2	PK-7	tr|F4JPL2|F4JPL2_ARATH Phosphotransferases/inositol or phosphatidylinositol kinase OS=Arabidopsis thaliana OX=3702 GN=At4g36080 PE=1 SV=1	1
313	Q8RWN7	POL	sp|Q8RWN7|P2C32_ARATH Protein phosphatase 2C 32 OS=Arabidopsis thaliana OX=3702 GN=POL PE=1 SV=2	4
314	Q9SYA9	PT-1	sp|Q9SYA9|STKLD_ARATH Probable transcription factor At1g61730 OS=Arabidopsis thaliana OX=3702 GN=At1g61730 PE=1 SV=1	1、2、3
315	C0SUU6	PT-2	sp|C0SUU6|STKLA_ARATH Probable transcription factor At1g11510 OS=Arabidopsis thaliana OX=3702 GN=At1g11510 PE=1 SV=1	5
316	Q0WWT0	PT-3	tr|Q0WWT0|Q0WWT0_ARATH Putative transcription factor (Fragment) OS=Arabidopsis thaliana OX=3702 GN=At1g21160 PE=2 SV=1	2、5
317	A0A178U8Y7	PTAC15	tr|A0A178U8Y7|A0A178U8Y7_ARATH PTAC15 OS=Arabidopsis thaliana OX=3702 GN=AXX17_At5g53230 PE=4 SV=1	1、2、3
318	Q9STF2	PTAC16	sp|Q9STF2|PTA16_ARATH Protein PLASTID TRANSCRIPTIONALLY ACTIVE 16、 chloroplastic OS=Arabidopsis thaliana OX=3702 GN=PTAC16 PE=1 SV=1	1、2、3
319	A0A178US01	PTF2-1	tr|A0A178US01|A0A178US01_ARATH PTF2 OS=Arabidopsis thaliana OX=3702 GN=AXX17_At4g40580 PE=4 SV=1	2、4
320	O81787	PTF2-2	sp|O81787|PTF2_ARATH Plant-specific TFIIB-related protein PTF2 OS=Arabidopsis thaliana OX=3702 GN=PTF2 PE=1 SV=1	2、4
321	A0A1P8AQ29	RAD3L	tr|A0A1P8AQ29|A0A1P8AQ29_ARATH RAD3-like DNA-binding helicase protein OS=Arabidopsis thaliana OX=3702 GN=At1g79950 PE=4 SV=1	2、3、5
322	A0A178WCC5	RAV1	tr|A0A178WCC5|A0A178WCC5_ARATH RAV1 OS=Arabidopsis thaliana OX=3702 GN=AXX17_At1g13720 PE=4 SV=1	1、2、3
323	A0A1P8AZE0	RCY1	tr|A0A1P8AZE0|A0A1P8AZE0_ARATH Arginine-rich cyclin 1 OS=Arabidopsis thaliana OX=3702 GN=RCY1 PE=3 SV=1	4、6
324	F4JIV0	RD26	tr|F4JIV0|F4JIV0_ARATH NAC (No Apical Meristem) domain transcriptional regulator superfamily protein OS=Arabidopsis thaliana OX=3702 GN=RD26 PE=4 SV=1	3
325	Q8VZQ9	REM3	sp|Q8VZQ9|REM3_ARATH B3 domain-containing protein REM3 OS=Arabidopsis thaliana OX=3702 GN=REM3 PE=2 SV=1	5
326	Q9SB80	REM5	sp|Q9SB80|REM5_ARATH B3 domain-containing protein REM5 OS=Arabidopsis thaliana OX=3702 GN=REM5 PE=2 SV=1	1
327	Q8H2D0	REM7	sp|Q8H2D0|REM7_ARATH B3 domain-containing protein REM7 OS=Arabidopsis thaliana OX=3702 GN=REM7 PE=2 SV=1	2
328	A0A1P8AM12	RHON1	tr|A0A1P8AM12|A0A1P8AM12_ARATH Rho termination factor OS=Arabidopsis thaliana OX=3702 GN=RHON1 PE=1 SV=1	3
329	Q9FMR9	RIN1	sp|Q9FMR9|RIN1_ARATH RuvB-like protein 1 OS=Arabidopsis thaliana OX=3702 GN=RIN1 PE=1 SV=1	1、5
330	Q9SK05	RING	tr|Q9SK05|Q9SK05_ARATH At2g28530 OS=Arabidopsis thaliana OX=3702 GN=At2g28530 PE=2 SV=1	6
331	F4K8U4	RING1A	tr|F4K8U4|F4K8U4_ARATH RING 1A OS=Arabidopsis thaliana OX=3702 GN=RING1A PE=4 SV=1	1
332	Q1A173	RL6	sp|Q1A173|RADL6_ARATH Protein RADIALIS-like 6 OS=Arabidopsis thaliana OX=3702 GN=RL6 PE=2 SV=1	1、3
333	A0A1P8AN02	RNA polymerase-1	tr|A0A1P8AN02|A0A1P8AN02_ARATH DNA-directed RNA polymerase OS=Arabidopsis thaliana OX=3702 GN=At1g75670 PE=4 SV=1	2
334	Q8VZV8	RNA polymerase-2	tr|Q8VZV8|Q8VZV8_ARATH DNA-directed RNA polymerase subunit beta OS=Arabidopsis thaliana OX=3702 GN=At5g10110 PE=2 SV=1	4、6
335	A0A1P8AMT1	RPAC43	tr|A0A1P8AMT1|A0A1P8AMT1_ARATH RNA polymerase I subunit 43 OS=Arabidopsis thaliana OX=3702 GN=RPAC43 PE=4 SV=1	2、3
336	A0A178VI93	RPB5A	tr|A0A178VI93|A0A178VI93_ARATH RPB5A OS=Arabidopsis thaliana OX=3702 GN=AXX17_At3g24020 PE=3 SV=1	1
337	A0A1P8B115	RPB5D	tr|A0A1P8B115|A0A1P8B115_ARATH RNA polymerase II fifth largest subunit, D OS=Arabidopsis thaliana OX=3702 GN=RPB5D PE=4 SV=1	1、2
338	A0A178UBC7	RPC6	tr|A0A178UBC7|A0A178UBC7_ARATH DNA-directed RNA polymerase III subunit RPC6 OS=Arabidopsis thaliana OX=3702 GN=AXX17_At5g23280 PE=3 SV=1	4
339	Q9SEI2	RPT5A	sp|Q9SEI2|PS6AA_ARATH 26S proteasome regulatory subunit 6A homolog A OS=Arabidopsis thaliana OX=3702 GN=RPT5A PE=1 SV=1	3
340	Q946S5	RT-1	tr|Q946S5|Q946S5_ARATH Reverse transcriptase (Fragment) OS=Arabidopsis thaliana OX=3702 PE=4 SV=1	4
341	O23410	RT-2	tr|O23410|O23410_ARATH Reverse transcriptase like protein OS=Arabidopsis thaliana OX=3702 GN=dl3835c PE=4 SV=1	6
342	Q9C7N6	RT-3	tr|Q9C7N6|Q9C7N6_ARATH Reverse transcriptase, putative; 100033-105622 OS=Arabidopsis thaliana OX=3702 GN=F15D2.38 PE=4 SV=1	1、5、6
343	A0A178VDU8	RT-4	tr|A0A178VDU8|A0A178VDU8_ARATH Reverse transcriptase Ty1/copia-type domain-containing protein OS=Arabidopsis thaliana OX=3702 GN=AXX17_At3g34890 PE=4 SV=1	1
344	O81068	RT-5	tr|O81068|O81068_ARATH Putative non-LTR retroelement reverse transcriptase OS=Arabidopsis thaliana OX=3702 GN=At2g28980 PE=4 SV=1	6
345	Q9XE45	RT-6	tr|Q9XE45|Q9XE45_ARATH Putative non-LTR retrolelement reverse transcriptase OS=Arabidopsis thaliana OX=3702 GN=At2g07650 PE=4 SV=1	4、5、6
346	O64473	RT-7	tr|O64473|O64473_ARATH Putative non-LTR retroelement reverse transcriptase OS=Arabidopsis thaliana OX=3702 GN=At2g19100 PE=4 SV=1	4、5
347	Q8RWN5	RZ1C	sp|Q8RWN5|RZ1C_ARATH Glycine-rich RNA-binding protein RZ1C OS=Arabidopsis thaliana OX=3702 GN=RZ1C PE=1 SV=1	4
348	Q93VI0	S1FA3	sp|Q93VI0|S1FA3_ARATH DNA-binding protein S1FA3 OS=Arabidopsis thaliana OX=3702 GN=S1FA3 PE=3 SV=1	3
349	A0A178VGE9	SAM_MT_RSMB_NOP	tr|A0A178VGE9|A0A178VGE9_ARATH SAM_MT_RSMB_NOP domain-containing protein OS=Arabidopsis thaliana OX=3702 GN=AXX17_At3g13340 PE=3 SV=1	1
350	Q8GXU5	SDI1	sp|Q8GXU5|SDI1_ARATH Protein SULFUR DEFICIENCY-INDUCED 1 OS=Arabidopsis thaliana OX=3702 GN=SDI1 PE=2 SV=1	4
351	A0A178UYR0	SFR6	tr|A0A178UYR0|A0A178UYR0_ARATH SFR6 OS=Arabidopsis thaliana OX=3702 GN=AXX17_At4g05330 PE=4 SV=1	1、2、3、5
352	A0A178UZW5	SFR6-1	tr|A0A178UZW5|A0A178UZW5_ARATH SFR6 OS=Arabidopsis thaliana OX=3702 GN=AXX17_At4g05330 PE=4 SV=1	1、2、3
353	A0A178UYI7	SFR6-2	tr|A0A178UYI7|A0A178UYI7_ARATH SFR6 OS=Arabidopsis thaliana OX=3702 GN=AXX17_At4g05330 PE=4 SV=1	1、2、3
354	Q9XI47	SHH1	sp|Q9XI47|SHH1_ARATH Protein SAWADEE HOMEODOMAIN HOMOLOG 1 OS=Arabidopsis thaliana OX=3702 GN=SHH1 PE=1 SV=1	1、2
355	Q9LFN7	SHN2	sp|Q9LFN7|SHN2_ARATH Ethylene-responsive transcription factor SHINE 2 OS=Arabidopsis thaliana OX=3702 GN=SHN2 PE=2 SV=1	2
356	Q9LK19	SIN3L	tr|Q9LK19|Q9LK19_ARATH Paired amphipathic helix Sin3-like protein OS=Arabidopsis thaliana OX=3702 GN=At3g24260 PE=4 SV=1	6
357	O80653	SKIP	sp|O80653|SKIP_ARATH SNW/SKI-interacting protein OS=Arabidopsis thaliana OX=3702 GN=SKIP PE=1 SV=1	2
358	F4K8B0	SNL2	tr|F4K8B0|F4K8B0_ARATH SIN3-like 2 OS=Arabidopsis thaliana OX=3702 GN=SNL2 PE=1 SV=1	3
359	A0A1P8B311	SNZ	tr|A0A1P8B311|A0A1P8B311_ARATH Integrase-type DNA-binding superfamily protein OS=Arabidopsis thaliana OX=3702 GN=SNZ PE=4 SV=1	1
360	A0A178VYV9	SOLDAT10	tr|A0A178VYV9|A0A178VYV9_ARATH SOLDAT10 OS=Arabidopsis thaliana OX=3702 GN=AXX17_At2g02030 PE=4 SV=1	1、2、3
361	F4JZI4	SPL7-1	tr|F4JZI4|F4JZI4_ARATH Squamosa promoter binding protein-like 7 OS=Arabidopsis thaliana OX=3702 GN=SPL7 PE=4 SV=1	4、5
362	Q8S9G8	SPL7-2	sp|Q8S9G8|SPL7_ARATH Squamosa promoter-binding-like protein 7 OS=Arabidopsis thaliana OX=3702 GN=SPL7 PE=1 SV=2	4、5
363	A0A1P8AZ96	SPT5-1	tr|A0A1P8AZ96|A0A1P8AZ96_ARATH Transcription elongation factor SPT5 OS=Arabidopsis thaliana OX=3702 GN=SPT5-1 PE=3 SV=1	1、2、3、4、5
364	O80770	SPT5-2	sp|O80770|SPT52_ARATH Putative transcription elongation factor SPT5 homolog 2 OS=Arabidopsis thaliana OX=3702 GN=At2g34210 PE=3 SV=2	1、2、3、4、5
365	A0A178VUM4	SPT5-3	tr|A0A178VUM4|A0A178VUM4_ARATH Transcription elongation factor SPT5 OS=Arabidopsis thaliana OX=3702 GN=AXX17_At2g30680 PE=3 SV=1	1、2、3、4、5、6
366	A8MS85	SPT6	sp|A8MS85|SPT61_ARATH Transcription elongation factor SPT6 homolog OS=Arabidopsis thaliana OX=3702 GN=SPT6 PE=1 SV=1	5
367	Q9ZVD0	SRRT	sp|Q9ZVD0|SRRT_ARATH Serrate RNA effector molecule OS=Arabidopsis thaliana OX=3702 GN=SE PE=1 SV=2	1、2、3
368	Q05153	SSRP1	sp|Q05153|SSRP1_ARATH FACT complex subunit SSRP1 OS=Arabidopsis thaliana OX=3702 GN=SSRP1 PE=1 SV=2	5
369	A0A1P8AMK1	SSU72	tr|A0A1P8AMK1|A0A1P8AMK1_ARATH Ssu72-like family protein OS=Arabidopsis thaliana OX=3702 GN=At1g73820 PE=4 SV=1	2、4、6
370	O64827	SUVR5	sp|O64827|SUVR5_ARATH Histone-lysine N-methyltransferase SUVR5 OS=Arabidopsis thaliana OX=3702 GN=SUVR5 PE=1 SV=3	5
371	Q8VY05	SWI3D	sp|Q8VY05|SWI3D_ARATH SWI/SNF complex subunit SWI3D OS=Arabidopsis thaliana OX=3702 GN=SWI3D PE=1 SV=3	4、5、6
372	Q9M2X5	T16K5.180	tr|Q9M2X5|Q9M2X5_ARATH RuvB-like helicase OS=Arabidopsis thaliana OX=3702 GN=T16K5.180 PE=3 SV=1	2、3
373	O04082	T19D16.2	tr|O04082|O04082_ARATH Transcription factor RUSH-1alpha isolog; 18684-24052 OS=Arabidopsis thaliana OX=3702 GN=T19D16.2 PE=4 SV=1	4
374	Q9LEX1	T27I15_140	tr|Q9LEX1|Q9LEX1_ARATH At3g61050 OS=Arabidopsis thaliana OX=3702 GN=T27I15_140 PE=1 SV=1	4
375	Q9LHF8	T2E22.17	tr|Q9LHF8|Q9LHF8_ARATH At3g12510 OS=Arabidopsis thaliana OX=3702 GN=T2E22.17 PE=2 SV=1	2
376	O22273	T3F12.3	tr|O22273|O22273_ARATH Putative MuDR-like transposon protein OS=Arabidopsis thaliana OX=3702 GN=T3F12.3 PE=4 SV=1	5
377	Q9SMP6	T8P19.20	tr|Q9SMP6|Q9SMP6_ARATH At3g48510 OS=Arabidopsis thaliana OX=3702 GN=T8P19.20 PE=2 SV=1	1
378	A0A178W212	TAC12	tr|A0A178W212|A0A178W212_ARATH TAC12 OS=Arabidopsis thaliana OX=3702 GN=AXX17_At2g31190 PE=4 SV=1	6
379	Q8LRK9	TAF1	sp|Q8LRK9|TAF1_ARATH Transcription initiation factor TFIID subunit 1 OS=Arabidopsis thaliana OX=3702 GN=TAF1 PE=1 SV=1	6
380	Q6NQH4	TAF13	sp|Q6NQH4|TAF13_ARATH Transcription initiation factor TFIID subunit 13 OS=Arabidopsis thaliana OX=3702 GN=TAF13 PE=1 SV=1	4
381	A0A178W472	TAF4B-1	tr|A0A178W472|A0A178W472_ARATH TAF4B OS=Arabidopsis thaliana OX=3702 GN=AXX17_At1g28100 PE=4 SV=1	2、3
382	A0A1P8AM58	TAF4B-2	tr|A0A1P8AM58|A0A1P8AM58_ARATH TBP-associated factor 4B OS=Arabidopsis thaliana OX=3702 GN=TAF4B PE=4 SV=1	2、3
383	F4K4L7	TAF4B-3	sp|F4K4L7|TAF4B_ARATH Transcription initiation factor TFIID subunit 4b OS=Arabidopsis thaliana OX=3702 GN=TAF4B PE=1 SV=1	2
384	Q9FYG7	TCP1	sp|Q9FYG7|TCP1_ARATH Transcription factor TCP1 OS=Arabidopsis thaliana OX=3702 GN=TCP1 PE=1 SV=1	4
385	A0A178VV07	TCRR	tr|A0A178VV07|A0A178VV07_ARATH Two-component response regulator OS=Arabidopsis thaliana OX=3702 GN=AXX17_At2g20910 PE=4 SV=1	4、5
386	Q9C6M5	TEM1	sp|Q9C6M5|RAVL1_ARATH AP2/ERF and B3 domain-containing transcription repressor TEM1 OS=Arabidopsis thaliana OX=3702 GN=TEM1 PE=1 SV=1	1、2、3、4、5、6
387	A0A178W8G8	TEM1-1	tr|A0A178W8G8|A0A178W8G8_ARATH TEM1 OS=Arabidopsis thaliana OX=3702 GN=AXX17_At1g26360 PE=4 SV=1	1、2、3、4、5、6
388	A0A178WNP0	TEM2	tr|A0A178WNP0|A0A178WNP0_ARATH TEM2 OS=Arabidopsis thaliana OX=3702 GN=AXX17_At1g62930 PE=4 SV=1	1、2、3
389	A0A178V7V1	TF-B3	tr|A0A178V7V1|A0A178V7V1_ARATH TF-B3 domain-containing protein OS=Arabidopsis thaliana OX=3702 GN=AXX17_At3g43750 PE=4 SV=1	1、2、3
390	A0A1P8B8Y2	TFIIE	tr|A0A1P8B8Y2|A0A1P8B8Y2_ARATH Transcription factor TFIIE, alpha subunit OS=Arabidopsis thaliana OX=3702 GN=At4g20340 PE=4 SV=1	3
391	A0A178W1S0	TFIIS-1	tr|A0A178W1S0|A0A178W1S0_ARATH TFIIS N-terminal domain-containing protein OS=Arabidopsis thaliana OX=3702 GN=AXX17_At2g40130 PE=4 SV=1	4
392	Q6RF44	TFIIS-2	tr|Q6RF44|Q6RF44_ARATH TFIIS N-terminal domain-containing protein OS=Arabidopsis thaliana OX=3702 GN=At2g32820 PE=2 SV=2	5
393	A0A178VYX0	TFIIS-3	tr|A0A178VYX0|A0A178VYX0_ARATH TFIIS N-terminal domain-containing protein OS=Arabidopsis thaliana OX=3702 GN=AXX17_At2g29530 PE=4 SV=1	4、6
394	Q147Q9	TGA3	tr|Q147Q9|Q147Q9_ARATH At1g22070 OS=Arabidopsis thaliana OX=3702 PE=2 SV=1	6
395	F4J8P7	TGA6	tr|F4J8P7|F4J8P7_ARATH TGACG motif-binding factor 6 OS=Arabidopsis thaliana OX=3702 GN=TGA6 PE=4 SV=1	4
396	A0A178WGY8	TGA9	tr|A0A178WGY8|A0A178WGY8_ARATH TGA9 OS=Arabidopsis thaliana OX=3702 GN=AXX17_At1g08140 PE=4 SV=1	1
397	C0Z2Z7	TLP3	tr|C0Z2Z7|C0Z2Z7_ARATH AT2G47900 protein OS=Arabidopsis thaliana OX=3702 GN=TLP3 PE=2 SV=1	1、2
398	F4I2T3	TLP8	tr|F4I2T3|F4I2T3_ARATH Tubby like protein 8 OS=Arabidopsis thaliana OX=3702 GN=TLP8 PE=4 SV=2	5
399	P30181	TOP1A	sp|P30181|TOP1A_ARATH DNA topoisomerase 1 alpha OS=Arabidopsis thaliana OX=3702 GN=TOP1A PE=1 SV=1	2、3
400	F4K3F4	TOP1ALPHA	tr|F4K3F4|F4K3F4_ARATH DNA topoisomerase I OS=Arabidopsis thaliana OX=3702 GN=TOP1ALPHA PE=1 SV=1	2/3
401	A0A178W7I7	TPR1	tr|A0A178W7I7|A0A178W7I7_ARATH TPR1 OS=Arabidopsis thaliana OX=3702 GN=AXX17_At1g75340 PE=4 SV=1	1、2
402	F4JTF2	TR-1	tr|F4JTF2|F4JTF2_ARATH Transcriptional regulator OS=Arabidopsis thaliana OX=3702 GN=At4g31880 PE=1 SV=1	1、2、3
403	A0A1P8B350	TR-2	tr|A0A1P8B350|A0A1P8B350_ARATH Transcription coactivator OS=Arabidopsis thaliana OX=3702 GN=At4g02110 PE=4 SV=1	3、4
404	Q8GUP3	TR-3	tr|Q8GUP3|Q8GUP3_ARATH Transcriptional regulator OS=Arabidopsis thaliana OX=3702 GN=At4g31880 PE=1 SV=1	1、2、3
405	F4IPJ1	TRA1A	tr|F4IPJ1|F4IPJ1_ARATH Phosphatidylinositol 3-and 4-kinase family protein with FAT domain-containing protein OS=Arabidopsis thaliana OX=3702 GN=At2g17930 PE=3 SV=1	6
406	Q6R0E4	TRFL7	tr|Q6R0E4|Q6R0E4_ARATH MYB transcription factor OS=Arabidopsis thaliana OX=3702 GN=TRFL7 PE=2 SV=1	5
407	Q9LUI3	TSO1	sp|Q9LUI3|TSO1_ARATH CRC domain-containing protein TSO1 OS=Arabidopsis thaliana OX=3702 GN=TSO1 PE=1 SV=1	4
408	Q8GVE5	TULP2	sp|Q8GVE5|TLP2_ARATH Tubby-like F-box protein 2 OS=Arabidopsis thaliana OX=3702 GN=TULP2 PE=2 SV=1	1、2
409	O80699	TULP4	sp|O80699|TLP4_ARATH Putative Tubby-like protein 4 OS=Arabidopsis thaliana OX=3702 GN=TULP4 PE=3 SV=1	1
410	Q9M358	UVSSA	sp|Q9M358|UVSSA_ARATH UV-stimulated scaffold protein A homolog OS=Arabidopsis thaliana OX=3702 GN=At3g61800 PE=3 SV=1	5
411	Q8W4L5	VAL1	sp|Q8W4L5|VAL1_ARATH B3 domain-containing transcription repressor VAL1 OS=Arabidopsis thaliana OX=3702 GN=VAL1 PE=1 SV=1	6
412	Q5CCK4	VAL2	sp|Q5CCK4|VAL2_ARATH B3 domain-containing transcription repressor VAL2 OS=Arabidopsis thaliana OX=3702 GN=VAL2 PE=1 SV=1	6
413	O65420	VAL3	sp|O65420|VAL3_ARATH B3 domain-containing transcription factor VAL3 OS=Arabidopsis thaliana OX=3702 GN=VAL3 PE=4 SV=3	1
414	Q9C950	VIP5	sp|Q9C950|VIP5_ARATH Protein RTF1 homolog OS=Arabidopsis thaliana OX=3702 GN=VIP5 PE=1 SV=1	1
415	Q8W5B1	VRN2	sp|Q8W5B1|VRN2_ARATH Polycomb group protein VERNALIZATION 2 OS=Arabidopsis thaliana OX=3702 GN=VRN2 PE=1 SV=2	2
416	F4IXX3	WD40-1	tr|F4IXX3|F4IXX3_ARATH Transducin/WD40 repeat-like superfamily protein OS=Arabidopsis thaliana OX=3702 GN=At3g49400 PE=4 SV=1	4
417	F4HP69	WD40-2	tr|F4HP69|F4HP69_ARATH Transducin/WD40 repeat-like superfamily protein OS=Arabidopsis thaliana OX=3702 GN=At1g19485 PE=4 SV=1	4、6
418	Q1PFK5	WHTF	tr|Q1PFK5|Q1PFK5_ARATH Winged-helix DNA-binding transcription factor family protein OS=Arabidopsis thaliana OX=3702 GN=At1g54240 PE=2 SV=1	4、5、6
419	A0MET5	WRKY-1	tr|A0MET5|A0MET5_ARATH WRKY domain-containing protein (Fragment) OS=Arabidopsis thaliana OX=3702 PE=2 SV=1	6
420	A0A178UNI2	WRKY16	tr|A0A178UNI2|A0A178UNI2_ARATH WRKY16 OS=Arabidopsis thaliana OX=3702 GN=AXX17_At5g43250 PE=3 SV=1	4、5
421	F4JPV9	WRKY19-1	tr|F4JPV9|F4JPV9_ARATH Protein kinase family protein OS=Arabidopsis thaliana OX=3702 GN=WRKY19 PE=4 SV=1	2、3
422	A0A1P8B8G5	WRKY19-2	tr|A0A1P8B8G5|A0A1P8B8G5_ARATH Protein kinase family protein OS=Arabidopsis thaliana OX=3702 GN=WRKY19 PE=4 SV=1	2、3
423	A0A178US56	WRKY2	tr|A0A178US56|A0A178US56_ARATH WRKY2 OS=Arabidopsis thaliana OX=3702 GN=AXX17_At5g55440 PE=4 SV=1	4、6
424	A0A384KPS1	WRKY-2	tr|A0A384KPS1|A0A384KPS1_ARATH WRKY transcription factor OS=Arabidopsis thaliana OX=3702 GN=AXX17_At1g30230 PE=3 SV=1	3
425	A0A178VQ40	WRKY23	tr|A0A178VQ40|A0A178VQ40_ARATH WRKY23 OS=Arabidopsis thaliana OX=3702 GN=AXX17_At2g45030 PE=4 SV=1	2、3、4、5、6
426	A0A178WAV1	WRKY57-1	tr|A0A178WAV1|A0A178WAV1_ARATH WRKY57 OS=Arabidopsis thaliana OX=3702 GN=AXX17_At1g63370 PE=4 SV=1	4、5、6
427	A0A178WCZ8	WRKY57-2	tr|A0A178WCZ8|A0A178WCZ8_ARATH WRKY57 OS=Arabidopsis thaliana OX=3702 GN=AXX17_At1g63370 PE=4 SV=1	4、5、6
428	Q147N6	WRKY57-3	tr|Q147N6|Q147N6_ARATH At1g69310 OS=Arabidopsis thaliana OX=3702 GN=At1g69310 PE=2 SV=1	4、5、6
429	Q9SJ09	WRKY59	sp|Q9SJ09|WRK59_ARATH Probable WRKY transcription factor 59 OS=Arabidopsis thaliana OX=3702 GN=WRKY59 PE=2 SV=2	1、3
430	A0A178V7K8	WRKY69-1	tr|A0A178V7K8|A0A178V7K8_ARATH WRKY69 OS=Arabidopsis thaliana OX=3702 GN=AXX17_At3g53260 PE=4 SV=1	2、4、5、6
431	Q0WSP0	WRKY69-2	tr|Q0WSP0|Q0WSP0_ARATH WRKY transcription factor 69 OS=Arabidopsis thaliana OX=3702 GN=At3g58710 PE=2 SV=1	2、4、5、6
432	Q93WV5	WRKY69-3	sp|Q93WV5|WRK69_ARATH Probable WRKY transcription factor 69 OS=Arabidopsis thaliana OX=3702 GN=WRKY69 PE=2 SV=1	2、4、5、6
433	A0A178WLB2	WSIP1	tr|A0A178WLB2|A0A178WLB2_ARATH WSIP1 OS=Arabidopsis thaliana OX=3702 GN=AXX17_At1g16510 PE=4 SV=1	1、2
434	Q38861	XPB1	sp|Q38861|XPB1_ARATH General transcription and DNA repair factor IIH helicase subunit XPB1 OS=Arabidopsis thaliana OX=3702 GN=XPB1 PE=2 SV=3	3、6
435	Q9FUG4	XPB2	sp|Q9FUG4|XPB2_ARATH General transcription and DNA repair factor IIH helicase subunit XPB2 OS=Arabidopsis thaliana OX=3702 GN=XPB2 PE=2 SV=1	3、6
436	Q42485	ZFP1	sp|Q42485|ZFP1_ARATH Zinc finger protein 1 OS=Arabidopsis thaliana OX=3702 GN=ZFP1 PE=2 SV=1	5
437	O81013	ZFP-1	tr|O81013|O81013_ARATH C2H2-type zinc finger family protein OS=Arabidopsis thaliana OX=3702 GN=At2g26940 PE=4 SV=1	4、6
438	O80942	ZFP10	sp|O80942|ZFP10_ARATH Zinc finger protein 10 OS=Arabidopsis thaliana OX=3702 GN=ZFP10 PE=2 SV=1	4
439	F4I3B2	ZOP1	tr|F4I3B2|F4I3B2_ARATH C2H2 and C2HC zinc fingers superfamily protein OS=Arabidopsis thaliana OX=3702 GN=ZOP1 PE=4 SV=2	6
