# Supplementary material for: Reverse Chromatin Immunoprecipitation (R-ChIP) enables investigation of the upstream regulators of plant genes
Source: Commun Biol. 2020 Dec 14;3:770. doi: 10.1038/s42003-020-01500-4 (PMC7736860; doi:10.1038/s42003-020-01500-4)
Supplement: Supplementary file 6 — Supplementary Data 3 [file 42003_2020_1500_MOESM6_ESM.xlsx]

## Sheet: Sheet1
The enrichment folds of all studied TFs in different regions of AtCAT3 promoter
TF	Site	Enrichment(ChIP+/ChIP-)
bZIP1664	CAT3p site1	0.726597
	CAT3p site3	1.32065
	CAT3p site5	0.851573
	CAT3p site7	1.25519
	CAT3p site8	No value
	CAT3p site9	1.65837
	CAT3p site10	No value
	CAT3p site11	13.9847
bHLH106	CAT3p site1	1.47706
	CAT3p site3	0.926882
	CAT3p site5	1.16063
	CAT3p site7	1.4401
	CAT3p site8	5.64749
	CAT3p site9	0.71569
	CAT3p site10	1.44393
	CAT3p site11	492.174
TEM1	CAT3p site1	1.96378
	CAT3p site3	0.939184
	CAT3p site5	1.12803
	CAT3p site7	22.312
	CAT3p site8	1.47066
	CAT3p site9	1.5826
	CAT3p site10	No value
	CAT3p site11	0.657666
BTF3	CAT3p site1	1.37158
	CAT3p site3	23.4878
	CAT3p site5	0.9779
	CAT3p site7	1.4401
	CAT3p site8	No value
	CAT3p site9	1.32065
	CAT3p site10	No value
	CAT3p site11	213.352
HAT1	CAT3p site1	1.33156
	CAT3p site3	0.937185
	CAT3p site5	16.0338
	CAT3p site7	1.69232
	CAT3p site8	10.2921
	CAT3p site9	0.666294
	CAT3p site10	0.657666
	CAT3p site11	6.03567
