# Supplementary material for: Reverse Chromatin Immunoprecipitation (R-ChIP) enables investigation of the upstream regulators of plant genes
Source: Commun Biol. 2020 Dec 14;3:770. doi: 10.1038/s42003-020-01500-4 (PMC7736860; doi:10.1038/s42003-020-01500-4)
Supplement: Supplementary file 7 — Supplementary Data 4 [file 42003_2020_1500_MOESM7_ESM.xlsx]

## Sheet: Sheet1
The length and location information of sites studied in ChIP and EMSA
	Sequence (5’-3’), bases marked with red are the site sequence	Length
Site 1	acggagatagatgaagattgtcttctaatgattgccactttctgagaatagtatgttactgttgattgttgtacctagctctagttgtaaataataatatcaaactaagtaacaagagcaacttgttgacactaaagggaccccaagttaccctcaatcaaaaattgtggatcagttcatcatcgaagtaacgtgttaattatcgtcatatgctccacaacatcgactccccaccatacccactcaataatgtcaattcagctctctctttttgtatttttataaagaatgtatttaaattttcaacccataatttatagattcatgatcatctattaataattcattaaatacttttctgcatattgatttatttaaaagccgtacgcaagctcaaat…	140bp
Site 3	acggagatagatgaagattgtcttctaatgattgccactttctgagaatagtatgttactgttgattgttgtacctagctctagttgtaaataataatatcaaactaagtaacaagagcaacttgttgacactaaagggaccccaagttaccctcaatcaaaaattgtggatcagttcatcatcgaagtaacgtgttaattatcgtcatatgctccacaacatcgactccccaccatacccactcaataatgtcaattcagctctctctttttgtatttttataaagaatgtatttaaattttcaacccataatttatagattcatgatcatctattaataattcattaaatacttttctgcatattgatttatttaaaagccgtacgcaagctcaaat…	135bp
Site 5	acggagatagatgaagattgtcttctaatgattgccactttctgagaatagtatgttactgttgattgttgtacctagctctagttgtaaataataatatcaaactaagtaacaagagcaacttgttgacactaaagggaccccaagttaccctcaatcaaaaattgtggatcagttcatcatcgaagtaacgtgttaattatcgtcatatgctccacaacatcgactccccaccatacccactcaataatgtcaattcagctctctctttttgtatttttataaagaatgtatttaaattttcaacccataatttatagattcatgatcatctattaataattcattaaatacttttctgcatattgatttatttaaaagccgtacgcaagctcaaat…	136bp
Site 7	acggagatagatgaagattgtcttctaatgattgccactttctgagaatagtatgttactgttgattgttgtacctagctctagttgtaaataataatatcaaactaagtaacaagagcaacttgttgacactaaagggaccccaagttaccctcaatcaaaaattgtggatcagttcatcatcgaagtaacgtgttaattatcgtcatatgctccacaacatcgactccccaccatacccactcaataatgtcaattcagctctctctttttgtatttttataaagaatgtatttaaattttcaacccataatttatagattcatgatcatctattaataattcattaaatacttttctgcatattgatttatttaaaagccgtacgcaagctcaaat…	225bp
Site 8	acggagatagatgaagattgtcttctaatgattgccactttctgagaatagtatgttactgttgattgttgtacctagctctagttgtaaataataatatcaaactaagtaacaagagcaacttgttgacactaaagggaccccaagttaccctcaatcaaaaattgtggatcagttcatcatcgaagtaacgtgttaattatcgtcatatgctccacaacatcgactccccaccatacccactcaataatgtcaattcagctctctctttttgtatttttataaagaatgtatttaaattttcaacccataatttatagattcatgatcatctattaataattcattaaatacttttctgcatattgatttatttaaaagccgtacgcaagctcaaat…	231bp
Site 11	acggagatagatgaagattgtcttctaatgattgccactttctgagaatagtatgttactgttgattgttgtacctagctctagttgtaaataataatatcaaactaagtaacaagagcaacttgttgacactaaagggaccccaagttaccctcaatcaaaaattgtggatcagttcatcatcgaagtaacgtgttaattatcgtcatatgctccacaacatcgactccccaccatacccactcaataatgtcaattcagctctctctttttgtatttttataaagaatgtatttaaattttcaacccataatttatagattcatgatcatctattaataattcattaaatacttttctgcatattgatttatttaaaagccgtacgcaagctcaaat…	222bp
