# Supplementary material for: Reverse Chromatin Immunoprecipitation (R-ChIP) enables investigation of the upstream regulators of plant genes
Source: Commun Biol. 2020 Dec 14;3:770. doi: 10.1038/s42003-020-01500-4 (PMC7736860; doi:10.1038/s42003-020-01500-4)
Supplement: Supplementary file 8 — Supplementary Data 5 [file 42003_2020_1500_MOESM8_ESM.xlsx]

## Sheet: Fig2-a
All source data underlying the graphs and charts in the main figures
Analysis of the efficiency of different hybridization buffers
	37℃			42℃			37℃+F			42℃+F
HS	0.971191	1.0776	0.951204	1.53279	1.78529	1.48058	4.86069	6.06775	5.66141	9.99468	13.4652	11.7221
MS	1.16972	1.57588	1.28002	1.05421	1.16164	0.956715	12.01	20.6227	17.5836	17.3415	21.9502	23.5256
LS	2.77245	2.95091	2.95091	8.14639	7.54835	7.81454	29.3677	27.2118	29.1649	27.528	25.6845	29.3

## Sheet: Fig2-b
Analysis of the effects of SDS on DNA hybridization efficiency
	0%SDS			0.5%SDS			1%SDS
MS	0.926009	1.14798	0.926009	2.36051	2.21775	1.95762	2.46075	2.61915	2.04075
LS	3.24698	3.65304	2.60106	5.48604	5.26256	4.51825	5.97566	6.72297	5.93439

## Sheet: Fig3-a
Analysis of the effects of SDS concentration and different buffers on decross-linking of chromatin
	0.0%SDS			0.5%SDS			1.0%SDS
MS	0.655	0.785	0.725	0.885	0.805	0.995	1.205	1.325	0.975
LS	0.445	0.505	0.365	0.765	0.725	0.685	0.875	1.465	1.115

## Sheet: Fig3-b
	Analysis of the effects of different crosslinking methods on preventing decross-linking of chromatin during heat and hybridization
	1%formaldehyde			3%formaldehyde			3%formaldehyde+20mg L-1 NiSO4
CT value difference (cycle)	1.41	1.66	1.54	0.99	0.81	0.94	0.7	0.31	0.54

## Sheet: Fig4-a
Analysis of the decross-linking of chromatin after exposure to heat treatment
	Con			+UVB
0min	0.21	0.03	-0.24	-1.07	-0.99	-0.92
3min	0.85	0.73	0.51	-0.47	-0.44	-0.37
9min	1.42	1.25	1.13	0.31	0.44	0.49
3h	2.48	2.45	2.34	2.12	2.21	2.28

## Sheet: Fig4-c
Analysis of the decross-linking of chromatin during hybridization
	Con			+UVB
0h	-0.05	0.03	0.02	-0.27	-0.41	-0.33
4h	0.27	0.36	0.3	-0.22	-0.24	-0.23
8h	0.33	0.41	0.37	0.15	0.1	0.12
12h	0.44	0.66	0.53	0.34	0.29	0.3

## Sheet: Fig5-b
Determination of the expression of AtCAT3 gene in the plants transformed with pBI121-ProCAT3:CAT3-GUS
	Wild-type plants			CAT3p::CAT3 Transiently transformed plants
Relative expression level	1.10701	0.93088	0.97041	41.0696	28.2465	38.0546

## Sheet: Fig6-a
Relative enrichment analysis by R-ChIP from wild-type or transiently transformed plants
	Wild-type plants			Transiently transformed plants
Chromatin fragment enrichment	352.139	324.034	436.549	834.634	888.36	747.018

## Sheet: Fig7-a
The expression of transgenes in the transiently transformed Arabidopsis plants
	Con			OE
bZIP1664	0.149322	0.0188282	-0.16815	7.72053	7.57037	7.25314
TEM1	-0.158089	-0.290668	0.448757	7.40759	7.33002	7.50838
bHLH106	0.334068	-0.178546	-1.15552	5.63762	5.59462	5.47588
BTF3	0.0266521	-0.0400489	-0.986603	6.2749	6.1074	6.157
HAT1	-0.107275	0.0280241	0.0792513	7.40717	7.41478	7.58698

## Sheet: Fig7-b-f
The binding of TFs to the promoters of AtCAT3 as assessed using ChIP-qPCR
			Relative to input			Average	Enrichment (ChIP+/ChIP-)
bZIP1664	Site11	ChIP+	0.299933	0.337442	0.225737	0.287704	13.9847
		ChIP-	0.0195419	0.0176121	0.0245644	0.0205728
bHLH106	Site8	ChIP+	0.129802	0.0937121	0.0880446	0.103853	5.64749
		ChIP-	0.0242542	0.0136437	0.0172696	0.0183892
	Site11	ChIP+	0.451473	0.54063	0.65643	0.549511	492.174
		ChIP-	0.00112389	0.0011475	0.0010781	0.0011165
TEM1	Site7	ChIP+	0.10773	0.141168	0.116265	0.121721	22.312
		ChIP-	0.00524619	0.00479413	0.0063259	0.00545541
BTF3	Site3	ChIP+	3.31848	1.94602	2.58564	2.61671	23.4878
		ChIP-	0.125045	0.094112	0.115065	0.111407
	Site11	ChIP+	0.0295409	0.0332352	0.0307953	0.0311905	213.352
		ChIP-	9.8389e-05	0.000265106	7.50835e-05	0.000146193
HAT1	Site5	ChIP+	0.452458	0.420272	0.344571	0.405767	16.0338
		ChIP-	0.0296772	0.0265225	0.0197211	0.0253069
	Site8	ChIP+	0.13125	0.109274	0.153233	0.131252	10.2921
		ChIP-	0.010274	0.0127497	0.0152343	0.0127527
	Site11	ChIP+	0.171895	0.172574	0.116342	0.153604	6.03567
		ChIP-	0.0253294	0.0280275	0.0229911	0.0254493
