# Supplementary material for: Reverse Chromatin Immunoprecipitation (R-ChIP) enables investigation of the upstream regulators of plant genes
Source: Commun Biol. 2020 Dec 14;3:770. doi: 10.1038/s42003-020-01500-4 (PMC7736860; doi:10.1038/s42003-020-01500-4)
Supplement: Supplementary file 9 — Supplementary Data 6 [file 42003_2020_1500_MOESM9_ESM.xlsx]

## Sheet: Sheet1
The primers used for vector construction
A-CAT3p-F	CCCAAGCTTGATTGTCTTCTAATGATTGCCACTT
A-CAT3p-R	CGCGGATCCGGTGATGATAGAAGGTTGATGAT
PBI121-CAT3P-CAT3-Infusion-Sma1-F	CTCTAGAGGATCCCCATGGATCCTTACAAGTATCGTCC
PBI121-CAT3P-CAT3-Infusion-Sma1-R	AGGGACTGACCACCCCTAGATGCTTGGCCTCACG
PC5X-bZIP1664-1F	CATGCCATGGATGGCTATTCCTCTCGGGAAGCTCA
PC5X-bZIP1664-1R	ACGCGTCGACCTATTGGGGTCCAATGGAGTTAGTA
PC5X-bHLH106-1F	CGGGATCCATGCAACCAGAGACCTCAGATCAGA
PC5X-bHLH106-1R	CGGAATTCTCACACCATTATGATGTGATCCAGC
PC5X-TEM1-1F	CGGGATCCATGGAATACAGCTGTGTAGACGACA
PC5X-TEM1-1R	CGGAATTCTCACAAGATGTTGATAATCGCCTGC
PC5X-BTF3-1F	CGGGATCCATGAATAGGGAGAAGTTGATGAAGA
PC5X-BTF3-1R	CGGAATTCCTAAGAAGAAGCAGCAGCAGCTGGT
PC5X-HAT1-1F	CGGGATCCATGATGATGGGTAAAGAGGATTTGG
PC5X-HAT1-1R	CGGAATTCTTAAGACCTAGGACGCATCACATCA
P1307-F-bZIP1664-1F	CGGGATCCATGGCTATTCCTCTCGGGAAGCTCA
P1307-F-bZIP1664-1R	GCTCTAGACTATTGGGGTCCAATGGAGTTAGTA
P1307-F-bHLH106-1F	CGGGATCCATGCAACCAGAGACCTCAGATCAGA
P1307-F-bHLH106-1R	GCTCTAGATCACACCATTATGATGTGATCCAGC
P1307-F-TEM1-1F	CGGGATCCATGGAATACAGCTGTGTAGACGACA
P1307-F-TEM1-1R	GCTCTAGATCACAAGATGTTGATAATCGCCTGC
P1307-F-BTF3-1F	CGGGATCCATGAATAGGGAGAAGTTGATGAAGA
P1307-F-BTF3-1R	GCTCTAGACTAAGAAGAAGCAGCAGCAGCTGGT
P1307-FH-HAT1-1F	ACGCGTCGACATGATGATGGGTAAAGAGGATTTGG
P1307-FH-HAT1-1R	GGACTAGTTTAAGACCTAGGACGCATCACATCA
