# Supplementary material for: Reverse Chromatin Immunoprecipitation (R-ChIP) enables investigation of the upstream regulators of plant genes
Source: Commun Biol. 2020 Dec 14;3:770. doi: 10.1038/s42003-020-01500-4 (PMC7736860; doi:10.1038/s42003-020-01500-4)
Supplement: Supplementary file 10 — Supplementary Data 7 [file 42003_2020_1500_MOESM10_ESM.xlsx]

## Sheet: Sheet1
The sequences of probes and primers used for hybridization and EMSA
bio-ATCAT3p-1	TATTGTGCATAACACACGCT	5’biotin
bio-ATCAT3p-2	TCAGCGATTATTATTAGTCA	5’biotin
bio-ATCAT3p-3	TTGGAGCATCCATTAGAGTT	5’biotin
bio-ATCAT3p-4	AATAACTAATACCGTCGAAAG	5’biotin
bio-ATCAT3p-5	GATGATAGAAGGTTGATGAT	5’biotin
bio-ATCAT3p-6	AGGCTTTTGAGGATTTTGGT	5’biotin
bio-ATCAT3p-7	AGTGTTGAGATCCTATGTGA	5’biotin
bio-ATCAT3p-8	TGATCTCGAAAGGACAAATG	5’biotin
bio-ATCAT3p-9	AATAATGTAGTGCCCCCACT	5’biotin
bio-ATCAT3p-10	TGTGCTGTGCTTCTCAAGAG	5’biotin
bio-ATCAT3p-11	ACTATAGATGAACTCATATT	5’biotin
bio-ATCAT3p-12	GCTCAAATCGGATAAGACTA	5’biotin
E-ATCAT3p-7-F	TCGGGGTCAGCGATTATTATTAGTCAC	5’biotin
E-ATCAT3p-7-R	GTGAAACAGCGTGTGTTATGCACAATA	5’biotin
E-ATCAT3p-11-F	ACGGAGATAGATGAAGATTGTCTTCTA	5’biotin
E-ATCAT3p-11-R	TGTTGTGGAGCATATGACGATAATTAAC	5’biotin
E-ATActin3p-F1	AACCCTAGTCCAGTTTGGGCTTTTA	5’biotin
E-ATActin3p-R1	CACCTCGTTTTCCGATTCAATTCCT	5’biotin
