# Supplementary material for: Reverse Chromatin Immunoprecipitation (R-ChIP) enables investigation of the upstream regulators of plant genes
Source: Commun Biol. 2020 Dec 14;3:770. doi: 10.1038/s42003-020-01500-4 (PMC7736860; doi:10.1038/s42003-020-01500-4)
Supplement: Supplementary file 11 — Supplementary Data 8 [file 42003_2020_1500_MOESM11_ESM.xlsx]

## Sheet: Sheet1
The primers used for qPCR
Q-CAT3p-1-F	GACTTGTCGGGGTCAGCGATTATTA
Q-CAT3p-1-R	TGGGCCATTGTTGTTTACTTTTCCT
Q-CAT3p-2-F	GCTCAAATCGGATAAGACTAAAATA
Q-CAT3p-2-R	GAAAATAACTAATACCGTCGAAAGG
Q-CAT3p-3-F	AATTGATCTCGAAAGGACAAATGTA
Q-CAT3p-3-R	ATAGGCTTTTGAGGATTTTGGTTTA
Q-CAT3p-5-F	AGAGCAACTTGTTGACACTAAAGGG
Q-CAT3p-5-R	TTATTGAGTGGGTATGGTGGGGAGT
Q-CAT3p-6-F	CTAGAATTATTTTTTAGATCATTTCTT
Q-CAT3p-6-R	TGGCTCCAACCCAAGAAAAATTCGTTC
Q-CAT3p-7-F	TCGGGGTCAGCGATTATTATTAGTCAC
Q-CAT3p-7-R	GTGAAACAGCGTGTGTTATGCACAATA
Q-CAT3p-8-F	TGTCTGACACGAGTTTCTATGCGATAA
Q-CAT3p-8-R	TAACAAAAGAAAAATAAATCATAAAGT
Q-CAT3p-9-F	TGTTTATATCCTTTCGACGGTATTAGT
Q-CAT3p-9-R	ATCTATAGTAAAGTCTGCTGATATACA
Q-CAT3p-10-F	GACTCCCCACCATACCCACTCAATAAT
Q-CAT3p-10-R	TAATTAATACTACTATTCAAAATAAAAT
Q-CAT3p-11-F	ACGGAGATAGATGAAGATTGTCTTCTA
Q-CAT3p-11-R	TGTTGTGGAGCATATGACGATAATTAAC
AT-Actin3p-QF1	AACCCTAGTCCAGTTTGGGCTTTTA	AT-Actin2p-Q1F	CAAAGCAAAAGAACTAATCCAAGGG
AT-Actin3p-QR1	CACCTCGTTTTCCGATTCAATTCCT	AT-Actin2p-Q1R	GAAAGTGAGGAGGACAACGAGACAA
AT-CAT3-QPCR-1F	GAGCCAATCACAGCCACGCCACTAA
AT-CAT3-QPCR-1R	CCTGTTCAGAACCAAGCGACCAACC
AT-CAT3-QPCR-3F	ACGAACGTGCCAGTCCTGAAACCAT
AT-CAT3-QPCR-3R	ATCCAGCACCATGTGAGCAAACTCT
AT-Actin3-QF1	CGTGACCTCACAGATGCTCTGATGA	AT-Actin2-QF2	CACTGTGCCAATCTACGAGGGTTTC
AT-Actin3-QR1	GTTTTAGCCGTCTCAAGCTCCTGCT	AT-Actin2-QR2	CTTACAATTTCCCGCTCTGCTGTTG
AT-Q-11-bZIP1664-2-1F	ACTTTGTCTTTGCCTCCTGCTTCTC
AT-Q-11-bZIP1664-2-1R	CACTTCGAGTCCTCCCTATTCTTGG
AT-Q-13-bHLH106-2-1F	CTTTGGAGACTATTCAAACGACGGT
AT-Q-13-bHLH106-2-1R	TTGTCAGCAGCTACGACAAGAACAC
AT-Q-14-TEM1-2-1F	CCGACAACGACGACGGAGAAGAAAC
AT-Q-14-TEM1-2-1R	AGTACCGAGCCAAACTCGCTGATGC
AT-Q-16-BTF3-2-1F	ACTGTCAGAAGAAAGAAGAAGGCTGTG
AT-Q-16-BTF3-2-1R	GGTTGTCCATGTTGTCTGGTCCAAG
AT-Q-20-HAT1-2-1F	GTGGTGGTTGCGGAGATGACCTTGA
AT-Q-20-HAT1-2-1R	TTCGGTCTGCTTTAACTTTGTCCTTGCTC
